# Supplementary material for: Tetranucleotide frequencies differentiate genomic boundaries and metabolic strategies across environmental microbiomes
Source: mSystems. 2025 Jul 8;10(8):e01744-24. doi: 10.1128/msystems.01744-24 (PMC12363243; doi:10.1128/msystems.01744-24)
Supplement: File S1 — Metagenome data table downloaded from the metagenome stability diagram tool. [file msystems.01744-24-s0001.xlsx]

## Sheet: All metagenomes
Taxon_IDs	LDA1	LDA2	colors	class_colors	map_value	Analysis_Project_IDs	GOLD_IDs	GOLD_Ecosystem	GOLD_Category	GOLD_Type	GOLD_Subtype	GOLD_Specific	map_classification
3300003686	3.51348	-53.1809	darkgoldenrod	darkgoldenrod	Aquatic>Freshwater	1047357	Ga0052836	Environmental	Aquatic	Thermal springs	Unclassified	Unclassified	Aquatic>Freshwater
3300003700	5.17433	-48.9275	darkgoldenrod	darkgoldenrod	Aquatic>Freshwater	1047354	Ga0052835	Environmental	Aquatic	Thermal springs	Unclassified	Unclassified	Aquatic>Freshwater
3300003746	5.96686	-46.8	purple	purple	Aquatic>Freshwater	1029410	Ga0006257	Environmental	Terrestrial	Deep subsurface	Unclassified	Unclassified	Aquatic>Freshwater
3300003747	7.57759	-55.5922	darkgoldenrod	darkgoldenrod	Aquatic>Thermal springs	1045049	Ga0049071	Environmental	Aquatic	Thermal springs	Hot (42-90C)	Microbial mats	Aquatic>Thermal springs
3300003753	7.57313	-57.7558	darkgoldenrod	darkgoldenrod	Aquatic>Thermal springs	1045043	Ga0049069	Environmental	Aquatic	Thermal springs	Hot (42-90C)	Microbial mats	Aquatic>Thermal springs
3300003755	7.72294	-52.4469	darkgoldenrod	darkgoldenrod	Aquatic>Freshwater	1045052	Ga0049072	Environmental	Aquatic	Thermal springs	Hot (42-90C)	Microbial mats	Aquatic>Freshwater
3300003783	5.46266	-48.7086	blue	blue	Aquatic>Freshwater	1035355	Ga0007850	Environmental	Aquatic	Freshwater	Lake	Unclassified	Aquatic>Freshwater
3300003785	7.16761	-48.3551	blue	blue	Aquatic>Freshwater	1035358	Ga0007851	Environmental	Aquatic	Freshwater	Lake	Unclassified	Aquatic>Freshwater
3300003787	6.69088	-48.562	blue	blue	Aquatic>Freshwater	1035238	Ga0007811	Environmental	Aquatic	Freshwater	Lake	Unclassified	Aquatic>Freshwater
3300003789	4.89646	-49.1941	blue	blue	Aquatic>Freshwater	1035310	Ga0007835	Environmental	Aquatic	Freshwater	Lake	Unclassified	Aquatic>Freshwater
3300003793	5.28914	-48.2591	blue	blue	Aquatic>Freshwater	1035346	Ga0007847	Environmental	Aquatic	Freshwater	Lake	Unclassified	Aquatic>Freshwater
3300003795	6.90319	-48.8135	blue	blue	Aquatic>Freshwater	1035364	Ga0007853	Environmental	Aquatic	Freshwater	Lake	Unclassified	Aquatic>Freshwater
3300003796	7.35758	-48.494	blue	blue	Aquatic>Freshwater	1035400	Ga0007865	Environmental	Aquatic	Freshwater	Lake	Unclassified	Aquatic>Freshwater
3300003797	6.87259	-48.4379	blue	blue	Aquatic>Freshwater	1035343	Ga0007846	Environmental	Aquatic	Freshwater	Bog lake	Unclassified	Aquatic>Freshwater
3300003798	5.83756	-48.3801	blue	blue	Aquatic>Freshwater	1035331	Ga0007842	Environmental	Aquatic	Freshwater	Lake	Unclassified	Aquatic>Freshwater
3300003799	6.48017	-48.0322	blue	blue	Aquatic>Freshwater	1035268	Ga0007821	Environmental	Aquatic	Freshwater	Lake	Unclassified	Aquatic>Freshwater
3300003800	5.76089	-48.2037	blue	blue	Aquatic>Freshwater	1035385	Ga0007860	Environmental	Aquatic	Freshwater	Lake	Unclassified	Aquatic>Freshwater
3300003802	5.46726	-48.9909	blue	blue	Aquatic>Freshwater	1035325	Ga0007840	Environmental	Aquatic	Freshwater	Lake	Unclassified	Aquatic>Freshwater
3300003803	5.71756	-48.348	blue	blue	Aquatic>Freshwater	1035352	Ga0007849	Environmental	Aquatic	Freshwater	Lake	Unclassified	Aquatic>Freshwater
3300003804	6.12976	-48.6316	blue	blue	Aquatic>Freshwater	1035256	Ga0007817	Environmental	Aquatic	Freshwater	Lake	Unclassified	Aquatic>Freshwater
3300003805	6.54705	-48.7065	blue	blue	Aquatic>Freshwater	1035319	Ga0007838	Environmental	Aquatic	Freshwater	Lake	Unclassified	Aquatic>Freshwater
3300003806	5.49615	-49.4389	blue	blue	Aquatic>Freshwater	1035397	Ga0007864	Environmental	Aquatic	Freshwater	Lake	Unclassified	Aquatic>Freshwater
3300003807	6.38975	-48.5513	blue	blue	Aquatic>Freshwater	1035247	Ga0007814	Environmental	Aquatic	Freshwater	Lake	Unclassified	Aquatic>Freshwater
3300003808	6.0174	-48.9974	blue	blue	Aquatic>Freshwater	1035337	Ga0007844	Environmental	Aquatic	Freshwater	Lake	Unclassified	Aquatic>Freshwater
3300003809	6.41711	-48.6667	blue	blue	Aquatic>Freshwater	1035412	Ga0007869	Environmental	Aquatic	Freshwater	Lake	Unclassified	Aquatic>Freshwater
3300003811	6.25297	-48.2387	blue	blue	Aquatic>Freshwater	1035211	Ga0007802	Environmental	Aquatic	Freshwater	Lake	Unclassified	Aquatic>Freshwater
3300003812	7.07466	-48.3889	blue	blue	Aquatic>Freshwater	1035388	Ga0007861	Environmental	Aquatic	Freshwater	Lake	Unclassified	Aquatic>Freshwater
3300003813	5.98345	-48.8377	blue	blue	Aquatic>Freshwater	1035442	Ga0007879	Environmental	Aquatic	Freshwater	Lake	Unclassified	Aquatic>Freshwater
3300003814	5.9679	-48.1723	blue	blue	Aquatic>Freshwater	1035436	Ga0007877	Environmental	Aquatic	Freshwater	Lake	Unclassified	Aquatic>Freshwater
3300003815	6.62656	-49.0614	blue	blue	Aquatic>Freshwater	1035373	Ga0007856	Environmental	Aquatic	Freshwater	Lake	Unclassified	Aquatic>Freshwater
3300003816	5.5243	-48.9362	blue	blue	Aquatic>Freshwater	1035340	Ga0007845	Environmental	Aquatic	Freshwater	Lake	Unclassified	Aquatic>Freshwater
3300003818	5.7002	-48.9598	blue	blue	Aquatic>Freshwater	1035328	Ga0007841	Environmental	Aquatic	Freshwater	Lake	Unclassified	Aquatic>Freshwater
3300003819	6.05781	-48.5712	blue	blue	Aquatic>Freshwater	1035439	Ga0007878	Environmental	Aquatic	Freshwater	Lake	Unclassified	Aquatic>Freshwater
3300003820	6.06168	-48.4814	blue	blue	Aquatic>Freshwater	1035394	Ga0007863	Environmental	Aquatic	Freshwater	Lake	Unclassified	Aquatic>Freshwater
3300003821	6.17352	-47.8573	blue	blue	Aquatic>Freshwater	1035334	Ga0007843	Environmental	Aquatic	Freshwater	Lake	Unclassified	Aquatic>Freshwater
3300003822	6.4096	-47.7326	blue	blue	Aquatic>Freshwater	1035241	Ga0007812	Environmental	Aquatic	Freshwater	Lake	Unclassified	Aquatic>Freshwater
3300003823	7.45205	-48.4856	blue	blue	Aquatic>Freshwater	1035430	Ga0007875	Environmental	Aquatic	Freshwater	Lake	Unclassified	Aquatic>Freshwater
3300003824	7.07623	-48.1796	blue	blue	Aquatic>Freshwater	1035427	Ga0007874	Environmental	Aquatic	Freshwater	Lake	Unclassified	Aquatic>Freshwater
3300003825	6.29689	-48.7558	blue	blue	Aquatic>Freshwater	1035184	Ga0007793	Environmental	Aquatic	Freshwater	Lake	Unclassified	Aquatic>Freshwater
3300003826	6.21423	-47.7534	blue	blue	Aquatic>Freshwater	1035421	Ga0007872	Environmental	Aquatic	Freshwater	Lake	Unclassified	Aquatic>Freshwater
3300003827	6.29516	-48.5561	blue	blue	Aquatic>Freshwater	1035445	Ga0007880	Environmental	Aquatic	Freshwater	Lake	Unclassified	Aquatic>Freshwater
3300003828	6.35228	-47.8757	blue	blue	Aquatic>Freshwater	1035409	Ga0007868	Environmental	Aquatic	Freshwater	Lake	Unclassified	Aquatic>Freshwater
3300003830	5.34325	-49.9064	purple	purple	Aquatic>Freshwater	1046604	Ga0051980	Environmental	Aquatic	Deep subsurface	Groundwater	Unclassified	Aquatic>Freshwater
3300003839	6.36185	-60.4307	darkgoldenrod	darkgoldenrod	Aquatic>Thermal springs	1042266	Ga0040890	Environmental	Aquatic	Thermal springs	Unclassified	Unclassified	Aquatic>Thermal springs
3300003847	3.33809	-45.6764	seagreen	seagreen	Aquatic>Marine	1049123	Ga0055582	Environmental	Aquatic	Marine	Neritic zone/Coastal water	Unclassified	Aquatic>Marine
3300003852	6.09719	-47.6927	blue	blue	Aquatic>Freshwater	1041347	Ga0031655	Environmental	Aquatic	Freshwater	Lake	Sediment	Aquatic>Freshwater
3300003858	6.52011	-47.9739	blue	blue	Aquatic>Freshwater	1041350	Ga0031656	Environmental	Aquatic	Freshwater	Lake	Sediment	Aquatic>Freshwater
3300003859	5.76196	-48.3911	blue	blue	Aquatic>Freshwater	1041341	Ga0031653	Environmental	Aquatic	Freshwater	Lake	Sediment	Aquatic>Freshwater
3300003860	5.73135	-48.3104	blue	blue	Aquatic>Freshwater	1041356	Ga0031658	Environmental	Aquatic	Freshwater	Lake	Sediment	Aquatic>Freshwater
3300003986	5.94588	-48.1413	blue	blue	Aquatic>Freshwater	1059145	Ga0063233	Environmental	Aquatic	Freshwater	Lake	Unclassified	Aquatic>Freshwater
3300003987	4.38805	-44.5676	seagreen	seagreen	Aquatic>Marine	1048005	Ga0055471	Environmental	Aquatic	Marine	Wetlands	Unclassified	Aquatic>Marine
3300003988	1.67137	-46.4832	seagreen	seagreen	Aquatic>Marine	1048017	Ga0055475	Environmental	Aquatic	Marine	Wetlands	Unclassified	Aquatic>Marine
3300003989	2.11635	-45.2199	seagreen	seagreen	Aquatic>Marine	1048011	Ga0055473	Environmental	Aquatic	Marine	Wetlands	Unclassified	Aquatic>Marine
3300003990	2.54364	-45.0264	seagreen	seagreen	Aquatic>Marine	1047957	Ga0055455	Environmental	Aquatic	Marine	Wetlands	Unclassified	Aquatic>Marine
3300003991	2.89058	-46.1401	seagreen	seagreen	Aquatic>Marine	1047975	Ga0055461	Environmental	Aquatic	Marine	Wetlands	Unclassified	Aquatic>Marine
3300003992	6.45498	-46.3783	seagreen	seagreen	Terrestrial>Soil	1048002	Ga0055470	Environmental	Aquatic	Marine	Wetlands	Unclassified	Terrestrial>Soil
3300003993	4.14728	-45.8728	seagreen	seagreen	Aquatic>Marine	1047996	Ga0055468	Environmental	Aquatic	Marine	Wetlands	Unclassified	Aquatic>Marine
3300003994	1.39044	-45.9304	seagreen	seagreen	Aquatic>Marine	1047897	Ga0055435	Environmental	Aquatic	Marine	Wetlands	Unclassified	Aquatic>Marine
3300003995	6.19758	-46.5115	seagreen	seagreen	Aquatic>Freshwater	1047906	Ga0055438	Environmental	Aquatic	Marine	Wetlands	Unclassified	Aquatic>Freshwater
3300003996	6.74083	-46.1817	seagreen	seagreen	Terrestrial>Soil	1047993	Ga0055467	Environmental	Aquatic	Marine	Wetlands	Unclassified	Terrestrial>Soil
3300003997	0.831927	-44.5215	seagreen	seagreen	Aquatic>Marine	1047990	Ga0055466	Environmental	Aquatic	Marine	Wetlands	Unclassified	Aquatic>Marine
3300003998	6.67095	-46.2609	seagreen	seagreen	Terrestrial>Soil	1048008	Ga0055472	Environmental	Aquatic	Marine	Wetlands	Unclassified	Terrestrial>Soil
3300003999	6.409	-46.3086	seagreen	seagreen	Terrestrial>Soil	1047999	Ga0055469	Environmental	Aquatic	Marine	Wetlands	Unclassified	Terrestrial>Soil
3300004000	4.51664	-46.4516	seagreen	seagreen	Aquatic>Marine	1047966	Ga0055458	Environmental	Aquatic	Marine	Wetlands	Unclassified	Aquatic>Marine
3300004001	2.19619	-44.3391	seagreen	seagreen	Aquatic>Marine	1047942	Ga0055450	Environmental	Aquatic	Marine	Wetlands	Unclassified	Aquatic>Marine
3300004002	3.66089	-43.9304	seagreen	seagreen	Aquatic>Marine	1048023	Ga0055477	Environmental	Aquatic	Marine	Wetlands	Unclassified	Aquatic>Marine
3300004003	0.773828	-44.8686	seagreen	seagreen	Aquatic>Marine	1047927	Ga0055445	Environmental	Aquatic	Marine	Wetlands	Unclassified	Aquatic>Marine
3300004004	3.71295	-45.2427	seagreen	seagreen	Aquatic>Marine	1047945	Ga0055451	Environmental	Aquatic	Marine	Wetlands	Unclassified	Aquatic>Marine
3300004005	2.68976	-45.8452	seagreen	seagreen	Aquatic>Marine	1047936	Ga0055448	Environmental	Aquatic	Marine	Wetlands	Unclassified	Aquatic>Marine
3300004006	5.54722	-45.7396	seagreen	seagreen	Aquatic>Marine	1047951	Ga0055453	Environmental	Aquatic	Marine	Wetlands	Unclassified	Aquatic>Marine
3300004007	3.4873	-45.4196	seagreen	seagreen	Aquatic>Marine	1048020	Ga0055476	Environmental	Aquatic	Marine	Wetlands	Unclassified	Aquatic>Marine
3300004008	2.59001	-44.9642	seagreen	seagreen	Aquatic>Marine	1047930	Ga0055446	Environmental	Aquatic	Marine	Wetlands	Unclassified	Aquatic>Marine
3300004009	5.6057	-46.4452	seagreen	seagreen	Aquatic>Freshwater	1047903	Ga0055437	Environmental	Aquatic	Marine	Wetlands	Unclassified	Aquatic>Freshwater
3300004010	3.94759	-45.7228	seagreen	seagreen	Aquatic>Marine	1048014	Ga0055474	Environmental	Aquatic	Marine	Wetlands	Unclassified	Aquatic>Marine
3300004011	4.89359	-46.2691	seagreen	seagreen	Aquatic>Marine	1047972	Ga0055460	Environmental	Aquatic	Marine	Wetlands	Unclassified	Aquatic>Marine
3300004012	2.0352	-44.9157	seagreen	seagreen	Aquatic>Marine	1047984	Ga0055464	Environmental	Aquatic	Marine	Wetlands	Unclassified	Aquatic>Marine
3300004013	6.70673	-46.2902	seagreen	seagreen	Terrestrial>Soil	1047987	Ga0055465	Environmental	Aquatic	Marine	Wetlands	Unclassified	Terrestrial>Soil
3300004014	4.2209	-45.8116	seagreen	seagreen	Aquatic>Marine	1047960	Ga0055456	Environmental	Aquatic	Marine	Wetlands	Unclassified	Aquatic>Marine
3300004015	4.95081	-45.6997	seagreen	seagreen	Aquatic>Marine	1047978	Ga0055462	Environmental	Aquatic	Marine	Wetlands	Unclassified	Aquatic>Marine
3300004018	1.31273	-44.2962	seagreen	seagreen	Aquatic>Marine	1047948	Ga0055452	Environmental	Aquatic	Marine	Wetlands	Unclassified	Aquatic>Marine
3300004019	3.60062	-46.0203	seagreen	seagreen	Aquatic>Marine	1047909	Ga0055439	Environmental	Aquatic	Marine	Wetlands	Unclassified	Aquatic>Marine
3300004020	6.0229	-46.6438	seagreen	seagreen	Aquatic>Freshwater	1047912	Ga0055440	Environmental	Aquatic	Marine	Wetlands	Unclassified	Aquatic>Freshwater
3300004021	3.25998	-45.5467	seagreen	seagreen	Aquatic>Marine	1047939	Ga0055449	Environmental	Aquatic	Marine	Wetlands	Unclassified	Aquatic>Marine
3300004022	6.08757	-47.0304	seagreen	seagreen	Aquatic>Freshwater	1047888	Ga0055432	Environmental	Aquatic	Marine	Wetlands	Unclassified	Aquatic>Freshwater
3300004023	2.78563	-44.3311	seagreen	seagreen	Aquatic>Marine	1047915	Ga0055441	Environmental	Aquatic	Marine	Wetlands	Unclassified	Aquatic>Marine
3300004024	6.06284	-46.5458	seagreen	seagreen	Aquatic>Freshwater	1047900	Ga0055436	Environmental	Aquatic	Marine	Wetlands	Unclassified	Aquatic>Freshwater
3300004025	3.83944	-45.5859	seagreen	seagreen	Aquatic>Marine	1047891	Ga0055433	Environmental	Aquatic	Marine	Wetlands	Unclassified	Aquatic>Marine
3300004026	2.98735	-45.2381	seagreen	seagreen	Aquatic>Marine	1047921	Ga0055443	Environmental	Aquatic	Marine	Wetlands	Unclassified	Aquatic>Marine
3300004027	5.09427	-44.134	seagreen	seagreen	Aquatic>Marine	1047969	Ga0055459	Environmental	Aquatic	Marine	Wetlands	Unclassified	Aquatic>Marine
3300004028	3.55448	-45.7184	seagreen	seagreen	Aquatic>Marine	1047933	Ga0055447	Environmental	Aquatic	Marine	Wetlands	Unclassified	Aquatic>Marine
3300004029	4.10943	-46.3942	seagreen	seagreen	Aquatic>Marine	1047918	Ga0055442	Environmental	Aquatic	Marine	Wetlands	Unclassified	Aquatic>Marine
3300004030	3.24818	-46.1639	seagreen	seagreen	Aquatic>Marine	1047924	Ga0055444	Environmental	Aquatic	Marine	Wetlands	Unclassified	Aquatic>Marine
3300004047	6.11369	-47.1206	seagreen	seagreen	Aquatic>Freshwater	1048089	Ga0055499	Environmental	Aquatic	Marine	Wetlands	Unclassified	Aquatic>Freshwater
3300004048	3.69824	-45.3616	seagreen	seagreen	Aquatic>Marine	1048074	Ga0055494	Environmental	Aquatic	Marine	Wetlands	Unclassified	Aquatic>Marine
3300004049	2.7289	-45.5086	seagreen	seagreen	Aquatic>Marine	1048071	Ga0055493	Environmental	Aquatic	Marine	Wetlands	Unclassified	Aquatic>Marine
3300004050	3.787	-45.0551	seagreen	seagreen	Aquatic>Marine	1048065	Ga0055491	Environmental	Aquatic	Marine	Wetlands	Unclassified	Aquatic>Marine
3300004051	4.60679	-46.3576	seagreen	seagreen	Aquatic>Marine	1048068	Ga0055492	Environmental	Aquatic	Marine	Wetlands	Unclassified	Aquatic>Marine
3300004052	4.93944	-46.4074	seagreen	seagreen	Aquatic>Marine	1048062	Ga0055490	Environmental	Aquatic	Marine	Wetlands	Unclassified	Aquatic>Marine
3300004054	6.31325	-48.258	blue	blue	Aquatic>Freshwater	1059144	Ga0063232	Environmental	Aquatic	Freshwater	Lake	Unclassified	Aquatic>Freshwater
3300004055	0.774281	-44.7487	seagreen	seagreen	Aquatic>Marine	1048032	Ga0055480	Environmental	Aquatic	Marine	Wetlands	Unclassified	Aquatic>Marine
3300004056	2.58691	-44.9963	seagreen	seagreen	Aquatic>Marine	1048026	Ga0055478	Environmental	Aquatic	Marine	Wetlands	Unclassified	Aquatic>Marine
3300004057	3.7405	-47.3094	seagreen	seagreen	Aquatic>Marine	1048080	Ga0055496	Environmental	Aquatic	Marine	Wetlands	Unclassified	Aquatic>Marine
3300004058	2.58095	-45.2415	seagreen	seagreen	Aquatic>Marine	1048086	Ga0055498	Environmental	Aquatic	Marine	Wetlands	Unclassified	Aquatic>Marine
3300004061	1.85181	-44.6486	seagreen	seagreen	Aquatic>Marine	1048053	Ga0055487	Environmental	Aquatic	Marine	Wetlands	Unclassified	Aquatic>Marine
3300004062	4.51815	-45.9355	seagreen	seagreen	Aquatic>Marine	1048092	Ga0055500	Environmental	Aquatic	Marine	Wetlands	Unclassified	Aquatic>Marine
3300004063	5.95063	-46.4231	seagreen	seagreen	Aquatic>Freshwater	1048041	Ga0055483	Environmental	Aquatic	Marine	Wetlands	Unclassified	Aquatic>Freshwater
3300004064	4.11801	-46.0558	seagreen	seagreen	Aquatic>Marine	1048029	Ga0055479	Environmental	Aquatic	Marine	Wetlands	Unclassified	Aquatic>Marine
3300004065	4.09396	-45.6545	seagreen	seagreen	Aquatic>Marine	1048035	Ga0055481	Environmental	Aquatic	Marine	Wetlands	Unclassified	Aquatic>Marine
3300004066	5.16022	-46.1287	seagreen	seagreen	Aquatic>Marine	1048044	Ga0055484	Environmental	Aquatic	Marine	Wetlands	Unclassified	Aquatic>Marine
3300004067	5.43967	-46.1457	seagreen	seagreen	Aquatic>Marine	1048047	Ga0055485	Environmental	Aquatic	Marine	Wetlands	Unclassified	Aquatic>Marine
3300004070	5.51702	-46.0919	seagreen	seagreen	Aquatic>Marine	1048056	Ga0055488	Environmental	Aquatic	Marine	Wetlands	Unclassified	Aquatic>Marine
3300004071	5.67767	-46.632	seagreen	seagreen	Aquatic>Freshwater	1048050	Ga0055486	Environmental	Aquatic	Marine	Wetlands	Unclassified	Aquatic>Freshwater
3300004072	6.30041	-46.0225	seagreen	seagreen	Terrestrial>Soil	1048128	Ga0055512	Environmental	Aquatic	Marine	Wetlands	Unclassified	Terrestrial>Soil
3300004073	1.91803	-46.5415	seagreen	seagreen	Aquatic>Marine	1048140	Ga0055516	Environmental	Aquatic	Marine	Wetlands	Unclassified	Aquatic>Marine
3300004074	3.4736	-45.1607	seagreen	seagreen	Aquatic>Marine	1048146	Ga0055518	Environmental	Aquatic	Marine	Wetlands	Unclassified	Aquatic>Marine
3300004075	3.14713	-45.7644	seagreen	seagreen	Aquatic>Marine	1048149	Ga0055519	Environmental	Aquatic	Marine	Wetlands	Unclassified	Aquatic>Marine
3300004076	2.82139	-46.2633	seagreen	seagreen	Aquatic>Marine	1048158	Ga0055522	Environmental	Aquatic	Marine	Wetlands	Unclassified	Aquatic>Marine
3300004077	2.77699	-45.2849	seagreen	seagreen	Aquatic>Marine	1048161	Ga0055523	Environmental	Aquatic	Marine	Wetlands	Unclassified	Aquatic>Marine
3300004078	5.83513	-46.6583	seagreen	seagreen	Aquatic>Freshwater	1048131	Ga0055513	Environmental	Aquatic	Marine	Wetlands	Unclassified	Aquatic>Freshwater
3300004079	3.91491	-46.4908	seagreen	seagreen	Aquatic>Marine	1048134	Ga0055514	Environmental	Aquatic	Marine	Wetlands	Unclassified	Aquatic>Marine
3300004081	8.25729	-45.4334	red	red	Terrestrial>Soil	1059936	Ga0063454	Environmental	Terrestrial	Soil	Grasslands	Unclassified	Terrestrial>Soil
3300004088	5.15931	-49.014	purple	purple	Aquatic>Freshwater	1046625	Ga0051987	Environmental	Aquatic	Deep subsurface	Groundwater	Unclassified	Aquatic>Freshwater
3300004093	6.82474	-59.7902	darkgoldenrod	darkgoldenrod	Aquatic>Thermal springs	1061757	Ga0065178	Environmental	Aquatic	Thermal springs	Hot (42-90C)	Microbial mats	Aquatic>Thermal springs
3300004095	5.95379	-48.5926	blue	blue	Aquatic>Freshwater	1035292	Ga0007829	Environmental	Aquatic	Freshwater	Lake	Unclassified	Aquatic>Freshwater
3300004105	4.66358	-48.1804	purple	purple	Aquatic>Freshwater	1061761	Ga0065182	Environmental	Aquatic	Deep subsurface	Groundwater	Unclassified	Aquatic>Freshwater
3300004106	5.07653	-48.8652	purple	purple	Aquatic>Freshwater	1061759	Ga0065180	Environmental	Aquatic	Deep subsurface	Groundwater	Unclassified	Aquatic>Freshwater
3300004107	5.43348	-49.4754	purple	purple	Aquatic>Freshwater	1061758	Ga0065179	Environmental	Aquatic	Deep subsurface	Groundwater	Unclassified	Aquatic>Freshwater
3300004108	5.17493	-49.441	purple	purple	Aquatic>Freshwater	1061760	Ga0065181	Environmental	Aquatic	Deep subsurface	Groundwater	Unclassified	Aquatic>Freshwater
3300004109	2.15686	-44.88	seagreen	seagreen	Aquatic>Marine	1039675	Ga0008650	Environmental	Aquatic	Marine	Intertidal zone	Unclassified	Aquatic>Marine
3300004110	2.05193	-45.0025	seagreen	seagreen	Aquatic>Marine	1039669	Ga0008648	Environmental	Aquatic	Marine	Intertidal zone	Unclassified	Aquatic>Marine
3300004111	1.89944	-44.7527	seagreen	seagreen	Aquatic>Marine	1039678	Ga0008651	Environmental	Aquatic	Marine	Intertidal zone	Unclassified	Aquatic>Marine
3300004113	3.1612	-45.5997	seagreen	seagreen	Aquatic>Marine	1061762	Ga0065183	Environmental	Aquatic	Marine	Neritic zone/Coastal water	Unclassified	Aquatic>Marine
3300004123	4.50079	-48.8225	blue	blue	Aquatic>Freshwater	1062139	Ga0066181	Environmental	Aquatic	Freshwater	Lake	Unclassified	Aquatic>Freshwater
3300004124	5.82822	-47.8281	blue	blue	Aquatic>Freshwater	1062136	Ga0066178	Environmental	Aquatic	Freshwater	Lake	Unclassified	Aquatic>Freshwater
3300004125	6.70409	-48.3661	blue	blue	Aquatic>Freshwater	1062140	Ga0066182	Environmental	Aquatic	Freshwater	Lake	Unclassified	Aquatic>Freshwater
3300004126	5.06251	-48.1288	blue	blue	Aquatic>Freshwater	1062137	Ga0066179	Environmental	Aquatic	Freshwater	Lake	Unclassified	Aquatic>Freshwater
3300004128	5.56243	-47.8643	blue	blue	Aquatic>Freshwater	1062138	Ga0066180	Environmental	Aquatic	Freshwater	Lake	Unclassified	Aquatic>Freshwater
3300004141	4.17088	-47.2806	purple	purple	Aquatic>Marine	1057088	Ga0066634	Environmental	Aquatic	Deep subsurface	Groundwater	Unclassified	Aquatic>Marine
3300004142	5.63205	-50.4257	purple	purple	Aquatic>Freshwater	1057096	Ga0066638	Environmental	Aquatic	Deep subsurface	Groundwater	Unclassified	Aquatic>Freshwater
3300004143	5.85517	-49.3021	purple	purple	Aquatic>Freshwater	1057080	Ga0066630	Environmental	Aquatic	Deep subsurface	Groundwater	Unclassified	Aquatic>Freshwater
3300004145	3.52785	-45.1882	seagreen	seagreen	Aquatic>Marine	1048059	Ga0055489	Environmental	Aquatic	Marine	Wetlands	Unclassified	Aquatic>Marine
3300004146	5.44576	-46.7973	seagreen	seagreen	Aquatic>Freshwater	1048077	Ga0055495	Environmental	Aquatic	Marine	Wetlands	Unclassified	Aquatic>Freshwater
3300004147	3.63812	-46.3996	seagreen	seagreen	Aquatic>Marine	1048137	Ga0055515	Environmental	Aquatic	Marine	Wetlands	Unclassified	Aquatic>Marine
3300004148	3.62651	-45.8688	seagreen	seagreen	Aquatic>Marine	1048155	Ga0055521	Environmental	Aquatic	Marine	Wetlands	Unclassified	Aquatic>Marine
3300004149	4.26663	-49.6566	purple	purple	Aquatic>Freshwater	1057084	Ga0066632	Environmental	Aquatic	Deep subsurface	Groundwater	Unclassified	Aquatic>Freshwater
3300004150	1.95651	-45.6169	seagreen	seagreen	Aquatic>Marine	1048152	Ga0055520	Environmental	Aquatic	Marine	Wetlands	Unclassified	Aquatic>Marine
3300004151	6.27687	-47.1244	blue	blue	Aquatic>Freshwater	1056835	Ga0066602	Environmental	Aquatic	Freshwater	Pond	Sediment	Aquatic>Freshwater
3300004153	8.50923	-45.9679	red	red	Terrestrial>Soil	1059937	Ga0063455	Environmental	Terrestrial	Soil	Grasslands	Unclassified	Terrestrial>Soil
3300004154	6.24873	-47.6809	blue	blue	Aquatic>Freshwater	1056838	Ga0066603	Environmental	Aquatic	Freshwater	Pond	Sediment	Aquatic>Freshwater
3300004155	6.93271	-47.9682	blue	blue	Aquatic>Freshwater	1056829	Ga0066600	Environmental	Aquatic	Freshwater	Pond	Sediment	Aquatic>Freshwater
3300004158	6.02905	-49.1183	blue	blue	Aquatic>Freshwater	1056104	Ga0066431	Environmental	Aquatic	Freshwater	Lake	Sediment	Aquatic>Freshwater
3300004159	4.28959	-48.7558	blue	blue	Aquatic>Freshwater	1056116	Ga0066435	Environmental	Aquatic	Freshwater	Lake	Sediment	Aquatic>Freshwater
3300004160	6.69339	-49.9102	blue	blue	Aquatic>Freshwater	1056107	Ga0066432	Environmental	Aquatic	Freshwater	Lake	Sediment	Aquatic>Freshwater
3300004161	6.9758	-47.5503	blue	blue	Aquatic>Freshwater	1056095	Ga0066428	Environmental	Aquatic	Freshwater	Lake	Sediment	Aquatic>Freshwater
3300004162	6.44793	-48.1768	blue	blue	Aquatic>Freshwater	1056110	Ga0066433	Environmental	Aquatic	Freshwater	Lake	Sediment	Aquatic>Freshwater
3300004163	6.31189	-49.8794	blue	blue	Aquatic>Freshwater	1056125	Ga0066438	Environmental	Aquatic	Freshwater	Lake	Sediment	Aquatic>Freshwater
3300004164	5.93454	-48.3931	blue	blue	Aquatic>Freshwater	1056086	Ga0066425	Environmental	Aquatic	Freshwater	Lake	Sediment	Aquatic>Freshwater
3300004165	6.8912	-49.4034	blue	blue	Aquatic>Freshwater	1056128	Ga0066439	Environmental	Aquatic	Freshwater	Lake	Sediment	Aquatic>Freshwater
3300004166	6.0714	-48.9693	blue	blue	Aquatic>Freshwater	1056092	Ga0066427	Environmental	Aquatic	Freshwater	Lake	Sediment	Aquatic>Freshwater
3300004167	5.65723	-48.6359	blue	blue	Aquatic>Freshwater	1056122	Ga0066437	Environmental	Aquatic	Freshwater	Lake	Sediment	Aquatic>Freshwater
3300004168	5.10278	-48.6734	blue	blue	Aquatic>Freshwater	1056089	Ga0066426	Environmental	Aquatic	Freshwater	Lake	Sediment	Aquatic>Freshwater
3300004169	6.10771	-48.4371	blue	blue	Aquatic>Freshwater	1056119	Ga0066436	Environmental	Aquatic	Freshwater	Lake	Sediment	Aquatic>Freshwater
3300004170	5.95676	-48.6656	blue	blue	Aquatic>Freshwater	1056113	Ga0066434	Environmental	Aquatic	Freshwater	Lake	Sediment	Aquatic>Freshwater
3300004171	6.09074	-49.0908	blue	blue	Aquatic>Freshwater	1056098	Ga0066429	Environmental	Aquatic	Freshwater	Lake	Sediment	Aquatic>Freshwater
3300004172	7.25023	-49.3493	blue	blue	Aquatic>Freshwater	1056101	Ga0066430	Environmental	Aquatic	Freshwater	Lake	Sediment	Aquatic>Freshwater
3300004173	6.30654	-47.8534	blue	blue	Aquatic>Freshwater	1056047	Ga0066412	Environmental	Aquatic	Freshwater	Lake	Sediment	Aquatic>Freshwater
3300004174	6.97688	-49.0734	blue	blue	Aquatic>Freshwater	1056029	Ga0066406	Environmental	Aquatic	Freshwater	Lake	Sediment	Aquatic>Freshwater
3300004175	6.17574	-48.601	blue	blue	Aquatic>Freshwater	1056038	Ga0066409	Environmental	Aquatic	Freshwater	Lake	Sediment	Aquatic>Freshwater
3300004176	6.88155	-48.7225	blue	blue	Aquatic>Freshwater	1056026	Ga0066405	Environmental	Aquatic	Freshwater	Lake	Sediment	Aquatic>Freshwater
3300004177	6.38177	-48.2977	blue	blue	Aquatic>Freshwater	1056044	Ga0066411	Environmental	Aquatic	Freshwater	Lake	Sediment	Aquatic>Freshwater
3300004178	6.04213	-47.7502	blue	blue	Aquatic>Freshwater	1056041	Ga0066410	Environmental	Aquatic	Freshwater	Lake	Sediment	Aquatic>Freshwater
3300004179	6.49863	-46.4333	blue	blue	Terrestrial>Soil	1056023	Ga0066404	Environmental	Aquatic	Freshwater	Lake	Sediment	Terrestrial>Soil
3300004180	6.05134	-47.1176	blue	blue	Aquatic>Freshwater	1056035	Ga0066408	Environmental	Aquatic	Freshwater	Lake	Sediment	Aquatic>Freshwater
3300004181	6.24001	-48.7337	blue	blue	Aquatic>Freshwater	1056032	Ga0066407	Environmental	Aquatic	Freshwater	Lake	Sediment	Aquatic>Freshwater
3300004182	6.39625	-47.9456	blue	blue	Aquatic>Freshwater	1056017	Ga0066402	Environmental	Aquatic	Freshwater	Lake	Sediment	Aquatic>Freshwater
3300004183	7.12989	-48.493	blue	blue	Aquatic>Freshwater	1056020	Ga0066403	Environmental	Aquatic	Freshwater	Lake	Sediment	Aquatic>Freshwater
3300004184	7.03761	-48.5987	blue	blue	Aquatic>Freshwater	1056014	Ga0066401	Environmental	Aquatic	Freshwater	Lake	Sediment	Aquatic>Freshwater
3300004185	6.15183	-49.7924	purple	purple	Aquatic>Freshwater	1057104	Ga0066642	Environmental	Aquatic	Deep subsurface	Groundwater	Unclassified	Aquatic>Freshwater
3300004186	5.09404	-49.3007	purple	purple	Aquatic>Freshwater	1057114	Ga0066647	Environmental	Aquatic	Deep subsurface	Groundwater	Unclassified	Aquatic>Freshwater
3300004187	4.90462	-48.6004	blue	blue	Aquatic>Freshwater	1056152	Ga0066447	Environmental	Aquatic	Freshwater	Lake	Sediment	Aquatic>Freshwater
3300004188	6.65447	-49.4219	blue	blue	Aquatic>Freshwater	1056143	Ga0066444	Environmental	Aquatic	Freshwater	Lake	Sediment	Aquatic>Freshwater
3300004189	6.5386	-48.454	blue	blue	Aquatic>Freshwater	1056140	Ga0066443	Environmental	Aquatic	Freshwater	Lake	Sediment	Aquatic>Freshwater
3300004190	5.06224	-48.2027	blue	blue	Aquatic>Freshwater	1056131	Ga0066440	Environmental	Aquatic	Freshwater	Lake	Sediment	Aquatic>Freshwater
3300004191	6.4349	-47.7227	blue	blue	Aquatic>Freshwater	1056134	Ga0066441	Environmental	Aquatic	Freshwater	Lake	Sediment	Aquatic>Freshwater
3300004192	6.87492	-48.2442	blue	blue	Aquatic>Freshwater	1056155	Ga0066448	Environmental	Aquatic	Freshwater	Lake	Sediment	Aquatic>Freshwater
3300004193	6.7081	-48.3445	blue	blue	Aquatic>Freshwater	1056146	Ga0066445	Environmental	Aquatic	Freshwater	Lake	Sediment	Aquatic>Freshwater
3300004194	7.03815	-48.1796	blue	blue	Aquatic>Freshwater	1056149	Ga0066446	Environmental	Aquatic	Freshwater	Lake	Sediment	Aquatic>Freshwater
3300004195	6.1466	-48.2505	blue	blue	Aquatic>Freshwater	1056137	Ga0066442	Environmental	Aquatic	Freshwater	Lake	Sediment	Aquatic>Freshwater
3300004196	4.05726	-48.9795	purple	purple	Aquatic>Freshwater	1057102	Ga0066641	Environmental	Aquatic	Deep subsurface	Groundwater	Unclassified	Aquatic>Freshwater
3300004197	6.29608	-48.746	blue	blue	Aquatic>Freshwater	1056071	Ga0066420	Environmental	Aquatic	Freshwater	Lake	Sediment	Aquatic>Freshwater
3300004198	6.50132	-49.7626	blue	blue	Aquatic>Freshwater	1056062	Ga0066417	Environmental	Aquatic	Freshwater	Lake	Sediment	Aquatic>Freshwater
3300004199	6.4445	-48.9634	blue	blue	Aquatic>Freshwater	1056080	Ga0066423	Environmental	Aquatic	Freshwater	Lake	Sediment	Aquatic>Freshwater
3300004200	6.70262	-49.6461	blue	blue	Aquatic>Freshwater	1056077	Ga0066422	Environmental	Aquatic	Freshwater	Lake	Sediment	Aquatic>Freshwater
3300004201	5.48898	-48.2573	blue	blue	Aquatic>Freshwater	1056074	Ga0066421	Environmental	Aquatic	Freshwater	Lake	Sediment	Aquatic>Freshwater
3300004202	6.4503	-48.7318	blue	blue	Aquatic>Freshwater	1056065	Ga0066418	Environmental	Aquatic	Freshwater	Lake	Sediment	Aquatic>Freshwater
3300004203	5.44037	-48.5425	blue	blue	Aquatic>Freshwater	1056068	Ga0066419	Environmental	Aquatic	Freshwater	Lake	Sediment	Aquatic>Freshwater
3300004204	5.5809	-49.449	blue	blue	Aquatic>Freshwater	1056050	Ga0066413	Environmental	Aquatic	Freshwater	Lake	Sediment	Aquatic>Freshwater
3300004205	6.13706	-49.6914	blue	blue	Aquatic>Freshwater	1056056	Ga0066415	Environmental	Aquatic	Freshwater	Lake	Sediment	Aquatic>Freshwater
3300004206	6.17795	-47.9065	blue	blue	Aquatic>Freshwater	1056053	Ga0066414	Environmental	Aquatic	Freshwater	Lake	Sediment	Aquatic>Freshwater
3300004207	5.06821	-48.5692	blue	blue	Aquatic>Freshwater	1056059	Ga0066416	Environmental	Aquatic	Freshwater	Lake	Sediment	Aquatic>Freshwater
3300004208	3.813	-48.7929	purple	purple	Aquatic>Freshwater	1057100	Ga0066640	Environmental	Aquatic	Deep subsurface	Groundwater	Unclassified	Aquatic>Freshwater
3300004209	5.0894	-48.8568	purple	purple	Aquatic>Freshwater	1057118	Ga0066649	Environmental	Aquatic	Deep subsurface	Groundwater	Unclassified	Aquatic>Freshwater
3300004210	3.91593	-48.2265	purple	purple	Aquatic>Freshwater	1057098	Ga0066639	Environmental	Aquatic	Deep subsurface	Groundwater	Unclassified	Aquatic>Freshwater
3300004211	5.47648	-49.1238	blue	blue	Aquatic>Freshwater	1056083	Ga0066424	Environmental	Aquatic	Freshwater	Lake	Sediment	Aquatic>Freshwater
3300004212	4.83135	-49.5545	purple	purple	Aquatic>Freshwater	1057082	Ga0066631	Environmental	Aquatic	Deep subsurface	Groundwater	Unclassified	Aquatic>Freshwater
3300004213	6.99119	-45.9039	purple	purple	Terrestrial>Soil	1057116	Ga0066648	Environmental	Aquatic	Deep subsurface	Groundwater	Unclassified	Terrestrial>Soil
3300004214	5.39727	-49.2149	purple	purple	Aquatic>Freshwater	1057112	Ga0066646	Environmental	Aquatic	Deep subsurface	Groundwater	Unclassified	Aquatic>Freshwater
3300004215	5.52737	-48.1607	blue	blue	Aquatic>Freshwater	1056233	Ga0066474	Environmental	Aquatic	Freshwater	Lake	Sediment	Aquatic>Freshwater
3300004216	6.07584	-48.3861	blue	blue	Aquatic>Freshwater	1056251	Ga0066480	Environmental	Aquatic	Freshwater	Lake	Sediment	Aquatic>Freshwater
3300004217	6.2047	-48.7127	blue	blue	Aquatic>Freshwater	1056179	Ga0066456	Environmental	Aquatic	Freshwater	Lake	Sediment	Aquatic>Freshwater
3300004218	6.2733	-48.4663	blue	blue	Aquatic>Freshwater	1056185	Ga0066458	Environmental	Aquatic	Freshwater	Lake	Sediment	Aquatic>Freshwater
3300004219	6.24613	-47.996	blue	blue	Aquatic>Freshwater	1056230	Ga0066473	Environmental	Aquatic	Freshwater	Lake	Sediment	Aquatic>Freshwater
3300004220	6.3555	-49.046	blue	blue	Aquatic>Freshwater	1056188	Ga0066459	Environmental	Aquatic	Freshwater	Lake	Sediment	Aquatic>Freshwater
3300004221	6.47422	-48.947	blue	blue	Aquatic>Freshwater	1056176	Ga0066455	Environmental	Aquatic	Freshwater	Lake	Sediment	Aquatic>Freshwater
3300004222	6.08143	-48.621	blue	blue	Aquatic>Freshwater	1056248	Ga0066479	Environmental	Aquatic	Freshwater	Lake	Sediment	Aquatic>Freshwater
3300004223	6.5759	-47.7396	blue	blue	Aquatic>Freshwater	1056173	Ga0066454	Environmental	Aquatic	Freshwater	Lake	Sediment	Aquatic>Freshwater
3300004224	6.92077	-47.9966	blue	blue	Aquatic>Freshwater	1056182	Ga0066457	Environmental	Aquatic	Freshwater	Lake	Sediment	Aquatic>Freshwater
3300004225	6.59653	-48.272	blue	blue	Aquatic>Freshwater	1056239	Ga0066476	Environmental	Aquatic	Freshwater	Lake	Sediment	Aquatic>Freshwater
3300004226	6.19029	-48.3038	blue	blue	Aquatic>Freshwater	1056164	Ga0066451	Environmental	Aquatic	Freshwater	Lake	Sediment	Aquatic>Freshwater
3300004227	6.29366	-49.0069	blue	blue	Aquatic>Freshwater	1056245	Ga0066478	Environmental	Aquatic	Freshwater	Lake	Sediment	Aquatic>Freshwater
3300004228	6.1761	-49.0487	blue	blue	Aquatic>Freshwater	1056236	Ga0066475	Environmental	Aquatic	Freshwater	Lake	Sediment	Aquatic>Freshwater
3300004229	6.15656	-47.9196	blue	blue	Aquatic>Freshwater	1056200	Ga0066463	Environmental	Aquatic	Freshwater	Lake	Sediment	Aquatic>Freshwater
3300004230	5.93967	-48.4172	blue	blue	Aquatic>Freshwater	1056167	Ga0066452	Environmental	Aquatic	Freshwater	Lake	Sediment	Aquatic>Freshwater
3300004231	7.40138	-47.6767	blue	blue	Aquatic>Freshwater	1056170	Ga0066453	Environmental	Aquatic	Freshwater	Lake	Sediment	Aquatic>Freshwater
3300004232	6.59873	-48.565	blue	blue	Aquatic>Freshwater	1056191	Ga0066460	Environmental	Aquatic	Freshwater	Lake	Sediment	Aquatic>Freshwater
3300004233	6.57479	-48.3879	blue	blue	Aquatic>Freshwater	1056197	Ga0066462	Environmental	Aquatic	Freshwater	Lake	Sediment	Aquatic>Freshwater
3300004234	6.75508	-48.7667	blue	blue	Aquatic>Freshwater	1056194	Ga0066461	Environmental	Aquatic	Freshwater	Lake	Sediment	Aquatic>Freshwater
3300004235	6.04319	-48.5305	blue	blue	Aquatic>Freshwater	1056161	Ga0066450	Environmental	Aquatic	Freshwater	Lake	Sediment	Aquatic>Freshwater
3300004236	5.50454	-48.4194	blue	blue	Aquatic>Freshwater	1056158	Ga0066449	Environmental	Aquatic	Freshwater	Lake	Sediment	Aquatic>Freshwater
3300004237	6.61873	-48.3657	blue	blue	Aquatic>Freshwater	1056242	Ga0066477	Environmental	Aquatic	Freshwater	Lake	Sediment	Aquatic>Freshwater
3300004238	4.80345	-49.3475	purple	purple	Aquatic>Freshwater	1057090	Ga0066635	Environmental	Aquatic	Deep subsurface	Groundwater	Unclassified	Aquatic>Freshwater
3300004239	4.81424	-49.0756	purple	purple	Aquatic>Freshwater	1057120	Ga0066650	Environmental	Aquatic	Deep subsurface	Groundwater	Unclassified	Aquatic>Freshwater
3300004240	5.39684	-47.9405	blue	blue	Aquatic>Freshwater	1035146	Ga0007787	Environmental	Aquatic	Freshwater	Lake	Unclassified	Aquatic>Freshwater
3300004241	5.55685	-48.0052	blue	blue	Aquatic>Freshwater	1056841	Ga0066604	Environmental	Aquatic	Freshwater	Pond	Sediment	Aquatic>Freshwater
3300004242	6.10723	-48.0672	blue	blue	Aquatic>Freshwater	1056832	Ga0066601	Environmental	Aquatic	Freshwater	Pond	Sediment	Aquatic>Freshwater
3300004243	6.52573	-47.7247	blue	blue	Aquatic>Freshwater	1056209	Ga0066466	Environmental	Aquatic	Freshwater	Lake	Sediment	Aquatic>Freshwater
3300004244	5.91485	-48.2869	blue	blue	Aquatic>Freshwater	1056275	Ga0066488	Environmental	Aquatic	Freshwater	Lake	Sediment	Aquatic>Freshwater
3300004245	6.67637	-48.5063	blue	blue	Aquatic>Freshwater	1056254	Ga0066481	Environmental	Aquatic	Freshwater	Lake	Sediment	Aquatic>Freshwater
3300004246	6.08443	-48.3223	blue	blue	Aquatic>Freshwater	1056257	Ga0066482	Environmental	Aquatic	Freshwater	Lake	Sediment	Aquatic>Freshwater
3300004247	5.8402	-48.768	blue	blue	Aquatic>Freshwater	1056224	Ga0066471	Environmental	Aquatic	Freshwater	Lake	Sediment	Aquatic>Freshwater
3300004248	4.86049	-49.5634	blue	blue	Aquatic>Freshwater	1056260	Ga0066483	Environmental	Aquatic	Freshwater	Lake	Sediment	Aquatic>Freshwater
3300004249	4.97234	-47.9527	blue	blue	Aquatic>Freshwater	1056272	Ga0066487	Environmental	Aquatic	Freshwater	Lake	Sediment	Aquatic>Freshwater
3300004250	6.41671	-47.7563	blue	blue	Aquatic>Freshwater	1056227	Ga0066472	Environmental	Aquatic	Freshwater	Lake	Sediment	Aquatic>Freshwater
3300004251	7.12369	-49.14	blue	blue	Aquatic>Freshwater	1056206	Ga0066465	Environmental	Aquatic	Freshwater	Lake	Sediment	Aquatic>Freshwater
3300004252	5.83387	-48.9706	blue	blue	Aquatic>Freshwater	1056212	Ga0066467	Environmental	Aquatic	Freshwater	Lake	Sediment	Aquatic>Freshwater
3300004253	6.0289	-47.9747	blue	blue	Aquatic>Freshwater	1056203	Ga0066464	Environmental	Aquatic	Freshwater	Lake	Sediment	Aquatic>Freshwater
3300004254	6.13621	-49.2872	blue	blue	Aquatic>Freshwater	1056215	Ga0066468	Environmental	Aquatic	Freshwater	Lake	Sediment	Aquatic>Freshwater
3300004255	5.59835	-47.9193	blue	blue	Aquatic>Freshwater	1056218	Ga0066469	Environmental	Aquatic	Freshwater	Lake	Sediment	Aquatic>Freshwater
3300004256	5.50726	-49.5397	blue	blue	Aquatic>Freshwater	1056263	Ga0066484	Environmental	Aquatic	Freshwater	Lake	Sediment	Aquatic>Freshwater
3300004257	6.95383	-48.4268	blue	blue	Aquatic>Freshwater	1056221	Ga0066470	Environmental	Aquatic	Freshwater	Lake	Sediment	Aquatic>Freshwater
3300004258	6.01619	-48.2089	blue	blue	Aquatic>Freshwater	1056269	Ga0066486	Environmental	Aquatic	Freshwater	Lake	Sediment	Aquatic>Freshwater
3300004261	6.27557	-49.2355	blue	blue	Aquatic>Freshwater	1056266	Ga0066485	Environmental	Aquatic	Freshwater	Lake	Sediment	Aquatic>Freshwater
3300004265	5.7779	-49.2899	purple	purple	Aquatic>Freshwater	1046607	Ga0051981	Environmental	Aquatic	Deep subsurface	Groundwater	Unclassified	Aquatic>Freshwater
3300004266	3.2548	-46.4825	seagreen	seagreen	Aquatic>Marine	1047963	Ga0055457	Environmental	Aquatic	Marine	Wetlands	Unclassified	Aquatic>Marine
3300004267	9.11602	-46.2125	red	red	Terrestrial>Soil	1055752	Ga0066396	Environmental	Terrestrial	Soil	Tropical forest	Unclassified	Terrestrial>Soil
3300004268	9.06576	-46.065	red	red	Terrestrial>Soil	1055758	Ga0066398	Environmental	Terrestrial	Soil	Tropical forest	Unclassified	Terrestrial>Soil
3300004269	5.69299	-60.5349	darkgoldenrod	darkgoldenrod	Aquatic>Thermal springs	1059147	Ga0063235	Environmental	Aquatic	Thermal springs	Hot (42-90C)	Unclassified	Aquatic>Thermal springs
3300004270	5.96176	-47.8548	purple	purple	Aquatic>Freshwater	1057110	Ga0066645	Environmental	Aquatic	Deep subsurface	Groundwater	Unclassified	Aquatic>Freshwater
3300004271	4.68536	-49.7965	purple	purple	Aquatic>Freshwater	1057106	Ga0066643	Environmental	Aquatic	Deep subsurface	Groundwater	Unclassified	Aquatic>Freshwater
3300004272	5.92091	-51.1012	purple	purple	Aquatic>Freshwater	1057086	Ga0066633	Environmental	Aquatic	Deep subsurface	Groundwater	Unclassified	Aquatic>Freshwater
3300004273	2.5651	-45.8464	seagreen	seagreen	Aquatic>Marine	1056957	Ga0066608	Environmental	Aquatic	Marine	Unclassified	Unclassified	Aquatic>Marine
3300004274	2.2236	-45.4079	seagreen	seagreen	Aquatic>Marine	1056955	Ga0066607	Environmental	Aquatic	Marine	Unclassified	Unclassified	Aquatic>Marine
3300004275	7.31621	-56.4512	blue	blue	Aquatic>Thermal springs	1063691	Ga0068531	Environmental	Aquatic	Freshwater	Lotic	Unclassified	Aquatic>Thermal springs
3300004276	1.94083	-45.2099	seagreen	seagreen	Aquatic>Marine	1056961	Ga0066610	Environmental	Aquatic	Marine	Unclassified	Unclassified	Aquatic>Marine
3300004277	2.20277	-45.513	seagreen	seagreen	Aquatic>Marine	1056963	Ga0066611	Environmental	Aquatic	Marine	Unclassified	Unclassified	Aquatic>Marine
3300004278	2.22246	-45.506	seagreen	seagreen	Aquatic>Marine	1056959	Ga0066609	Environmental	Aquatic	Marine	Unclassified	Unclassified	Aquatic>Marine
3300004279	1.64468	-44.7928	seagreen	seagreen	Aquatic>Marine	1056951	Ga0066605	Environmental	Aquatic	Marine	Unclassified	Unclassified	Aquatic>Marine
3300004280	1.94068	-45.183	seagreen	seagreen	Aquatic>Marine	1056953	Ga0066606	Environmental	Aquatic	Marine	Unclassified	Unclassified	Aquatic>Marine
3300004281	9.00312	-46.1196	red	red	Terrestrial>Soil	1055755	Ga0066397	Environmental	Terrestrial	Soil	Tropical forest	Unclassified	Terrestrial>Soil
3300004282	8.05552	-47.5271	blue	blue	Aquatic>Freshwater	1056826	Ga0066599	Environmental	Aquatic	Freshwater	Pond	Sediment	Aquatic>Freshwater
3300004633	9.13382	-45.9522	red	red	Terrestrial>Soil	1055749	Ga0066395	Environmental	Terrestrial	Soil	Tropical forest	Unclassified	Terrestrial>Soil
3300004684	5.88411	-48.343	blue	blue	Aquatic>Freshwater	1061747	Ga0065168	Environmental	Aquatic	Freshwater	Lake	Unclassified	Aquatic>Freshwater
3300004685	5.60928	-47.8292	blue	blue	Aquatic>Freshwater	1061756	Ga0065177	Environmental	Aquatic	Freshwater	Lake	Unclassified	Aquatic>Freshwater
3300004686	5.82111	-48.7723	blue	blue	Aquatic>Freshwater	1061752	Ga0065173	Environmental	Aquatic	Freshwater	Lake	Unclassified	Aquatic>Freshwater
3300004687	5.97858	-48.2911	blue	blue	Aquatic>Freshwater	1061753	Ga0065174	Environmental	Aquatic	Freshwater	Lake	Unclassified	Aquatic>Freshwater
3300004688	5.70283	-48.4899	blue	blue	Aquatic>Freshwater	1061748	Ga0065169	Environmental	Aquatic	Freshwater	Lake	Unclassified	Aquatic>Freshwater
3300004689	6.29511	-48.6192	blue	blue	Aquatic>Freshwater	1061751	Ga0065172	Environmental	Aquatic	Freshwater	Lake	Unclassified	Aquatic>Freshwater
3300004690	6.22015	-50.0076	blue	blue	Aquatic>Freshwater	1061754	Ga0065175	Environmental	Aquatic	Freshwater	Lake	Unclassified	Aquatic>Freshwater
3300004691	5.99096	-49.0511	blue	blue	Aquatic>Freshwater	1061755	Ga0065176	Environmental	Aquatic	Freshwater	Lake	Unclassified	Aquatic>Freshwater
3300004692	6.79757	-49.2655	blue	blue	Aquatic>Freshwater	1061750	Ga0065171	Environmental	Aquatic	Freshwater	Lake	Unclassified	Aquatic>Freshwater
3300004693	5.21864	-49.3507	blue	blue	Aquatic>Freshwater	1061746	Ga0065167	Environmental	Aquatic	Freshwater	Lake	Unclassified	Aquatic>Freshwater
3300004694	6.33045	-49.0434	blue	blue	Aquatic>Freshwater	1061749	Ga0065170	Environmental	Aquatic	Freshwater	Lake	Unclassified	Aquatic>Freshwater
3300004770	6.86359	-48.415	blue	blue	Aquatic>Freshwater	1035217	Ga0007804	Environmental	Aquatic	Freshwater	Lake	Unclassified	Aquatic>Freshwater
3300004771	6.58347	-48.3597	blue	blue	Aquatic>Freshwater	1035196	Ga0007797	Environmental	Aquatic	Freshwater	Lake	Unclassified	Aquatic>Freshwater
3300004772	6.18539	-47.4734	blue	blue	Aquatic>Freshwater	1035178	Ga0007791	Environmental	Aquatic	Freshwater	Lake	Unclassified	Aquatic>Freshwater
3300004773	6.91168	-48.032	blue	blue	Aquatic>Freshwater	1035190	Ga0007795	Environmental	Aquatic	Freshwater	Lake	Unclassified	Aquatic>Freshwater
3300004774	6.2823	-48.906	blue	blue	Aquatic>Freshwater	1035187	Ga0007794	Environmental	Aquatic	Freshwater	Lake	Unclassified	Aquatic>Freshwater
3300004775	6.87472	-48.7047	blue	blue	Aquatic>Freshwater	1035199	Ga0007798	Environmental	Aquatic	Freshwater	Lake	Unclassified	Aquatic>Freshwater
3300004776	7.10434	-48.8446	blue	blue	Aquatic>Freshwater	1035205	Ga0007800	Environmental	Aquatic	Freshwater	Lake	Unclassified	Aquatic>Freshwater
3300004777	5.64544	-47.4762	blue	blue	Aquatic>Freshwater	1035286	Ga0007827	Environmental	Aquatic	Freshwater	Lake	Unclassified	Aquatic>Freshwater
3300004778	7.28403	-47.679	blue	blue	Aquatic>Freshwater	1054825	Ga0062383	Environmental	Aquatic	Freshwater	Wetlands	Sediment	Aquatic>Freshwater
3300004779	7.41277	-48.3042	blue	blue	Aquatic>Freshwater	1054816	Ga0062380	Environmental	Aquatic	Freshwater	Wetlands	Sediment	Aquatic>Freshwater
3300004780	7.67971	-47.4052	blue	blue	Aquatic>Freshwater	1054810	Ga0062378	Environmental	Aquatic	Freshwater	Wetlands	Sediment	Aquatic>Freshwater
3300004781	7.46161	-47.6422	blue	blue	Aquatic>Freshwater	1054813	Ga0062379	Environmental	Aquatic	Freshwater	Wetlands	Sediment	Aquatic>Freshwater
3300004782	7.52406	-47.5493	blue	blue	Aquatic>Freshwater	1054822	Ga0062382	Environmental	Aquatic	Freshwater	Wetlands	Sediment	Aquatic>Freshwater
3300004802	6.26186	-48.1117	blue	blue	Aquatic>Freshwater	1035208	Ga0007801	Environmental	Aquatic	Freshwater	Lake	Unclassified	Aquatic>Freshwater
3300004804	6.28966	-46.9457	blue	blue	Aquatic>Freshwater	1035193	Ga0007796	Environmental	Aquatic	Freshwater	Lake	Unclassified	Aquatic>Freshwater
3300004805	6.90133	-48.8745	blue	blue	Aquatic>Freshwater	1035181	Ga0007792	Environmental	Aquatic	Freshwater	Lake	Unclassified	Aquatic>Freshwater
3300004806	7.05248	-47.5111	blue	blue	Aquatic>Freshwater	1035367	Ga0007854	Environmental	Aquatic	Freshwater	Lake	Unclassified	Aquatic>Freshwater
3300004807	6.64131	-48.5125	blue	blue	Aquatic>Freshwater	1035232	Ga0007809	Environmental	Aquatic	Freshwater	Lake	Unclassified	Aquatic>Freshwater
3300004808	7.56067	-47.1422	blue	blue	Aquatic>Freshwater	1054819	Ga0062381	Environmental	Aquatic	Freshwater	Wetlands	Sediment	Aquatic>Freshwater
3300005103	9.02687	-46.2955	purple	purple	Terrestrial>Soil	1059706	Ga0066813	Environmental	Terrestrial	Deep subsurface	Rock core/Sediment	Unclassified	Terrestrial>Soil
3300005104	8.84366	-46.1862	purple	purple	Terrestrial>Soil	1059716	Ga0066818	Environmental	Terrestrial	Deep subsurface	Rock core/Sediment	Unclassified	Terrestrial>Soil
3300005105	8.67531	-46.3833	purple	purple	Terrestrial>Soil	1059704	Ga0066812	Environmental	Terrestrial	Deep subsurface	Rock core/Sediment	Unclassified	Terrestrial>Soil
3300005139	1.87695	-48.5673	darkgoldenrod	darkgoldenrod	Aquatic>Non-marine Saline and Alkaline	1040260	Ga0008838	Environmental	Aquatic	Thermal springs	Hot (42-90C)	Unclassified	Aquatic>Non-marine Saline and Alkaline
3300005140	3.87883	-48.7272	fuchsia	fuchsia	Aquatic>Freshwater	1040251	Ga0008835	Environmental	Aquatic	Non-marine Saline and Alkaline	Hypersaline	Microbial mats	Aquatic>Freshwater
3300005141	4.04262	-49.2224	fuchsia	fuchsia	Aquatic>Freshwater	1040254	Ga0008836	Environmental	Aquatic	Non-marine Saline and Alkaline	Hypersaline	Microbial mats	Aquatic>Freshwater
3300005142	1.60488	-45.9857	fuchsia	fuchsia	Aquatic>Marine	1040248	Ga0008834	Environmental	Aquatic	Non-marine Saline and Alkaline	Hypersaline	Microbial mats	Aquatic>Marine
3300005143	1.71339	-46.9453	fuchsia	fuchsia	Aquatic>Non-marine Saline and Alkaline	1040245	Ga0008833	Environmental	Aquatic	Non-marine Saline and Alkaline	Hypersaline	Microbial mats	Aquatic>Non-marine Saline and Alkaline
3300005144	4.08659	-45.133	seagreen	seagreen	Aquatic>Marine	1061832	Ga0068711	Environmental	Aquatic	Marine	Intertidal zone	Sediment	Aquatic>Marine
3300005145	4.82893	-45.6936	seagreen	seagreen	Aquatic>Marine	1061836	Ga0068713	Environmental	Aquatic	Marine	Intertidal zone	Sediment	Aquatic>Marine
3300005146	8.78066	-46.1949	purple	purple	Terrestrial>Soil	1059714	Ga0066817	Environmental	Terrestrial	Deep subsurface	Rock core/Sediment	Unclassified	Terrestrial>Soil
3300005147	8.59758	-46.134	purple	purple	Terrestrial>Soil	1059722	Ga0066821	Environmental	Terrestrial	Deep subsurface	Rock core/Sediment	Unclassified	Terrestrial>Soil
3300005148	8.61853	-46.1324	purple	purple	Terrestrial>Soil	1059718	Ga0066819	Environmental	Terrestrial	Deep subsurface	Rock core/Sediment	Unclassified	Terrestrial>Soil
3300005158	8.89445	-46.2481	purple	purple	Terrestrial>Soil	1059712	Ga0066816	Environmental	Terrestrial	Deep subsurface	Rock core/Sediment	Unclassified	Terrestrial>Soil
3300005159	8.67215	-45.9982	purple	purple	Terrestrial>Soil	1059696	Ga0066808	Environmental	Terrestrial	Deep subsurface	Rock core/Sediment	Unclassified	Terrestrial>Soil
3300005160	8.74056	-46.0804	purple	purple	Terrestrial>Soil	1059720	Ga0066820	Environmental	Terrestrial	Deep subsurface	Rock core/Sediment	Unclassified	Terrestrial>Soil
3300005161	8.52253	-46.1186	purple	purple	Terrestrial>Soil	1059694	Ga0066807	Environmental	Terrestrial	Deep subsurface	Rock core/Sediment	Unclassified	Terrestrial>Soil
3300005162	8.86199	-46.3534	purple	purple	Terrestrial>Soil	1059708	Ga0066814	Environmental	Terrestrial	Deep subsurface	Rock core/Sediment	Unclassified	Terrestrial>Soil
3300005163	8.72945	-46.1188	red	red	Terrestrial>Soil	1059726	Ga0066823	Environmental	Terrestrial	Soil	Agricultural land	Unclassified	Terrestrial>Soil
3300005164	8.80002	-46.2765	purple	purple	Terrestrial>Soil	1059710	Ga0066815	Environmental	Terrestrial	Deep subsurface	Rock core/Sediment	Unclassified	Terrestrial>Soil
3300005165	8.66262	-46.1529	red	red	Terrestrial>Soil	1060070	Ga0066869	Environmental	Terrestrial	Soil	Agricultural land	Unclassified	Terrestrial>Soil
3300005166	9.03894	-46.1111	red	red	Terrestrial>Soil	1057189	Ga0066674	Environmental	Terrestrial	Soil	Grasslands	Unclassified	Terrestrial>Soil
3300005167	8.83812	-45.9013	red	red	Terrestrial>Soil	1057185	Ga0066672	Environmental	Terrestrial	Soil	Grasslands	Unclassified	Terrestrial>Soil
3300005168	8.88637	-46.2488	purple	purple	Terrestrial>Soil	1059698	Ga0066809	Environmental	Terrestrial	Deep subsurface	Rock core/Sediment	Unclassified	Terrestrial>Soil
3300005169	8.63379	-46.4041	purple	purple	Terrestrial>Soil	1059700	Ga0066810	Environmental	Terrestrial	Deep subsurface	Rock core/Sediment	Unclassified	Terrestrial>Soil
3300005171	9.18199	-46.0505	red	red	Terrestrial>Soil	1057195	Ga0066677	Environmental	Terrestrial	Soil	Grasslands	Unclassified	Terrestrial>Soil
3300005172	8.70167	-46.2583	red	red	Terrestrial>Soil	1057207	Ga0066683	Environmental	Terrestrial	Soil	Grasslands	Unclassified	Terrestrial>Soil
3300005173	8.7063	-46.1438	purple	purple	Terrestrial>Soil	1059724	Ga0066822	Environmental	Terrestrial	Deep subsurface	Rock core/Sediment	Unclassified	Terrestrial>Soil
3300005174	8.52246	-46.0826	red	red	Terrestrial>Soil	1057201	Ga0066680	Environmental	Terrestrial	Soil	Grasslands	Unclassified	Terrestrial>Soil
3300005175	9.29452	-46.0054	red	red	Terrestrial>Soil	1057187	Ga0066673	Environmental	Terrestrial	Soil	Grasslands	Unclassified	Terrestrial>Soil
3300005176	8.85528	-45.9206	red	red	Terrestrial>Soil	1057199	Ga0066679	Environmental	Terrestrial	Soil	Grasslands	Unclassified	Terrestrial>Soil
3300005177	9.15004	-46.0409	red	red	Terrestrial>Soil	1057221	Ga0066690	Environmental	Terrestrial	Soil	Grasslands	Unclassified	Terrestrial>Soil
3300005178	9.09469	-45.9196	red	red	Terrestrial>Soil	1057217	Ga0066688	Environmental	Terrestrial	Soil	Grasslands	Unclassified	Terrestrial>Soil
3300005179	9.28174	-46.0663	red	red	Terrestrial>Soil	1057209	Ga0066684	Environmental	Terrestrial	Soil	Grasslands	Unclassified	Terrestrial>Soil
3300005180	8.667	-45.9821	red	red	Terrestrial>Soil	1057211	Ga0066685	Environmental	Terrestrial	Soil	Grasslands	Unclassified	Terrestrial>Soil
3300005181	8.73848	-46.1792	red	red	Terrestrial>Soil	1057197	Ga0066678	Environmental	Terrestrial	Soil	Grasslands	Unclassified	Terrestrial>Soil
3300005184	9.33091	-46.0366	red	red	Terrestrial>Soil	1057183	Ga0066671	Environmental	Terrestrial	Soil	Grasslands	Unclassified	Terrestrial>Soil
3300005185	8.47336	-46.2496	purple	purple	Terrestrial>Soil	1059702	Ga0066811	Environmental	Terrestrial	Deep subsurface	Rock core/Sediment	Unclassified	Terrestrial>Soil
3300005186	8.864	-46.0556	red	red	Terrestrial>Soil	1057193	Ga0066676	Environmental	Terrestrial	Soil	Grasslands	Unclassified	Terrestrial>Soil
3300005187	9.03407	-46.077	red	red	Terrestrial>Soil	1057191	Ga0066675	Environmental	Terrestrial	Soil	Grasslands	Unclassified	Terrestrial>Soil
3300005235	4.92599	-50.0903	purple	purple	Aquatic>Freshwater	1057094	Ga0066637	Environmental	Aquatic	Deep subsurface	Groundwater	Unclassified	Aquatic>Freshwater
3300005236	4.49109	-49.3981	purple	purple	Aquatic>Freshwater	1057092	Ga0066636	Environmental	Aquatic	Deep subsurface	Groundwater	Unclassified	Aquatic>Freshwater
3300005237	4.2598	-49.1724	purple	purple	Aquatic>Freshwater	1057108	Ga0066644	Environmental	Aquatic	Deep subsurface	Groundwater	Unclassified	Aquatic>Freshwater
3300005252	5.65267	-46.9286	seagreen	seagreen	Aquatic>Freshwater	1061834	Ga0068712	Environmental	Aquatic	Marine	Intertidal zone	Sediment	Aquatic>Freshwater
3300005254	4.154	-45.9985	seagreen	seagreen	Aquatic>Marine	1061838	Ga0068714	Environmental	Aquatic	Marine	Harbor	Sediment	Aquatic>Marine
3300005332	8.6088	-46.0537	red	red	Terrestrial>Soil	1055665	Ga0066388	Environmental	Terrestrial	Soil	Tropical forest	Unclassified	Terrestrial>Soil
3300005398	3.00454	-45.7567	seagreen	seagreen	Aquatic>Marine	1059866	Ga0066858	Environmental	Aquatic	Marine	Oceanic	Unclassified	Aquatic>Marine
3300005399	2.57978	-45.5159	seagreen	seagreen	Aquatic>Marine	1059870	Ga0066860	Environmental	Aquatic	Marine	Oceanic	Unclassified	Aquatic>Marine
3300005400	2.4296	-45.2681	seagreen	seagreen	Aquatic>Marine	1059884	Ga0066867	Environmental	Aquatic	Marine	Oceanic	Unclassified	Aquatic>Marine
3300005401	1.96087	-45.0955	seagreen	seagreen	Aquatic>Marine	1059864	Ga0066857	Environmental	Aquatic	Marine	Oceanic	Unclassified	Aquatic>Marine
3300005402	2.46109	-45.4513	seagreen	seagreen	Aquatic>Marine	1059860	Ga0066855	Environmental	Aquatic	Marine	Oceanic	Unclassified	Aquatic>Marine
3300005404	1.85318	-45.2504	seagreen	seagreen	Aquatic>Marine	1059862	Ga0066856	Environmental	Aquatic	Marine	Oceanic	Unclassified	Aquatic>Marine
3300005408	2.94328	-46.0238	seagreen	seagreen	Aquatic>Marine	1059846	Ga0066848	Environmental	Aquatic	Marine	Oceanic	Unclassified	Aquatic>Marine
3300005412	2.21858	-47.2502	fuchsia	fuchsia	Aquatic>Marine	1040257	Ga0008837	Environmental	Aquatic	Non-marine Saline and Alkaline	Hypersaline	Microbial mats	Aquatic>Marine
3300005422	2.46504	-45.5215	seagreen	seagreen	Aquatic>Marine	1059808	Ga0066829	Environmental	Aquatic	Marine	Oceanic	Unclassified	Aquatic>Marine
3300005423	2.27737	-45.0965	seagreen	seagreen	Aquatic>Marine	1059806	Ga0066828	Environmental	Aquatic	Marine	Oceanic	Unclassified	Aquatic>Marine
3300005424	2.2015	-45.243	seagreen	seagreen	Aquatic>Marine	1059802	Ga0066826	Environmental	Aquatic	Marine	Oceanic	Unclassified	Aquatic>Marine
3300005425	2.6042	-45.499	seagreen	seagreen	Aquatic>Marine	1059868	Ga0066859	Environmental	Aquatic	Marine	Oceanic	Unclassified	Aquatic>Marine
3300005426	2.69509	-45.4505	seagreen	seagreen	Aquatic>Marine	1059844	Ga0066847	Environmental	Aquatic	Marine	Oceanic	Unclassified	Aquatic>Marine
3300005427	1.63958	-44.9495	seagreen	seagreen	Aquatic>Marine	1059852	Ga0066851	Environmental	Aquatic	Marine	Oceanic	Unclassified	Aquatic>Marine
3300005428	1.88335	-45.0177	seagreen	seagreen	Aquatic>Marine	1059876	Ga0066863	Environmental	Aquatic	Marine	Oceanic	Unclassified	Aquatic>Marine
3300005429	2.44276	-45.4582	seagreen	seagreen	Aquatic>Marine	1059842	Ga0066846	Environmental	Aquatic	Marine	Oceanic	Unclassified	Aquatic>Marine
3300005430	2.13655	-45.4717	seagreen	seagreen	Aquatic>Marine	1059848	Ga0066849	Environmental	Aquatic	Marine	Oceanic	Unclassified	Aquatic>Marine
3300005431	2.34406	-45.4278	seagreen	seagreen	Aquatic>Marine	1059858	Ga0066854	Environmental	Aquatic	Marine	Oceanic	Unclassified	Aquatic>Marine
3300005432	2.16786	-45.5551	seagreen	seagreen	Aquatic>Marine	1059840	Ga0066845	Environmental	Aquatic	Marine	Oceanic	Unclassified	Aquatic>Marine
3300005433	2.33877	-45.6228	seagreen	seagreen	Aquatic>Marine	1059810	Ga0066830	Environmental	Aquatic	Marine	Oceanic	Unclassified	Aquatic>Marine
3300005446	8.7105	-46.282	red	red	Terrestrial>Soil	1057213	Ga0066686	Environmental	Terrestrial	Soil	Grasslands	Unclassified	Terrestrial>Soil
3300005447	8.87227	-46.0201	red	red	Terrestrial>Soil	1057219	Ga0066689	Environmental	Terrestrial	Soil	Grasslands	Unclassified	Terrestrial>Soil
3300005450	8.94633	-46.2063	red	red	Terrestrial>Soil	1057205	Ga0066682	Environmental	Terrestrial	Soil	Grasslands	Unclassified	Terrestrial>Soil
3300005451	8.79697	-46.0195	red	red	Terrestrial>Soil	1057203	Ga0066681	Environmental	Terrestrial	Soil	Grasslands	Unclassified	Terrestrial>Soil
3300005452	6.11256	-58.5756	darkgoldenrod	darkgoldenrod	Aquatic>Thermal springs	1061714	Ga0068706	Environmental	Aquatic	Thermal springs	Hot (42-90C)	Microbial mats	Aquatic>Thermal springs
3300005453	4.95834	-60.1757	darkgoldenrod	darkgoldenrod	Aquatic>Thermal springs	1061712	Ga0068705	Environmental	Aquatic	Thermal springs	Hot (42-90C)	Microbial mats	Aquatic>Thermal springs
3300005454	9.24142	-45.7534	red	red	Terrestrial>Soil	1057215	Ga0066687	Environmental	Terrestrial	Soil	Grasslands	Unclassified	Terrestrial>Soil
3300005508	2.79453	-45.662	seagreen	seagreen	Aquatic>Marine	1059886	Ga0066868	Environmental	Aquatic	Marine	Oceanic	Unclassified	Aquatic>Marine
3300005509	2.23086	-45.0446	seagreen	seagreen	Aquatic>Marine	1059804	Ga0066827	Environmental	Aquatic	Marine	Oceanic	Unclassified	Aquatic>Marine
3300005510	1.84524	-45.611	seagreen	seagreen	Aquatic>Marine	1059800	Ga0066825	Environmental	Aquatic	Marine	Oceanic	Unclassified	Aquatic>Marine
3300005514	2.59518	-45.4111	seagreen	seagreen	Aquatic>Marine	1059882	Ga0066866	Environmental	Aquatic	Marine	Oceanic	Unclassified	Aquatic>Marine
3300005516	2.32317	-44.6425	seagreen	seagreen	Aquatic>Marine	1059812	Ga0066831	Environmental	Aquatic	Marine	Oceanic	Unclassified	Aquatic>Marine
3300005517	5.00919	-48.4734	blue	blue	Aquatic>Freshwater	1064713	Ga0070374	Environmental	Aquatic	Freshwater	Lake	Unclassified	Aquatic>Freshwater
3300005520	2.20227	-44.8958	seagreen	seagreen	Aquatic>Marine	1059878	Ga0066864	Environmental	Aquatic	Marine	Oceanic	Unclassified	Aquatic>Marine
3300005521	1.92656	-45.2626	seagreen	seagreen	Aquatic>Marine	1059874	Ga0066862	Environmental	Aquatic	Marine	Oceanic	Unclassified	Aquatic>Marine
3300005522	2.05562	-44.5983	seagreen	seagreen	Aquatic>Marine	1059872	Ga0066861	Environmental	Aquatic	Marine	Oceanic	Unclassified	Aquatic>Marine
3300005523	2.02175	-45.2613	seagreen	seagreen	Aquatic>Marine	1059880	Ga0066865	Environmental	Aquatic	Marine	Oceanic	Unclassified	Aquatic>Marine
3300005524	9.98583	-49.9193	red	red	Terrestrial>Soil	1064110	Ga0070737	Environmental	Terrestrial	Soil	Unclassified	Unclassified	Terrestrial>Soil
3300005525	5.68377	-49.1538	blue	blue	Aquatic>Freshwater	1062833	Ga0068877	Environmental	Aquatic	Freshwater	Lake	Unclassified	Aquatic>Freshwater
3300005526	9.5907	-46.1455	red	red	Terrestrial>Soil	1065961	Ga0073909	Environmental	Terrestrial	Soil	Unclassified	Unclassified	Terrestrial>Soil
3300005527	6.07958	-48.6514	blue	blue	Aquatic>Freshwater	1062831	Ga0068876	Environmental	Aquatic	Freshwater	Lake	Unclassified	Aquatic>Freshwater
3300005528	6.22389	-48.8673	blue	blue	Aquatic>Freshwater	1062823	Ga0068872	Environmental	Aquatic	Freshwater	Lake	Unclassified	Aquatic>Freshwater
3300005529	10.0494	-47.118	red	red	Terrestrial>Soil	1064118	Ga0070741	Environmental	Terrestrial	Soil	Unclassified	Unclassified	Terrestrial>Soil
3300005531	9.39702	-48.6497	red	red	Terrestrial>Soil	1064112	Ga0070738	Environmental	Terrestrial	Soil	Unclassified	Unclassified	Terrestrial>Soil
3300005532	8.82239	-48.4966	red	red	Terrestrial>Soil	1064114	Ga0070739	Environmental	Terrestrial	Soil	Unclassified	Unclassified	Terrestrial>Soil
3300005533	8.96842	-47.065	red	red	Terrestrial>Soil	1064104	Ga0070734	Environmental	Terrestrial	Soil	Unclassified	Unclassified	Terrestrial>Soil
3300005534	8.82493	-46.2036	red	red	Terrestrial>Soil	1064106	Ga0070735	Environmental	Terrestrial	Soil	Unclassified	Unclassified	Terrestrial>Soil
3300005537	9.18332	-47.1213	red	red	Terrestrial>Soil	1064096	Ga0070730	Environmental	Terrestrial	Soil	Unclassified	Unclassified	Terrestrial>Soil
3300005538	9.16661	-46.3535	red	red	Terrestrial>Soil	1064098	Ga0070731	Environmental	Terrestrial	Soil	Unclassified	Unclassified	Terrestrial>Soil
3300005540	9.08909	-46.2173	red	red	Terrestrial>Soil	1057235	Ga0066697	Environmental	Terrestrial	Soil	Grasslands	Unclassified	Terrestrial>Soil
3300005541	9.27713	-46.3574	red	red	Terrestrial>Soil	1064102	Ga0070733	Environmental	Terrestrial	Soil	Unclassified	Unclassified	Terrestrial>Soil
3300005542	9.14538	-46.1843	red	red	Terrestrial>Soil	1064100	Ga0070732	Environmental	Terrestrial	Soil	Unclassified	Unclassified	Terrestrial>Soil
3300005551	2.54091	-46.2282	seagreen	seagreen	Aquatic>Marine	1059836	Ga0066843	Environmental	Aquatic	Marine	Oceanic	Unclassified	Aquatic>Marine
3300005552	8.94799	-46.2621	red	red	Terrestrial>Soil	1057243	Ga0066701	Environmental	Terrestrial	Soil	Grasslands	Unclassified	Terrestrial>Soil
3300005553	8.62585	-46.463	red	red	Terrestrial>Soil	1057231	Ga0066695	Environmental	Terrestrial	Soil	Grasslands	Unclassified	Terrestrial>Soil
3300005554	9.12551	-46.0253	red	red	Terrestrial>Soil	1057163	Ga0066661	Environmental	Terrestrial	Soil	Grasslands	Unclassified	Terrestrial>Soil
3300005555	8.83679	-46.1682	red	red	Terrestrial>Soil	1057225	Ga0066692	Environmental	Terrestrial	Soil	Grasslands	Unclassified	Terrestrial>Soil
3300005556	9.13352	-46.1488	red	red	Terrestrial>Soil	1057255	Ga0066707	Environmental	Terrestrial	Soil	Grasslands	Unclassified	Terrestrial>Soil
3300005557	8.89552	-45.9373	red	red	Terrestrial>Soil	1057249	Ga0066704	Environmental	Terrestrial	Soil	Grasslands	Unclassified	Terrestrial>Soil
3300005558	8.75937	-46.3351	red	red	Terrestrial>Soil	1057237	Ga0066698	Environmental	Terrestrial	Soil	Grasslands	Unclassified	Terrestrial>Soil
3300005559	9.01267	-46.2382	red	red	Terrestrial>Soil	1057241	Ga0066700	Environmental	Terrestrial	Soil	Grasslands	Unclassified	Terrestrial>Soil
3300005560	9.47142	-46.1749	red	red	Terrestrial>Soil	1057181	Ga0066670	Environmental	Terrestrial	Soil	Grasslands	Unclassified	Terrestrial>Soil
3300005561	9.27164	-46.1434	red	red	Terrestrial>Soil	1057239	Ga0066699	Environmental	Terrestrial	Soil	Grasslands	Unclassified	Terrestrial>Soil
3300005566	9.36625	-46.1094	red	red	Terrestrial>Soil	1057227	Ga0066693	Environmental	Terrestrial	Soil	Grasslands	Unclassified	Terrestrial>Soil
3300005567	3.39609	-47.003	seagreen	seagreen	Aquatic>Marine	1059838	Ga0066844	Environmental	Aquatic	Marine	Oceanic	Unclassified	Aquatic>Marine
3300005568	9.07007	-45.7909	red	red	Terrestrial>Soil	1057247	Ga0066703	Environmental	Terrestrial	Soil	Grasslands	Unclassified	Terrestrial>Soil
3300005569	9.47845	-46.0302	red	red	Terrestrial>Soil	1057251	Ga0066705	Environmental	Terrestrial	Soil	Grasslands	Unclassified	Terrestrial>Soil
3300005574	9.14796	-46.3664	red	red	Terrestrial>Soil	1057229	Ga0066694	Environmental	Terrestrial	Soil	Grasslands	Unclassified	Terrestrial>Soil
3300005575	9.45778	-45.9071	red	red	Terrestrial>Soil	1057245	Ga0066702	Environmental	Terrestrial	Soil	Grasslands	Unclassified	Terrestrial>Soil
3300005576	9.46152	-46.0141	red	red	Terrestrial>Soil	1057257	Ga0066708	Environmental	Terrestrial	Soil	Grasslands	Unclassified	Terrestrial>Soil
3300005580	5.81533	-49.3027	blue	blue	Aquatic>Freshwater	1045067	Ga0049083	Environmental	Aquatic	Freshwater	Lake	Unclassified	Aquatic>Freshwater
3300005581	5.38292	-48.8434	blue	blue	Aquatic>Freshwater	1045061	Ga0049081	Environmental	Aquatic	Freshwater	Lake	Unclassified	Aquatic>Freshwater
3300005582	5.03135	-48.5064	blue	blue	Aquatic>Freshwater	1045058	Ga0049080	Environmental	Aquatic	Freshwater	Lake	Unclassified	Aquatic>Freshwater
3300005583	5.7653	-49.8014	blue	blue	Aquatic>Freshwater	1045073	Ga0049085	Environmental	Aquatic	Freshwater	Lake	Unclassified	Aquatic>Freshwater
3300005584	5.46004	-48.5179	blue	blue	Aquatic>Freshwater	1045064	Ga0049082	Environmental	Aquatic	Freshwater	Lake	Unclassified	Aquatic>Freshwater
3300005585	5.85063	-49.2095	blue	blue	Aquatic>Freshwater	1045070	Ga0049084	Environmental	Aquatic	Freshwater	Lake	Unclassified	Aquatic>Freshwater
3300005586	8.51062	-46.0807	red	red	Terrestrial>Soil	1057223	Ga0066691	Environmental	Terrestrial	Soil	Grasslands	Unclassified	Terrestrial>Soil
3300005587	9.43326	-46.1205	red	red	Terrestrial>Soil	1057149	Ga0066654	Environmental	Terrestrial	Soil	Grasslands	Unclassified	Terrestrial>Soil
3300005588	2.76086	-45.3894	seagreen	seagreen	Aquatic>Marine	1063914	Ga0070728	Environmental	Aquatic	Marine	Coastal	Sediment	Aquatic>Marine
3300005589	2.83101	-45.4824	seagreen	seagreen	Aquatic>Marine	1063916	Ga0070729	Environmental	Aquatic	Marine	Coastal	Sediment	Aquatic>Marine
3300005590	3.25391	-45.3186	seagreen	seagreen	Aquatic>Marine	1063912	Ga0070727	Environmental	Aquatic	Marine	Coastal	Sediment	Aquatic>Marine
3300005591	9.32586	-45.7717	red	red	Terrestrial>Soil	1064206	Ga0070761	Environmental	Terrestrial	Soil	Temperate forest	Unclassified	Terrestrial>Soil
3300005592	2.82941	-45.6895	seagreen	seagreen	Aquatic>Marine	1059826	Ga0066838	Environmental	Aquatic	Marine	Oceanic	Unclassified	Aquatic>Marine
3300005593	2.67452	-45.4575	seagreen	seagreen	Aquatic>Marine	1059824	Ga0066837	Environmental	Aquatic	Marine	Oceanic	Unclassified	Aquatic>Marine
3300005594	2.47055	-45.3738	seagreen	seagreen	Aquatic>Marine	1059828	Ga0066839	Environmental	Aquatic	Marine	Oceanic	Unclassified	Aquatic>Marine
3300005595	1.62529	-45.1412	seagreen	seagreen	Aquatic>Marine	1059816	Ga0066833	Environmental	Aquatic	Marine	Oceanic	Unclassified	Aquatic>Marine
3300005596	2.57873	-45.8622	seagreen	seagreen	Aquatic>Marine	1059818	Ga0066834	Environmental	Aquatic	Marine	Oceanic	Unclassified	Aquatic>Marine
3300005597	2.30541	-45.2584	seagreen	seagreen	Aquatic>Marine	1059814	Ga0066832	Environmental	Aquatic	Marine	Oceanic	Unclassified	Aquatic>Marine
3300005598	9.18704	-46.1283	red	red	Terrestrial>Soil	1057253	Ga0066706	Environmental	Terrestrial	Soil	Grasslands	Unclassified	Terrestrial>Soil
3300005599	2.71179	-45.9333	seagreen	seagreen	Aquatic>Marine	1059832	Ga0066841	Environmental	Aquatic	Marine	Oceanic	Unclassified	Aquatic>Marine
3300005600	3.25332	-45.3158	seagreen	seagreen	Aquatic>Marine	1063910	Ga0070726	Environmental	Aquatic	Marine	Coastal	Sediment	Aquatic>Marine
3300005601	3.30283	-45.4372	seagreen	seagreen	Aquatic>Marine	1063902	Ga0070722	Environmental	Aquatic	Marine	Coastal	Sediment	Aquatic>Marine
3300005602	9.50081	-45.9289	red	red	Terrestrial>Soil	1064208	Ga0070762	Environmental	Terrestrial	Soil	Temperate forest	Unclassified	Terrestrial>Soil
3300005603	2.30711	-45.0844	seagreen	seagreen	Aquatic>Marine	1059856	Ga0066853	Environmental	Aquatic	Marine	Oceanic	Unclassified	Aquatic>Marine
3300005604	2.25537	-45.0065	seagreen	seagreen	Aquatic>Marine	1059854	Ga0066852	Environmental	Aquatic	Marine	Oceanic	Unclassified	Aquatic>Marine
3300005605	2.02707	-45.2056	seagreen	seagreen	Aquatic>Marine	1059850	Ga0066850	Environmental	Aquatic	Marine	Oceanic	Unclassified	Aquatic>Marine
3300005606	2.45314	-45.2169	seagreen	seagreen	Aquatic>Marine	1059820	Ga0066835	Environmental	Aquatic	Marine	Unclassified	Unclassified	Aquatic>Marine
3300005607	8.61774	-48.8224	red	red	Aquatic>Freshwater	1064116	Ga0070740	Environmental	Terrestrial	Soil	Unclassified	Unclassified	Aquatic>Freshwater
3300005608	2.31722	-45.9884	seagreen	seagreen	Aquatic>Marine	1059830	Ga0066840	Environmental	Aquatic	Marine	Oceanic	Unclassified	Aquatic>Marine
3300005609	3.32245	-46.0399	seagreen	seagreen	Aquatic>Marine	1063906	Ga0070724	Environmental	Aquatic	Marine	Coastal	Sediment	Aquatic>Marine
3300005610	9.51837	-46.1193	red	red	Terrestrial>Soil	1064210	Ga0070763	Environmental	Terrestrial	Soil	Temperate forest	Unclassified	Terrestrial>Soil
3300005612	3.28194	-45.3851	seagreen	seagreen	Aquatic>Marine	1063904	Ga0070723	Environmental	Aquatic	Marine	Coastal	Sediment	Aquatic>Marine
3300005658	3.27564	-45.9106	seagreen	seagreen	Aquatic>Marine	1059834	Ga0066842	Environmental	Aquatic	Marine	Oceanic	Unclassified	Aquatic>Marine
3300005712	9.42141	-45.6331	red	red	Terrestrial>Soil	1064212	Ga0070764	Environmental	Terrestrial	Soil	Temperate forest	Unclassified	Terrestrial>Soil
3300005713	8.1611	-45.7755	red	red	Terrestrial>Soil	1062185	Ga0066905	Environmental	Terrestrial	Soil	Tropical forest	Unclassified	Terrestrial>Soil
3300005764	8.37848	-45.481	red	red	Terrestrial>Soil	1062183	Ga0066903	Environmental	Terrestrial	Soil	Tropical forest	Unclassified	Terrestrial>Soil
3300005838	2.00909	-44.749	seagreen	seagreen	Aquatic>Marine	1039672	Ga0008649	Environmental	Aquatic	Marine	Intertidal zone	Unclassified	Aquatic>Marine
3300005839	6.16976	-59.7388	darkgoldenrod	darkgoldenrod	Aquatic>Thermal springs	1061716	Ga0068707	Environmental	Aquatic	Thermal springs	Hot (42-90C)	Microbial mats	Aquatic>Thermal springs
3300005872	9.40376	-47.2488	red	red	Terrestrial>Soil	1050155	Ga0058710	Environmental	Terrestrial	Soil	Temperate forest	Bulk soil	Terrestrial>Soil
3300005873	8.22988	-45.6886	red	red	Terrestrial>Soil	1072353	Ga0075287	Environmental	Terrestrial	Soil	Paddy field/soil	Unclassified	Terrestrial>Soil
3300005874	9.29062	-46.5001	red	red	Terrestrial>Soil	1072355	Ga0075288	Environmental	Terrestrial	Soil	Paddy field/soil	Unclassified	Terrestrial>Soil
3300005875	10.6003	-46.2998	red	red	Terrestrial>Soil	1072365	Ga0075293	Environmental	Terrestrial	Soil	Paddy field/soil	Unclassified	Terrestrial>Soil
3300005876	8.69962	-46.3477	red	red	Terrestrial>Soil	1072379	Ga0075300	Environmental	Terrestrial	Soil	Paddy field/soil	Unclassified	Terrestrial>Soil
3300005877	8.64996	-45.8353	red	red	Terrestrial>Soil	1072371	Ga0075296	Environmental	Terrestrial	Soil	Paddy field/soil	Unclassified	Terrestrial>Soil
3300005878	8.77588	-46.5447	red	red	Terrestrial>Soil	1072373	Ga0075297	Environmental	Terrestrial	Soil	Paddy field/soil	Unclassified	Terrestrial>Soil
3300005879	8.92059	-46.6018	red	red	Terrestrial>Soil	1072369	Ga0075295	Environmental	Terrestrial	Soil	Paddy field/soil	Unclassified	Terrestrial>Soil
3300005880	9.596	-46.5808	red	red	Terrestrial>Soil	1072375	Ga0075298	Environmental	Terrestrial	Soil	Paddy field/soil	Unclassified	Terrestrial>Soil
3300005881	8.6309	-46.1857	red	red	Terrestrial>Soil	1072367	Ga0075294	Environmental	Terrestrial	Soil	Paddy field/soil	Unclassified	Terrestrial>Soil
3300005883	8.88092	-46.5589	red	red	Terrestrial>Soil	1072377	Ga0075299	Environmental	Terrestrial	Soil	Paddy field/soil	Unclassified	Terrestrial>Soil
3300005884	8.80261	-46.3991	red	red	Terrestrial>Soil	1072361	Ga0075291	Environmental	Terrestrial	Soil	Paddy field/soil	Unclassified	Terrestrial>Soil
3300005885	8.80713	-46.4086	red	red	Terrestrial>Soil	1072347	Ga0075284	Environmental	Terrestrial	Soil	Paddy field/soil	Unclassified	Terrestrial>Soil
3300005886	8.78884	-46.1877	red	red	Terrestrial>Soil	1072351	Ga0075286	Environmental	Terrestrial	Soil	Paddy field/soil	Unclassified	Terrestrial>Soil
3300005887	9.37335	-46.1274	red	red	Terrestrial>Soil	1072363	Ga0075292	Environmental	Terrestrial	Soil	Paddy field/soil	Unclassified	Terrestrial>Soil
3300005888	9.97498	-45.8206	red	red	Terrestrial>Soil	1072357	Ga0075289	Environmental	Terrestrial	Soil	Paddy field/soil	Unclassified	Terrestrial>Soil
3300005889	8.82034	-46.3307	red	red	Terrestrial>Soil	1072359	Ga0075290	Environmental	Terrestrial	Soil	Paddy field/soil	Unclassified	Terrestrial>Soil
3300005890	9.22057	-46.6244	red	red	Terrestrial>Soil	1072349	Ga0075285	Environmental	Terrestrial	Soil	Paddy field/soil	Unclassified	Terrestrial>Soil
3300005891	10.251	-46.9884	red	red	Terrestrial>Soil	1072345	Ga0075283	Environmental	Terrestrial	Soil	Paddy field/soil	Unclassified	Terrestrial>Soil
3300005892	9.19925	-46.5587	red	red	Terrestrial>Soil	1072329	Ga0075275	Environmental	Terrestrial	Soil	Paddy field/soil	Unclassified	Terrestrial>Soil
3300005893	8.95266	-45.5533	red	red	Terrestrial>Soil	1072335	Ga0075278	Environmental	Terrestrial	Soil	Paddy field/soil	Unclassified	Terrestrial>Soil
3300005894	8.75535	-46.2843	red	red	Terrestrial>Soil	1072319	Ga0075270	Environmental	Terrestrial	Soil	Paddy field/soil	Unclassified	Terrestrial>Soil
3300005895	9.32814	-46.4076	red	red	Terrestrial>Soil	1072333	Ga0075277	Environmental	Terrestrial	Soil	Paddy field/soil	Unclassified	Terrestrial>Soil
3300005896	9.52146	-45.6647	red	red	Terrestrial>Soil	1072343	Ga0075282	Environmental	Terrestrial	Soil	Paddy field/soil	Unclassified	Terrestrial>Soil
3300005897	9.51548	-46.5983	red	red	Terrestrial>Soil	1072341	Ga0075281	Environmental	Terrestrial	Soil	Paddy field/soil	Unclassified	Terrestrial>Soil
3300005898	9.62242	-46.6401	red	red	Terrestrial>Soil	1072331	Ga0075276	Environmental	Terrestrial	Soil	Paddy field/soil	Unclassified	Terrestrial>Soil
3300005899	9.91036	-47.2088	red	red	Terrestrial>Soil	1072321	Ga0075271	Environmental	Terrestrial	Soil	Paddy field/soil	Unclassified	Terrestrial>Soil
3300005900	9.36545	-46.6441	red	red	Terrestrial>Soil	1072323	Ga0075272	Environmental	Terrestrial	Soil	Paddy field/soil	Unclassified	Terrestrial>Soil
3300005901	8.94688	-46.7689	red	red	Terrestrial>Soil	1072327	Ga0075274	Environmental	Terrestrial	Soil	Paddy field/soil	Unclassified	Terrestrial>Soil
3300005902	9.18135	-46.523	red	red	Terrestrial>Soil	1072325	Ga0075273	Environmental	Terrestrial	Soil	Paddy field/soil	Unclassified	Terrestrial>Soil
3300005903	9.45398	-46.7089	red	red	Terrestrial>Soil	1072337	Ga0075279	Environmental	Terrestrial	Soil	Paddy field/soil	Unclassified	Terrestrial>Soil
3300005904	9.28031	-45.9206	red	red	Terrestrial>Soil	1072339	Ga0075280	Environmental	Terrestrial	Soil	Paddy field/soil	Unclassified	Terrestrial>Soil
3300005905	9.19724	-46.5748	red	red	Terrestrial>Soil	1072317	Ga0075269	Environmental	Terrestrial	Soil	Paddy field/soil	Unclassified	Terrestrial>Soil
3300005906	1.2483	-46.2617	fuchsia	fuchsia	Aquatic>Non-marine Saline and Alkaline	1070340	Ga0075127	Environmental	Aquatic	Non-marine Saline and Alkaline	Saline	Unclassified	Aquatic>Non-marine Saline and Alkaline
3300005907	0.436459	-46.3841	fuchsia	fuchsia	Aquatic>Non-marine Saline and Alkaline	1070350	Ga0075132	Environmental	Aquatic	Non-marine Saline and Alkaline	Saline	Unclassified	Aquatic>Non-marine Saline and Alkaline
3300005908	1.21069	-46.3703	fuchsia	fuchsia	Aquatic>Non-marine Saline and Alkaline	1070348	Ga0075131	Environmental	Aquatic	Non-marine Saline and Alkaline	Saline	Unclassified	Aquatic>Non-marine Saline and Alkaline
3300005909	1.91573	-46.6146	fuchsia	fuchsia	Aquatic>Marine	1070310	Ga0075112	Environmental	Aquatic	Non-marine Saline and Alkaline	Saline	Unclassified	Aquatic>Marine
3300005910	1.42742	-46.1594	fuchsia	fuchsia	Aquatic>Marine	1070312	Ga0075113	Environmental	Aquatic	Non-marine Saline and Alkaline	Saline	Unclassified	Aquatic>Marine
3300005911	1.07432	-46.4128	fuchsia	fuchsia	Aquatic>Non-marine Saline and Alkaline	1070308	Ga0075111	Environmental	Aquatic	Non-marine Saline and Alkaline	Saline	Unclassified	Aquatic>Non-marine Saline and Alkaline
3300005912	1.01204	-46.3432	fuchsia	fuchsia	Aquatic>Non-marine Saline and Alkaline	1070304	Ga0075109	Environmental	Aquatic	Non-marine Saline and Alkaline	Saline	Unclassified	Aquatic>Non-marine Saline and Alkaline
3300005913	0.372655	-46.1074	fuchsia	fuchsia	Aquatic>Marine	1070302	Ga0075108	Environmental	Aquatic	Non-marine Saline and Alkaline	Saline	Unclassified	Aquatic>Marine
3300005914	0.639649	-45.6052	fuchsia	fuchsia	Aquatic>Marine	1070320	Ga0075117	Environmental	Aquatic	Non-marine Saline and Alkaline	Saline	Unclassified	Aquatic>Marine
3300005915	2.25395	-46.5439	fuchsia	fuchsia	Aquatic>Marine	1070330	Ga0075122	Environmental	Aquatic	Non-marine Saline and Alkaline	Saline	Unclassified	Aquatic>Marine
3300005916	2.42411	-45.9673	fuchsia	fuchsia	Aquatic>Marine	1070326	Ga0075120	Environmental	Aquatic	Non-marine Saline and Alkaline	Saline	Unclassified	Aquatic>Marine
3300005917	2.23885	-46.2729	fuchsia	fuchsia	Aquatic>Marine	1070316	Ga0075115	Environmental	Aquatic	Non-marine Saline and Alkaline	Saline	Unclassified	Aquatic>Marine
3300005918	1.58579	-46.1057	fuchsia	fuchsia	Aquatic>Marine	1070318	Ga0075116	Environmental	Aquatic	Non-marine Saline and Alkaline	Saline	Unclassified	Aquatic>Marine
3300005919	2.12334	-45.2925	fuchsia	fuchsia	Aquatic>Marine	1070314	Ga0075114	Environmental	Aquatic	Non-marine Saline and Alkaline	Saline	Unclassified	Aquatic>Marine
3300005920	3.2687	-45.9877	seagreen	seagreen	Aquatic>Marine	1063908	Ga0070725	Environmental	Aquatic	Marine	Coastal	Sediment	Aquatic>Marine
3300005921	9.3551	-45.9225	red	red	Terrestrial>Soil	1064216	Ga0070766	Environmental	Terrestrial	Soil	Temperate forest	Unclassified	Terrestrial>Soil
3300005922	2.06377	-47.2952	fuchsia	fuchsia	Aquatic>Marine	1070342	Ga0075128	Environmental	Aquatic	Non-marine Saline and Alkaline	Saline	Unclassified	Aquatic>Marine
3300005923	0.178339	-44.7234	fuchsia	fuchsia	Aquatic>Marine	1070344	Ga0075129	Environmental	Aquatic	Non-marine Saline and Alkaline	Saline	Unclassified	Aquatic>Marine
3300005924	0.26171	-45.0002	fuchsia	fuchsia	Aquatic>Marine	1070338	Ga0075126	Environmental	Aquatic	Non-marine Saline and Alkaline	Saline	Unclassified	Aquatic>Marine
3300005925	0.976197	-45.3804	fuchsia	fuchsia	Aquatic>Marine	1070352	Ga0075133	Environmental	Aquatic	Non-marine Saline and Alkaline	Saline	Unclassified	Aquatic>Marine
3300005926	3.61033	-46.1314	fuchsia	fuchsia	Aquatic>Marine	1070354	Ga0075134	Environmental	Aquatic	Non-marine Saline and Alkaline	Saline	Unclassified	Aquatic>Marine
3300005927	1.79498	-45.1002	fuchsia	fuchsia	Aquatic>Marine	1070346	Ga0075130	Environmental	Aquatic	Non-marine Saline and Alkaline	Saline	Unclassified	Aquatic>Marine
3300005928	1.45677	-46.2714	fuchsia	fuchsia	Aquatic>Marine	1070296	Ga0075105	Environmental	Aquatic	Non-marine Saline and Alkaline	Saline	Unclassified	Aquatic>Marine
3300005929	1.5704	-47.0389	fuchsia	fuchsia	Aquatic>Non-marine Saline and Alkaline	1070300	Ga0075107	Environmental	Aquatic	Non-marine Saline and Alkaline	Saline	Unclassified	Aquatic>Non-marine Saline and Alkaline
3300005930	1.3557	-46.3267	fuchsia	fuchsia	Aquatic>Non-marine Saline and Alkaline	1070298	Ga0075106	Environmental	Aquatic	Non-marine Saline and Alkaline	Saline	Unclassified	Aquatic>Non-marine Saline and Alkaline
3300005931	1.87831	-45.8021	fuchsia	fuchsia	Aquatic>Marine	1070324	Ga0075119	Environmental	Aquatic	Non-marine Saline and Alkaline	Saline	Unclassified	Aquatic>Marine
3300005932	2.44028	-47.1266	fuchsia	fuchsia	Aquatic>Marine	1070328	Ga0075121	Environmental	Aquatic	Non-marine Saline and Alkaline	Saline	Unclassified	Aquatic>Marine
3300005933	1.17881	-46.0921	fuchsia	fuchsia	Aquatic>Marine	1070322	Ga0075118	Environmental	Aquatic	Non-marine Saline and Alkaline	Saline	Unclassified	Aquatic>Marine
3300005934	2.65233	-45.827	seagreen	seagreen	Aquatic>Marine	1055500	Ga0066377	Environmental	Aquatic	Marine	Oceanic	Unclassified	Aquatic>Marine
3300005935	1.24437	-45.6402	fuchsia	fuchsia	Aquatic>Marine	1070336	Ga0075125	Environmental	Aquatic	Non-marine Saline and Alkaline	Saline	Unclassified	Aquatic>Marine
3300005936	1.78056	-45.6402	fuchsia	fuchsia	Aquatic>Marine	1070334	Ga0075124	Environmental	Aquatic	Non-marine Saline and Alkaline	Saline	Unclassified	Aquatic>Marine
3300005938	9.6332	-46.1342	red	red	Terrestrial>Soil	1058761	Ga0066795	Environmental	Terrestrial	Soil	Tundra	Permafrost	Terrestrial>Soil
3300005939	1.671	-45.4921	fuchsia	fuchsia	Aquatic>Marine	1070332	Ga0075123	Environmental	Aquatic	Non-marine Saline and Alkaline	Saline	Unclassified	Aquatic>Marine
3300005941	2.50814	-46.3895	seagreen	seagreen	Aquatic>Marine	1064134	Ga0070743	Environmental	Aquatic	Marine	Intertidal zone	Estuary	Aquatic>Marine
3300005942	3.13139	-46.3772	seagreen	seagreen	Aquatic>Marine	1064132	Ga0070742	Environmental	Aquatic	Marine	Intertidal zone	Estuary	Aquatic>Marine
3300005944	9.55381	-45.7897	red	red	Terrestrial>Soil	1058747	Ga0066788	Environmental	Terrestrial	Soil	Tundra	Organic layer	Terrestrial>Soil
3300005945	2.37607	-45.702	seagreen	seagreen	Aquatic>Marine	1055512	Ga0066381	Environmental	Aquatic	Marine	Oceanic	Unclassified	Aquatic>Marine
3300005946	2.6716	-45.5993	seagreen	seagreen	Aquatic>Marine	1055503	Ga0066378	Environmental	Aquatic	Marine	Oceanic	Unclassified	Aquatic>Marine
3300005947	9.02836	-46.5931	red	red	Terrestrial>Soil	1058759	Ga0066794	Environmental	Terrestrial	Soil	Tundra	Permafrost	Terrestrial>Soil
3300005948	2.40622	-45.672	seagreen	seagreen	Aquatic>Marine	1055509	Ga0066380	Environmental	Aquatic	Marine	Oceanic	Unclassified	Aquatic>Marine
3300005949	9.00311	-45.7405	red	red	Terrestrial>Soil	1058753	Ga0066791	Environmental	Terrestrial	Soil	Tundra	Organic layer	Terrestrial>Soil
3300005950	10.1842	-45.8636	red	red	Terrestrial>Soil	1058745	Ga0066787	Environmental	Terrestrial	Soil	Tundra	Organic layer	Terrestrial>Soil
3300005951	2.55914	-45.7287	seagreen	seagreen	Aquatic>Marine	1055506	Ga0066379	Environmental	Aquatic	Marine	Oceanic	Unclassified	Aquatic>Marine
3300005952	9.24205	-46.3422	red	red	Terrestrial>Soil	1058741	Ga0080026	Environmental	Terrestrial	Soil	Tundra	Organic layer	Terrestrial>Soil
3300005953	2.04235	-45.4484	seagreen	seagreen	Aquatic>Marine	1055518	Ga0066383	Environmental	Aquatic	Marine	Oceanic	Unclassified	Aquatic>Marine
3300005960	2.29919	-44.9263	seagreen	seagreen	Aquatic>Marine	1055461	Ga0066364	Environmental	Aquatic	Marine	Oceanic	Unclassified	Aquatic>Marine
3300005969	1.96907	-45.3818	seagreen	seagreen	Aquatic>Marine	1055476	Ga0066369	Environmental	Aquatic	Marine	Oceanic	Unclassified	Aquatic>Marine
3300005971	2.16523	-45.1218	seagreen	seagreen	Aquatic>Marine	1055479	Ga0066370	Environmental	Aquatic	Marine	Oceanic	Unclassified	Aquatic>Marine
3300005980	6.99287	-47.728	red	red	Aquatic>Freshwater	1058767	Ga0066798	Environmental	Terrestrial	Soil	Tundra	Permafrost	Aquatic>Freshwater
3300005993	9.68574	-45.7298	red	red	Terrestrial>Soil	1058743	Ga0080027	Environmental	Terrestrial	Soil	Tundra	Organic layer	Terrestrial>Soil
3300005994	8.9039	-45.9102	red	red	Terrestrial>Soil	1058749	Ga0066789	Environmental	Terrestrial	Soil	Tundra	Organic layer	Terrestrial>Soil
3300005995	9.19488	-46.2121	red	red	Terrestrial>Soil	1058751	Ga0066790	Environmental	Terrestrial	Soil	Tundra	Organic layer	Terrestrial>Soil
3300006002	1.70558	-45.3361	seagreen	seagreen	Aquatic>Marine	1055473	Ga0066368	Environmental	Aquatic	Marine	Oceanic	Unclassified	Aquatic>Marine
3300006008	9.34575	-45.6049	red	red	Terrestrial>Soil	1050200	Ga0058725	Environmental	Terrestrial	Soil	Temperate forest	Bulk soil	Terrestrial>Soil
3300006009	8.33319	-47.0165	red	red	Terrestrial>Soil	1050209	Ga0058728	Environmental	Terrestrial	Soil	Temperate forest	Bulk soil	Terrestrial>Soil
3300006010	9.04134	-46.3172	red	red	Terrestrial>Soil	1050158	Ga0058711	Environmental	Terrestrial	Soil	Temperate forest	Bulk soil	Terrestrial>Soil
3300006011	2.46309	-45.6438	seagreen	seagreen	Aquatic>Marine	1055488	Ga0066373	Environmental	Aquatic	Marine	Oceanic	Unclassified	Aquatic>Marine
3300006012	2.35327	-45.6984	seagreen	seagreen	Aquatic>Marine	1055491	Ga0066374	Environmental	Aquatic	Marine	Oceanic	Unclassified	Aquatic>Marine
3300006013	1.83099	-45.3244	seagreen	seagreen	Aquatic>Marine	1055515	Ga0066382	Environmental	Aquatic	Marine	Oceanic	Unclassified	Aquatic>Marine
3300006018	6.75633	-49.3287	blue	blue	Aquatic>Freshwater	1062829	Ga0068875	Environmental	Aquatic	Freshwater	Lake	Unclassified	Aquatic>Freshwater
3300006019	1.79552	-45.3467	seagreen	seagreen	Aquatic>Marine	1055494	Ga0066375	Environmental	Aquatic	Marine	Oceanic	Unclassified	Aquatic>Marine
3300006024	2.82536	-45.7686	seagreen	seagreen	Aquatic>Marine	1055482	Ga0066371	Environmental	Aquatic	Marine	Oceanic	Unclassified	Aquatic>Marine
3300006025	2.27247	-46.3548	seagreen	seagreen	Aquatic>Marine	1074313	Ga0075474	Environmental	Aquatic	Marine	Coastal	Unclassified	Aquatic>Marine
3300006026	2.13683	-45.8354	seagreen	seagreen	Aquatic>Marine	1074321	Ga0075478	Environmental	Aquatic	Marine	Coastal	Unclassified	Aquatic>Marine
3300006027	2.0828	-45.9089	seagreen	seagreen	Aquatic>Marine	1074289	Ga0075462	Environmental	Aquatic	Marine	Coastal	Unclassified	Aquatic>Marine
3300006029	2.11764	-45.1315	seagreen	seagreen	Aquatic>Marine	1074297	Ga0075466	Environmental	Aquatic	Marine	Coastal	Unclassified	Aquatic>Marine
3300006030	4.56006	-46.917	seagreen	seagreen	Aquatic>Marine	1074305	Ga0075470	Environmental	Aquatic	Marine	Coastal	Unclassified	Aquatic>Marine
3300006031	9.66174	-46.1142	red	red	Terrestrial>Soil	1057143	Ga0066651	Environmental	Terrestrial	Soil	Grasslands	Unclassified	Terrestrial>Soil
3300006032	9.47512	-46.1201	red	red	Terrestrial>Soil	1057233	Ga0066696	Environmental	Terrestrial	Soil	Grasslands	Unclassified	Terrestrial>Soil
3300006033	6.46269	-47.3349	purple	purple	Aquatic>Freshwater	1069935	Ga0075012	Environmental	Aquatic	Deep subsurface	Groundwater	Drilled well/Borehole	Aquatic>Freshwater
3300006034	9.17436	-46.2043	red	red	Terrestrial>Soil	1057153	Ga0066656	Environmental	Terrestrial	Soil	Grasslands	Unclassified	Terrestrial>Soil
3300006037	4.70151	-48.0974	seagreen	seagreen	Aquatic>Freshwater	1074295	Ga0075465	Environmental	Aquatic	Marine	Coastal	Unclassified	Aquatic>Freshwater
3300006041	7.72054	-48.0603	blue	blue	Aquatic>Freshwater	1069971	Ga0075023	Environmental	Aquatic	Freshwater	Creek	Sediment	Aquatic>Freshwater
3300006046	9.61157	-46.1075	red	red	Terrestrial>Soil	1057145	Ga0066652	Environmental	Terrestrial	Soil	Grasslands	Unclassified	Terrestrial>Soil
3300006047	8.24902	-48.023	blue	blue	Aquatic>Freshwater	1069973	Ga0075024	Environmental	Aquatic	Freshwater	Creek	Sediment	Aquatic>Freshwater
3300006049	8.80504	-46.8053	red	red	Terrestrial>Soil	1073224	Ga0075417	Environmental	Terrestrial	Soil	Tree plantation	Unclassified	Terrestrial>Soil
3300006050	8.15968	-46.8988	blue	blue	Terrestrial>Soil	1069983	Ga0075028	Environmental	Aquatic	Freshwater	Creek	Sediment	Terrestrial>Soil
3300006052	8.43842	-47.3449	blue	blue	Terrestrial>Soil	1069985	Ga0075029	Environmental	Aquatic	Freshwater	Creek	Sediment	Terrestrial>Soil
3300006057	7.60863	-48.0421	blue	blue	Aquatic>Freshwater	1069978	Ga0075026	Environmental	Aquatic	Freshwater	Creek	Sediment	Aquatic>Freshwater
3300006059	8.2432	-47.5267	blue	blue	Terrestrial>Soil	1069947	Ga0075017	Environmental	Aquatic	Freshwater	Creek	Sediment	Terrestrial>Soil
3300006071	5.72627	-48.3257	blue	blue	Aquatic>Freshwater	1035433	Ga0007876	Environmental	Aquatic	Freshwater	Lake	Unclassified	Aquatic>Freshwater
3300006072	6.46567	-48.3844	blue	blue	Aquatic>Freshwater	1035448	Ga0007881	Environmental	Aquatic	Freshwater	Lake	Unclassified	Aquatic>Freshwater
3300006086	7.47197	-47.0193	blue	blue	Aquatic>Freshwater	1069951	Ga0075019	Environmental	Aquatic	Freshwater	Creek	Sediment	Aquatic>Freshwater
3300006100	5.1667	-48.1545	blue	blue	Aquatic>Freshwater	1035223	Ga0007806	Environmental	Aquatic	Freshwater	Lake	Unclassified	Aquatic>Freshwater
3300006101	5.45728	-48.192	blue	blue	Aquatic>Freshwater	1035235	Ga0007810	Environmental	Aquatic	Freshwater	Lake	Unclassified	Aquatic>Freshwater
3300006102	8.43149	-47.5516	blue	blue	Terrestrial>Soil	1069942	Ga0075015	Environmental	Aquatic	Freshwater	Creek	Sediment	Terrestrial>Soil
3300006103	5.04033	-47.9993	blue	blue	Aquatic>Freshwater	1035244	Ga0007813	Environmental	Aquatic	Freshwater	Lake	Unclassified	Aquatic>Freshwater
3300006104	6.27444	-47.7394	blue	blue	Aquatic>Freshwater	1035451	Ga0007882	Environmental	Aquatic	Freshwater	Lake	Unclassified	Aquatic>Freshwater
3300006105	6.41436	-48.373	blue	blue	Aquatic>Freshwater	1035262	Ga0007819	Environmental	Aquatic	Freshwater	Lake	Unclassified	Aquatic>Freshwater
3300006106	6.96768	-48.9083	blue	blue	Aquatic>Freshwater	1035304	Ga0007833	Environmental	Aquatic	Freshwater	Lake	Unclassified	Aquatic>Freshwater
3300006107	5.14374	-47.9151	blue	blue	Aquatic>Freshwater	1035313	Ga0007836	Environmental	Aquatic	Freshwater	Lake	Unclassified	Aquatic>Freshwater
3300006108	5.68672	-48.5762	blue	blue	Aquatic>Freshwater	1035391	Ga0007862	Environmental	Aquatic	Freshwater	Lake	Unclassified	Aquatic>Freshwater
3300006109	5.57021	-48.0786	blue	blue	Aquatic>Freshwater	1035415	Ga0007870	Environmental	Aquatic	Freshwater	Lake	Unclassified	Aquatic>Freshwater
3300006110	6.51264	-48.1223	blue	blue	Aquatic>Freshwater	1035418	Ga0007871	Environmental	Aquatic	Freshwater	Lake	Unclassified	Aquatic>Freshwater
3300006111	6.34458	-47.675	blue	blue	Aquatic>Freshwater	1035349	Ga0007848	Environmental	Aquatic	Freshwater	Lake	Unclassified	Aquatic>Freshwater
3300006112	5.96318	-48.3619	blue	blue	Aquatic>Freshwater	1035376	Ga0007857	Environmental	Aquatic	Freshwater	Lake	Unclassified	Aquatic>Freshwater
3300006113	6.84491	-47.6684	blue	blue	Aquatic>Freshwater	1035379	Ga0007858	Environmental	Aquatic	Freshwater	Lake	Unclassified	Aquatic>Freshwater
3300006114	5.95252	-48.4637	blue	blue	Aquatic>Freshwater	1035250	Ga0007815	Environmental	Aquatic	Freshwater	Lake	Unclassified	Aquatic>Freshwater
3300006115	5.80858	-48.6011	blue	blue	Aquatic>Freshwater	1035253	Ga0007816	Environmental	Aquatic	Freshwater	Lake	Unclassified	Aquatic>Freshwater
3300006116	5.8039	-48.1001	blue	blue	Aquatic>Freshwater	1035226	Ga0007807	Environmental	Aquatic	Freshwater	Lake	Unclassified	Aquatic>Freshwater
3300006117	5.63368	-47.0095	blue	blue	Aquatic>Freshwater	1035259	Ga0007818	Environmental	Aquatic	Freshwater	Lake	Unclassified	Aquatic>Freshwater
3300006118	6.89386	-48.2752	blue	blue	Aquatic>Freshwater	1035382	Ga0007859	Environmental	Aquatic	Freshwater	Lake	Unclassified	Aquatic>Freshwater
3300006119	6.53661	-48.8836	blue	blue	Aquatic>Freshwater	1035403	Ga0007866	Environmental	Aquatic	Freshwater	Lake	Unclassified	Aquatic>Freshwater
3300006120	6.302	-47.9326	blue	blue	Aquatic>Freshwater	1035406	Ga0007867	Environmental	Aquatic	Freshwater	Lake	Unclassified	Aquatic>Freshwater
3300006121	5.4034	-48.0472	blue	blue	Aquatic>Freshwater	1035277	Ga0007824	Environmental	Aquatic	Freshwater	Lake	Unclassified	Aquatic>Freshwater
3300006122	5.60263	-48.6343	blue	blue	Aquatic>Freshwater	1035316	Ga0007837	Environmental	Aquatic	Freshwater	Lake	Unclassified	Aquatic>Freshwater
3300006123	4.69928	-48.4738	blue	blue	Aquatic>Freshwater	1035361	Ga0007852	Environmental	Aquatic	Freshwater	Lake	Unclassified	Aquatic>Freshwater
3300006124	6.10121	-47.4154	blue	blue	Aquatic>Freshwater	1035424	Ga0007873	Environmental	Aquatic	Freshwater	Lake	Unclassified	Aquatic>Freshwater
3300006125	5.80732	-47.6549	blue	blue	Aquatic>Freshwater	1035280	Ga0007825	Environmental	Aquatic	Freshwater	Lake	Unclassified	Aquatic>Freshwater
3300006126	5.60793	-47.2806	blue	blue	Aquatic>Freshwater	1035370	Ga0007855	Environmental	Aquatic	Freshwater	Lake	Unclassified	Aquatic>Freshwater
3300006127	5.72685	-48.5191	blue	blue	Aquatic>Freshwater	1035220	Ga0007805	Environmental	Aquatic	Freshwater	Lake	Unclassified	Aquatic>Freshwater
3300006128	5.40725	-48.0421	blue	blue	Aquatic>Freshwater	1035289	Ga0007828	Environmental	Aquatic	Freshwater	Lake	Unclassified	Aquatic>Freshwater
3300006129	5.31437	-48.2028	blue	blue	Aquatic>Freshwater	1035307	Ga0007834	Environmental	Aquatic	Freshwater	Lake	Unclassified	Aquatic>Freshwater
3300006162	8.60716	-48.0208	blue	blue	Terrestrial>Soil	1069987	Ga0075030	Environmental	Aquatic	Freshwater	Creek	Sediment	Terrestrial>Soil
3300006164	2.01983	-45.0369	seagreen	seagreen	Aquatic>Marine	1074219	Ga0075441	Environmental	Aquatic	Marine	Coastal	Unclassified	Aquatic>Marine
3300006165	2.86641	-46.1053	seagreen	seagreen	Aquatic>Marine	1074223	Ga0075443	Environmental	Aquatic	Marine	Coastal	Unclassified	Aquatic>Marine
3300006166	2.65413	-45.2373	seagreen	seagreen	Aquatic>Marine	1059822	Ga0066836	Environmental	Aquatic	Marine	Oceanic	Unclassified	Aquatic>Marine
3300006172	8.78832	-47.274	blue	blue	Terrestrial>Soil	1069949	Ga0075018	Environmental	Aquatic	Freshwater	Creek	Sediment	Terrestrial>Soil
3300006174	7.76888	-47.349	blue	blue	Aquatic>Freshwater	1069940	Ga0075014	Environmental	Aquatic	Freshwater	Creek	Sediment	Aquatic>Freshwater
3300006176	9.4212	-45.9074	red	red	Terrestrial>Soil	1064214	Ga0070765	Environmental	Terrestrial	Soil	Temperate forest	Unclassified	Terrestrial>Soil
3300006179	6.31525	-59.6208	darkgoldenrod	darkgoldenrod	Aquatic>Thermal springs	1075143	Ga0079043	Environmental	Aquatic	Thermal springs	Hot (42-90C)	Microbial mats	Aquatic>Thermal springs
3300006180	6.70361	-59.6612	darkgoldenrod	darkgoldenrod	Aquatic>Thermal springs	1075147	Ga0079045	Environmental	Aquatic	Thermal springs	Hot (42-90C)	Microbial mats	Aquatic>Thermal springs
3300006181	6.27164	-59.5625	darkgoldenrod	darkgoldenrod	Aquatic>Thermal springs	1075141	Ga0079042	Environmental	Aquatic	Thermal springs	Hot (42-90C)	Microbial mats	Aquatic>Thermal springs
3300006190	2.34107	-45.3146	seagreen	seagreen	Aquatic>Marine	1074229	Ga0075446	Environmental	Aquatic	Marine	Coastal	Unclassified	Aquatic>Marine
3300006191	2.22163	-46.5164	seagreen	seagreen	Aquatic>Marine	1074231	Ga0075447	Environmental	Aquatic	Marine	Coastal	Unclassified	Aquatic>Marine
3300006192	5.0761	-47.6025	blue	blue	Aquatic>Freshwater	1069933	Ga0075011	Environmental	Aquatic	Freshwater	River	Unclassified	Aquatic>Freshwater
3300006193	2.07347	-44.7773	seagreen	seagreen	Aquatic>Marine	1074227	Ga0075445	Environmental	Aquatic	Marine	Coastal	Unclassified	Aquatic>Marine
3300006196	11.3453	-45.7046	red	red	Terrestrial>Soil	1073234	Ga0075422	Environmental	Terrestrial	Soil	Tree plantation	Unclassified	Terrestrial>Soil
3300006224	6.36381	-48.053	blue	blue	Aquatic>Freshwater	1070032	Ga0079037	Environmental	Aquatic	Freshwater	Wetlands	Unclassified	Aquatic>Freshwater
3300006352	2.82001	-46.6617	seagreen	seagreen	Aquatic>Marine	1074233	Ga0075448	Environmental	Aquatic	Marine	Coastal	Unclassified	Aquatic>Marine
3300006354	8.57039	-47.779	blue	blue	Terrestrial>Soil	1069956	Ga0075021	Environmental	Aquatic	Freshwater	Creek	Sediment	Terrestrial>Soil
3300006484	4.2992	-46.5812	seagreen	seagreen	Aquatic>Marine	1064136	Ga0070744	Environmental	Aquatic	Marine	Intertidal zone	Estuary	Aquatic>Marine
3300006619	9.67255	-46.7305	red	red	Terrestrial>Soil	1074519	Ga0075529	Environmental	Terrestrial	Soil	Wetlands	Peat	Terrestrial>Soil
3300006628	5.09039	-49.0097	purple	purple	Aquatic>Freshwater	1082626	Ga0079295	Environmental	Aquatic	Deep subsurface	Shale gas/oil reservoir Shale gas reservoir	Produced water/Flow back	Aquatic>Freshwater
3300006629	5.31115	-49.3529	purple	purple	Aquatic>Freshwater	1082624	Ga0079294	Environmental	Aquatic	Deep subsurface	Shale gas/oil reservoir Shale gas reservoir	Produced water/Flow back	Aquatic>Freshwater
3300006630	5.31721	-49.0438	purple	purple	Aquatic>Freshwater	1082620	Ga0079292	Environmental	Aquatic	Deep subsurface	Shale gas/oil reservoir Shale gas reservoir	Produced water/Flow back	Aquatic>Freshwater
3300006631	5.3396	-49.1994	purple	purple	Aquatic>Freshwater	1082618	Ga0079291	Environmental	Aquatic	Deep subsurface	Shale gas/oil reservoir Shale gas reservoir	Produced water/Flow back	Aquatic>Freshwater
3300006632	5.22809	-49.1535	purple	purple	Aquatic>Freshwater	1082610	Ga0079287	Environmental	Aquatic	Deep subsurface	Shale gas/oil reservoir Shale gas reservoir	Produced water/Flow back	Aquatic>Freshwater
3300006633	4.86685	-49.6212	purple	purple	Aquatic>Freshwater	1082606	Ga0079285	Environmental	Aquatic	Deep subsurface	Shale gas/oil reservoir Shale gas reservoir	Produced water/Flow back	Aquatic>Freshwater
3300006634	5.30568	-49.2842	purple	purple	Aquatic>Freshwater	1082616	Ga0079290	Environmental	Aquatic	Deep subsurface	Shale gas/oil reservoir Shale gas reservoir	Produced water/Flow back	Aquatic>Freshwater
3300006635	7.59104	-46.1932	red	red	Terrestrial>Soil	1074513	Ga0075526	Environmental	Terrestrial	Soil	Wetlands	Peat	Terrestrial>Soil
3300006636	6.1553	-46.4416	red	red	Aquatic>Freshwater	1074511	Ga0075525	Environmental	Terrestrial	Soil	Wetlands	Peat	Aquatic>Freshwater
3300006637	3.27699	-46.6268	seagreen	seagreen	Aquatic>Marine	1074287	Ga0075461	Environmental	Aquatic	Marine	Coastal	Unclassified	Aquatic>Marine
3300006638	8.23621	-45.9401	red	red	Terrestrial>Soil	1074505	Ga0075522	Environmental	Terrestrial	Soil	Wetlands	Peat	Terrestrial>Soil
3300006640	8.17719	-47.3317	red	red	Terrestrial>Soil	1074515	Ga0075527	Environmental	Terrestrial	Soil	Wetlands	Peat	Terrestrial>Soil
3300006641	5.61901	-48.2298	seagreen	seagreen	Aquatic>Freshwater	1074307	Ga0075471	Environmental	Aquatic	Marine	Coastal	Unclassified	Aquatic>Freshwater
3300006642	9.03862	-46.3559	red	red	Terrestrial>Soil	1074503	Ga0075521	Environmental	Terrestrial	Soil	Wetlands	Peat	Terrestrial>Soil
3300006726	2.4921	-45.3429	seagreen	seagreen	Aquatic>Marine	1085310	Ga0098070	Environmental	Aquatic	Marine	Oceanic	Unclassified	Aquatic>Marine
3300006730	2.79349	-45.2957	seagreen	seagreen	Aquatic>Marine	1085300	Ga0098065	Environmental	Aquatic	Marine	Oceanic	Unclassified	Aquatic>Marine
3300006733	2.20726	-45.8789	seagreen	seagreen	Aquatic>Marine	1085306	Ga0098068	Environmental	Aquatic	Marine	Oceanic	Unclassified	Aquatic>Marine
3300006734	1.56459	-45.2796	seagreen	seagreen	Aquatic>Marine	1085316	Ga0098073	Environmental	Aquatic	Marine	Oceanic	Unclassified	Aquatic>Marine
3300006735	2.62199	-45.7266	seagreen	seagreen	Aquatic>Marine	1085246	Ga0098038	Environmental	Aquatic	Marine	Oceanic	Unclassified	Aquatic>Marine
3300006736	2.34279	-45.4637	seagreen	seagreen	Aquatic>Marine	1085236	Ga0098033	Environmental	Aquatic	Marine	Oceanic	Unclassified	Aquatic>Marine
3300006737	2.23209	-45.6538	seagreen	seagreen	Aquatic>Marine	1085244	Ga0098037	Environmental	Aquatic	Marine	Oceanic	Unclassified	Aquatic>Marine
3300006738	2.06965	-45.08	seagreen	seagreen	Aquatic>Marine	1085240	Ga0098035	Environmental	Aquatic	Marine	Oceanic	Unclassified	Aquatic>Marine
3300006749	2.68015	-45.5345	seagreen	seagreen	Aquatic>Marine	1085254	Ga0098042	Environmental	Aquatic	Marine	Oceanic	Unclassified	Aquatic>Marine
3300006750	1.97661	-45.3453	seagreen	seagreen	Aquatic>Marine	1085286	Ga0098058	Environmental	Aquatic	Marine	Oceanic	Unclassified	Aquatic>Marine
3300006751	2.64113	-45.002	seagreen	seagreen	Aquatic>Marine	1085250	Ga0098040	Environmental	Aquatic	Marine	Oceanic	Unclassified	Aquatic>Marine
3300006752	2.46978	-45.6699	seagreen	seagreen	Aquatic>Marine	1085266	Ga0098048	Environmental	Aquatic	Marine	Oceanic	Unclassified	Aquatic>Marine
3300006753	2.17695	-45.4218	seagreen	seagreen	Aquatic>Marine	1085248	Ga0098039	Environmental	Aquatic	Marine	Oceanic	Unclassified	Aquatic>Marine
3300006754	2.55692	-45.2577	seagreen	seagreen	Aquatic>Marine	1085258	Ga0098044	Environmental	Aquatic	Marine	Oceanic	Unclassified	Aquatic>Marine
3300006755	8.86991	-45.868	red	red	Terrestrial>Soil	1082354	Ga0079222	Environmental	Terrestrial	Soil	Agricultural land	Unclassified	Terrestrial>Soil
3300006768	2.2917	-45.2087	seagreen	seagreen	Aquatic>Marine	1085312	Ga0098071	Environmental	Aquatic	Marine	Oceanic	Unclassified	Aquatic>Marine
3300006780	5.46866	-48.8411	purple	purple	Aquatic>Freshwater	1082628	Ga0079296	Environmental	Aquatic	Deep subsurface	Shale gas/oil reservoir Shale gas reservoir	Produced water/Flow back	Aquatic>Freshwater
3300006781	5.4702	-49.0934	purple	purple	Aquatic>Freshwater	1082622	Ga0079293	Environmental	Aquatic	Deep subsurface	Shale gas/oil reservoir Shale gas reservoir	Produced water/Flow back	Aquatic>Freshwater
3300006782	5.43475	-49.7832	purple	purple	Aquatic>Freshwater	1082604	Ga0079284	Environmental	Aquatic	Deep subsurface	Shale gas/oil reservoir Shale gas reservoir	Produced water/Flow back	Aquatic>Freshwater
3300006789	1.75775	-44.7826	seagreen	seagreen	Aquatic>Marine	1085278	Ga0098054	Environmental	Aquatic	Marine	Oceanic	Unclassified	Aquatic>Marine
3300006790	2.20601	-46.0347	seagreen	seagreen	Aquatic>Marine	1085318	Ga0098074	Environmental	Aquatic	Marine	Oceanic	Unclassified	Aquatic>Marine
3300006791	9.34387	-46.2334	red	red	Terrestrial>Soil	1057147	Ga0066653	Environmental	Terrestrial	Soil	Grasslands	Unclassified	Terrestrial>Soil
3300006792	5.81965	-45.2136	red	red	Aquatic>Marine	1074521	Ga0075530	Environmental	Terrestrial	Soil	Wetlands	Peat	Aquatic>Marine
3300006793	2.51539	-45.6585	seagreen	seagreen	Aquatic>Marine	1085280	Ga0098055	Environmental	Aquatic	Marine	Oceanic	Unclassified	Aquatic>Marine
3300006794	9.46468	-46.046	red	red	Terrestrial>Soil	1057157	Ga0066658	Environmental	Terrestrial	Soil	Grasslands	Unclassified	Terrestrial>Soil
3300006795	9.57202	-46.8521	red	red	Terrestrial>Soil	1074501	Ga0075520	Environmental	Terrestrial	Soil	Wetlands	Peat	Terrestrial>Soil
3300006796	9.08255	-46.2419	red	red	Terrestrial>Soil	1057171	Ga0066665	Environmental	Terrestrial	Soil	Grasslands	Unclassified	Terrestrial>Soil
3300006797	8.90408	-46.1362	red	red	Terrestrial>Soil	1057159	Ga0066659	Environmental	Terrestrial	Soil	Grasslands	Unclassified	Terrestrial>Soil
3300006798	4.96896	-48.1685	purple	purple	Aquatic>Freshwater	1082632	Ga0079298	Environmental	Aquatic	Deep subsurface	Shale gas/oil reservoir Shale gas reservoir	Produced water/Flow back	Aquatic>Freshwater
3300006800	9.20146	-46.3743	red	red	Terrestrial>Soil	1057161	Ga0066660	Environmental	Terrestrial	Soil	Grasslands	Unclassified	Terrestrial>Soil
3300006801	4.35225	-46.8212	red	red	Aquatic>Marine	1082356	Ga0079223	Environmental	Terrestrial	Soil	Agricultural land	Unclassified	Aquatic>Marine
3300006802	2.74614	-45.76	seagreen	seagreen	Aquatic>Marine	1064163	Ga0070749	Environmental	Aquatic	Marine	Coastal	Unclassified	Aquatic>Marine
3300006803	3.43107	-46.157	seagreen	seagreen	Aquatic>Marine	1074299	Ga0075467	Environmental	Aquatic	Marine	Coastal	Unclassified	Aquatic>Marine
3300006804	8.39279	-46.0051	red	red	Terrestrial>Soil	1082352	Ga0079221	Environmental	Terrestrial	Soil	Agricultural land	Unclassified	Terrestrial>Soil
3300006805	6.58604	-47.8215	seagreen	seagreen	Aquatic>Freshwater	1074293	Ga0075464	Environmental	Aquatic	Marine	Coastal	Unclassified	Aquatic>Freshwater
3300006806	8.53507	-45.9626	red	red	Terrestrial>Soil	1082350	Ga0079220	Environmental	Terrestrial	Soil	Agricultural land	Unclassified	Terrestrial>Soil
3300006807	4.78525	-48.4943	purple	purple	Aquatic>Freshwater	1082612	Ga0079288	Environmental	Aquatic	Deep subsurface	Shale gas/oil reservoir Shale gas reservoir	Produced water/Flow back	Aquatic>Freshwater
3300006810	2.47051	-45.3779	seagreen	seagreen	Aquatic>Marine	1064173	Ga0070754	Environmental	Aquatic	Marine	Coastal	Unclassified	Aquatic>Marine
3300006845	9.19744	-46.1455	red	red	Terrestrial>Soil	1073232	Ga0075421	Environmental	Terrestrial	Soil	Tree plantation	Unclassified	Terrestrial>Soil
3300006851	5.30162	-46.811	red	red	Aquatic>Freshwater	1082360	Ga0079225	Environmental	Terrestrial	Soil	Agricultural land	Unclassified	Aquatic>Freshwater
3300006853	9.82546	-46.1467	red	red	Terrestrial>Soil	1073230	Ga0075420	Environmental	Terrestrial	Soil	Tree plantation	Unclassified	Terrestrial>Soil
3300006854	9.4075	-46.3633	red	red	Terrestrial>Soil	1073240	Ga0075425	Environmental	Terrestrial	Soil	Tree plantation	Unclassified	Terrestrial>Soil
3300006855	5.26016	-55.941	darkgoldenrod	darkgoldenrod	Aquatic>Thermal springs	1075145	Ga0079044	Environmental	Aquatic	Thermal springs	Hot (42-90C)	Microbial mats	Aquatic>Thermal springs
3300006856	2.68021	-45.2379	seagreen	seagreen	Aquatic>Marine	1085302	Ga0098066	Environmental	Aquatic	Marine	Oceanic	Unclassified	Aquatic>Marine
3300006857	6.762	-61.2829	darkgoldenrod	darkgoldenrod	Aquatic>Thermal springs	1075139	Ga0079041	Environmental	Aquatic	Thermal springs	Hot (42-90C)	Microbial mats	Aquatic>Thermal springs
3300006858	7.84778	-61.5149	darkgoldenrod	darkgoldenrod	Aquatic>Thermal springs	1075153	Ga0079048	Environmental	Aquatic	Thermal springs	Hot (42-90C)	Microbial mats	Aquatic>Thermal springs
3300006859	5.58642	-60.1333	darkgoldenrod	darkgoldenrod	Aquatic>Thermal springs	1075149	Ga0079046	Environmental	Aquatic	Thermal springs	Hot (42-90C)	Microbial mats	Aquatic>Thermal springs
3300006862	6.00171	-47.4224	blue	blue	Aquatic>Freshwater	1082634	Ga0079299	Environmental	Aquatic	Freshwater	Lake	Unclassified	Aquatic>Freshwater
3300006863	5.59368	-46.9979	seagreen	seagreen	Aquatic>Freshwater	1074283	Ga0075459	Environmental	Aquatic	Marine	Coastal	Unclassified	Aquatic>Freshwater
3300006864	8.67422	-46.1878	red	red	Terrestrial>Soil	1058765	Ga0066797	Environmental	Terrestrial	Soil	Tundra	Permafrost	Terrestrial>Soil
3300006865	6.93605	-51.2825	darkgoldenrod	darkgoldenrod	Aquatic>Freshwater	1066074	Ga0073934	Environmental	Aquatic	Thermal springs	Hot (42-90C)	Sediment	Aquatic>Freshwater
3300006866	5.04269	-49.2313	purple	purple	Aquatic>Freshwater	1082614	Ga0079289	Environmental	Aquatic	Deep subsurface	Shale gas/oil reservoir Shale gas reservoir	Produced water/Flow back	Aquatic>Freshwater
3300006867	1.79182	-45.9362	seagreen	seagreen	Aquatic>Marine	1074317	Ga0075476	Environmental	Aquatic	Marine	Coastal	Unclassified	Aquatic>Marine
3300006868	3.0413	-46.6762	seagreen	seagreen	Aquatic>Marine	1074327	Ga0075481	Environmental	Aquatic	Marine	Coastal	Unclassified	Aquatic>Marine
3300006869	2.24583	-45.8245	seagreen	seagreen	Aquatic>Marine	1074319	Ga0075477	Environmental	Aquatic	Marine	Coastal	Unclassified	Aquatic>Marine
3300006870	2.99808	-46.5069	seagreen	seagreen	Aquatic>Marine	1074323	Ga0075479	Environmental	Aquatic	Marine	Coastal	Unclassified	Aquatic>Marine
3300006874	2.10839	-45.9539	seagreen	seagreen	Aquatic>Marine	1074315	Ga0075475	Environmental	Aquatic	Marine	Coastal	Unclassified	Aquatic>Marine
3300006875	5.14989	-47.6356	seagreen	seagreen	Aquatic>Freshwater	1074311	Ga0075473	Environmental	Aquatic	Marine	Coastal	Unclassified	Aquatic>Freshwater
3300006876	9.22367	-45.2469	red	red	Terrestrial>Soil	1082344	Ga0079217	Environmental	Terrestrial	Soil	Agricultural land	Unclassified	Terrestrial>Soil
3300006879	6.75657	-46.2537	red	red	Terrestrial>Soil	1082362	Ga0079226	Environmental	Terrestrial	Soil	Agricultural land	Unclassified	Terrestrial>Soil
3300006893	9.26602	-45.7365	darkgoldenrod	darkgoldenrod	Terrestrial>Soil	1066062	Ga0073928	Environmental	Aquatic	Thermal springs	Hot (42-90C)	Acidic	Terrestrial>Soil
3300006894	10.1044	-45.3968	red	red	Terrestrial>Soil	1082340	Ga0079215	Environmental	Terrestrial	Soil	Agricultural land	Unclassified	Terrestrial>Soil
3300006900	2.20592	-45.4726	seagreen	seagreen	Aquatic>Marine	1055497	Ga0066376	Environmental	Aquatic	Marine	Oceanic	Unclassified	Aquatic>Marine
3300006902	2.60355	-45.6542	seagreen	seagreen	Aquatic>Marine	1055485	Ga0066372	Environmental	Aquatic	Marine	Oceanic	Unclassified	Aquatic>Marine
3300006903	10.0336	-46.5032	red	red	Terrestrial>Soil	1073242	Ga0075426	Environmental	Terrestrial	Soil	Tree plantation	Unclassified	Terrestrial>Soil
3300006904	9.36682	-46.2227	red	red	Terrestrial>Soil	1073238	Ga0075424	Environmental	Terrestrial	Soil	Tree plantation	Unclassified	Terrestrial>Soil
3300006916	2.17337	-45.1462	seagreen	seagreen	Aquatic>Marine	1064165	Ga0070750	Environmental	Aquatic	Marine	Coastal	Unclassified	Aquatic>Marine
3300006917	5.83943	-48.1957	seagreen	seagreen	Aquatic>Freshwater	1074309	Ga0075472	Environmental	Aquatic	Marine	Coastal	Unclassified	Aquatic>Freshwater
3300006918	10.0495	-45.3419	red	red	Terrestrial>Soil	1082342	Ga0079216	Environmental	Terrestrial	Soil	Agricultural land	Unclassified	Terrestrial>Soil
3300006919	2.20553	-45.1337	seagreen	seagreen	Aquatic>Marine	1064157	Ga0070746	Environmental	Aquatic	Marine	Coastal	Unclassified	Aquatic>Marine
3300006920	2.47161	-45.2602	seagreen	seagreen	Aquatic>Marine	1064161	Ga0070748	Environmental	Aquatic	Marine	Coastal	Unclassified	Aquatic>Marine
3300006921	2.48808	-45.5033	seagreen	seagreen	Aquatic>Marine	1085290	Ga0098060	Environmental	Aquatic	Marine	Oceanic	Unclassified	Aquatic>Marine
3300006922	1.86613	-45.0467	seagreen	seagreen	Aquatic>Marine	1085260	Ga0098045	Environmental	Aquatic	Marine	Oceanic	Unclassified	Aquatic>Marine
3300006923	1.53247	-44.4152	seagreen	seagreen	Aquatic>Marine	1085276	Ga0098053	Environmental	Aquatic	Marine	Oceanic	Unclassified	Aquatic>Marine
3300006924	1.96781	-44.898	seagreen	seagreen	Aquatic>Marine	1085272	Ga0098051	Environmental	Aquatic	Marine	Oceanic	Unclassified	Aquatic>Marine
3300006925	1.85639	-45.1477	seagreen	seagreen	Aquatic>Marine	1085270	Ga0098050	Environmental	Aquatic	Marine	Oceanic	Unclassified	Aquatic>Marine
3300006926	1.86942	-45.0209	seagreen	seagreen	Aquatic>Marine	1085284	Ga0098057	Environmental	Aquatic	Marine	Oceanic	Unclassified	Aquatic>Marine
3300006927	1.98918	-45.1981	seagreen	seagreen	Aquatic>Marine	1085238	Ga0098034	Environmental	Aquatic	Marine	Oceanic	Unclassified	Aquatic>Marine
3300006928	2.15624	-45.1885	seagreen	seagreen	Aquatic>Marine	1085252	Ga0098041	Environmental	Aquatic	Marine	Oceanic	Unclassified	Aquatic>Marine
3300006929	2.09919	-45.3323	seagreen	seagreen	Aquatic>Marine	1085242	Ga0098036	Environmental	Aquatic	Marine	Oceanic	Unclassified	Aquatic>Marine
3300006930	6.95781	-47.7751	red	red	Aquatic>Freshwater	1082642	Ga0079303	Environmental	Terrestrial	Soil	Wetlands	Unclassified	Aquatic>Freshwater
3300006936	7.88666	-45.9898	red	red	Terrestrial>Soil	1074507	Ga0075523	Environmental	Terrestrial	Soil	Wetlands	Peat	Terrestrial>Soil
3300006945	7.06804	-56.7459	darkgoldenrod	darkgoldenrod	Aquatic>Thermal springs	1066072	Ga0073933	Environmental	Aquatic	Thermal springs	Hot (42-90C)	Sediment	Aquatic>Thermal springs
3300006947	2.67296	-46.6607	seagreen	seagreen	Aquatic>Marine	1074225	Ga0075444	Environmental	Aquatic	Marine	Coastal	Unclassified	Aquatic>Marine
3300006949	7.95241	-46.7499	red	red	Terrestrial>Soil	1074517	Ga0075528	Environmental	Terrestrial	Soil	Wetlands	Peat	Terrestrial>Soil
3300006950	8.37099	-46.0072	red	red	Terrestrial>Soil	1074509	Ga0075524	Environmental	Terrestrial	Soil	Wetlands	Peat	Terrestrial>Soil
3300006951	6.32867	-60.7934	darkgoldenrod	darkgoldenrod	Aquatic>Thermal springs	1066068	Ga0073931	Environmental	Aquatic	Thermal springs	Hot (42-90C)	Sediment	Aquatic>Thermal springs
3300006954	8.79513	-45.9096	red	red	Terrestrial>Soil	1082348	Ga0079219	Environmental	Terrestrial	Soil	Agricultural land	Unclassified	Terrestrial>Soil
3300006969	9.15517	-46.167	red	red	Terrestrial>Soil	1073228	Ga0075419	Environmental	Terrestrial	Soil	Tree plantation	Unclassified	Terrestrial>Soil
3300006972	8.64394	-47.3536	red	red	Terrestrial>Soil	1074497	Ga0075518	Environmental	Terrestrial	Soil	Wetlands	Peat	Terrestrial>Soil
3300006987	2.49388	-47.4285	seagreen	seagreen	Aquatic>Marine	1085296	Ga0098063	Environmental	Aquatic	Marine	Oceanic	Unclassified	Aquatic>Marine
3300006988	1.89075	-45.3134	seagreen	seagreen	Aquatic>Marine	1085298	Ga0098064	Environmental	Aquatic	Marine	Oceanic	Unclassified	Aquatic>Marine
3300006990	1.87751	-44.7831	seagreen	seagreen	Aquatic>Marine	1085262	Ga0098046	Environmental	Aquatic	Marine	Oceanic	Unclassified	Aquatic>Marine
3300007004	9.10754	-45.6299	red	red	Terrestrial>Soil	1082346	Ga0079218	Environmental	Terrestrial	Soil	Agricultural land	Unclassified	Terrestrial>Soil
3300007070	6.65544	-58.129	darkgoldenrod	darkgoldenrod	Aquatic>Thermal springs	1066064	Ga0073929	Environmental	Aquatic	Thermal springs	Hot (42-90C)	Sediment	Aquatic>Thermal springs
3300007071	6.39323	-57.1788	darkgoldenrod	darkgoldenrod	Aquatic>Thermal springs	1066066	Ga0073930	Environmental	Aquatic	Thermal springs	Hot (42-90C)	Sediment	Aquatic>Thermal springs
3300007072	6.1455	-52.2896	darkgoldenrod	darkgoldenrod	Aquatic>Freshwater	1066070	Ga0073932	Environmental	Aquatic	Thermal springs	Hot (42-90C)	Sediment	Aquatic>Freshwater
3300007074	1.30807	-46.3661	fuchsia	fuchsia	Aquatic>Non-marine Saline and Alkaline	1070306	Ga0075110	Environmental	Aquatic	Non-marine Saline and Alkaline	Saline	Unclassified	Aquatic>Non-marine Saline and Alkaline
3300007157	5.24279	-49.5634	purple	purple	Aquatic>Freshwater	1082630	Ga0079297	Environmental	Aquatic	Deep subsurface	Shale gas/oil reservoir Shale gas reservoir	Produced water/Flow back	Aquatic>Freshwater
3300007158	4.54383	-48.5898	purple	purple	Aquatic>Freshwater	1082608	Ga0079286	Environmental	Aquatic	Deep subsurface	Shale gas/oil reservoir Shale gas reservoir	Produced water/Flow back	Aquatic>Freshwater
3300007162	5.53455	-47.5607	blue	blue	Aquatic>Freshwater	1082636	Ga0079300	Environmental	Aquatic	Freshwater	Water tank	Unclassified	Aquatic>Freshwater
3300007174	5.13845	-48.7861	purple	purple	Aquatic>Freshwater	1082644	Ga0079304	Environmental	Aquatic	Deep subsurface	Shale gas/oil reservoir Shale gas reservoir	Produced water/Flow back	Aquatic>Freshwater
3300007229	1.67246	-44.8352	seagreen	seagreen	Aquatic>Marine	1074301	Ga0075468	Environmental	Aquatic	Marine	Coastal	Unclassified	Aquatic>Marine
3300007231	1.70787	-45.8844	seagreen	seagreen	Aquatic>Marine	1074303	Ga0075469	Environmental	Aquatic	Marine	Coastal	Unclassified	Aquatic>Marine
3300007234	2.25923	-46.1009	seagreen	seagreen	Aquatic>Marine	1074285	Ga0075460	Environmental	Aquatic	Marine	Coastal	Unclassified	Aquatic>Marine
3300007236	2.52576	-46.2434	seagreen	seagreen	Aquatic>Marine	1074291	Ga0075463	Environmental	Aquatic	Marine	Coastal	Unclassified	Aquatic>Marine
3300007255	9.12712	-45.9	red	red	Terrestrial>Soil	1086474	Ga0099791	Environmental	Terrestrial	Soil	Vadose zone	Saprolite	Terrestrial>Soil
3300007258	9.14388	-45.6755	red	red	Terrestrial>Soil	1086478	Ga0099793	Environmental	Terrestrial	Soil	Vadose zone	Saprolite	Terrestrial>Soil
3300007276	2.02189	-45.3033	seagreen	seagreen	Aquatic>Marine	1064159	Ga0070747	Environmental	Aquatic	Marine	Coastal	Unclassified	Aquatic>Marine
3300007283	2.15084	-45.1364	seagreen	seagreen	Aquatic>Marine	1055467	Ga0066366	Environmental	Aquatic	Marine	Oceanic	Unclassified	Aquatic>Marine
3300007291	2.12239	-45.4668	seagreen	seagreen	Aquatic>Marine	1055470	Ga0066367	Environmental	Aquatic	Marine	Oceanic	Unclassified	Aquatic>Marine
3300007344	2.79344	-45.4872	seagreen	seagreen	Aquatic>Marine	1064155	Ga0070745	Environmental	Aquatic	Marine	Coastal	Unclassified	Aquatic>Marine
3300007345	2.90609	-45.5514	seagreen	seagreen	Aquatic>Marine	1064169	Ga0070752	Environmental	Aquatic	Marine	Coastal	Unclassified	Aquatic>Marine
3300007346	2.80044	-45.479	seagreen	seagreen	Aquatic>Marine	1064171	Ga0070753	Environmental	Aquatic	Marine	Coastal	Unclassified	Aquatic>Marine
3300007363	5.05177	-47.0481	seagreen	seagreen	Aquatic>Freshwater	1074281	Ga0075458	Environmental	Aquatic	Marine	Coastal	Unclassified	Aquatic>Freshwater
3300007516	3.77257	-48.0294	blue	blue	Aquatic>Freshwater	1091212	Ga0105050	Environmental	Aquatic	Freshwater	Ice	Glacier meltwater	Aquatic>Freshwater
3300007517	6.78208	-51.4053	blue	blue	Aquatic>Freshwater	1091202	Ga0105045	Environmental	Aquatic	Freshwater	Ice	Liftoff microbial mat	Aquatic>Freshwater
3300007519	5.55311	-48.4094	blue	blue	Aquatic>Freshwater	1091222	Ga0105055	Environmental	Aquatic	Freshwater	Ice	Glacier meltwater	Aquatic>Freshwater
3300007520	5.28784	-48.3202	blue	blue	Aquatic>Freshwater	1091220	Ga0105054	Environmental	Aquatic	Freshwater	Ice	Glacier meltwater	Aquatic>Freshwater
3300007521	5.89244	-49.814	blue	blue	Aquatic>Freshwater	1091200	Ga0105044	Environmental	Aquatic	Freshwater	Ice	Liftoff microbial mat	Aquatic>Freshwater
3300007522	5.53227	-48.8046	blue	blue	Aquatic>Freshwater	1091218	Ga0105053	Environmental	Aquatic	Freshwater	Ice	Glacier meltwater	Aquatic>Freshwater
3300007523	6.11734	-48.6505	blue	blue	Aquatic>Freshwater	1091216	Ga0105052	Environmental	Aquatic	Freshwater	Ice	Glacier meltwater	Aquatic>Freshwater
3300007532	0.96494	-47.1375	fuchsia	fuchsia	Aquatic>Non-marine Saline and Alkaline	1092348	Ga0102942	Environmental	Aquatic	Non-marine Saline and Alkaline	Saline	Unclassified	Aquatic>Non-marine Saline and Alkaline
3300007533	3.89582	-45.5508	seagreen	seagreen	Aquatic>Marine	1092352	Ga0102944	Environmental	Aquatic	Marine	Intertidal zone	Salt pond sediment	Aquatic>Marine
3300007535	3.28026	-46.3869	seagreen	seagreen	Aquatic>Marine	1092316	Ga0102926	Environmental	Aquatic	Marine	Intertidal zone	Salt pond sediment	Aquatic>Marine
3300007536	2.86442	-46.4478	seagreen	seagreen	Aquatic>Marine	1092350	Ga0102943	Environmental	Aquatic	Marine	Intertidal zone	Salt pond sediment	Aquatic>Marine
3300007537	2.84472	-46.6989	seagreen	seagreen	Aquatic>Marine	1092332	Ga0102934	Environmental	Aquatic	Marine	Intertidal zone	Salt pond sediment	Aquatic>Marine
3300007538	2.87723	-45.9491	seagreen	seagreen	Aquatic>Marine	1089263	Ga0099851	Environmental	Aquatic	Marine	Coastal	Unclassified	Aquatic>Marine
3300007539	2.13412	-45.2634	seagreen	seagreen	Aquatic>Marine	1089259	Ga0099849	Environmental	Aquatic	Marine	Coastal	Unclassified	Aquatic>Marine
3300007540	2.69126	-45.2839	seagreen	seagreen	Aquatic>Marine	1089255	Ga0099847	Environmental	Aquatic	Marine	Coastal	Unclassified	Aquatic>Marine
3300007541	2.71908	-46.053	seagreen	seagreen	Aquatic>Marine	1089257	Ga0099848	Environmental	Aquatic	Marine	Coastal	Unclassified	Aquatic>Marine
3300007542	2.9446	-45.9582	seagreen	seagreen	Aquatic>Marine	1089253	Ga0099846	Environmental	Aquatic	Marine	Coastal	Unclassified	Aquatic>Marine
3300007543	4.62856	-46.699	seagreen	seagreen	Aquatic>Marine	1092008	Ga0102853	Environmental	Aquatic	Marine	Intertidal zone	Estuary	Aquatic>Marine
3300007544	5.02126	-47.3437	seagreen	seagreen	Aquatic>Freshwater	1092024	Ga0102861	Environmental	Aquatic	Marine	Intertidal zone	Estuary	Aquatic>Freshwater
3300007545	4.62776	-46.8693	seagreen	seagreen	Aquatic>Marine	1092048	Ga0102873	Environmental	Aquatic	Marine	Intertidal zone	Estuary	Aquatic>Marine
3300007546	3.67449	-46.5966	seagreen	seagreen	Aquatic>Marine	1092050	Ga0102874	Environmental	Aquatic	Marine	Intertidal zone	Estuary	Aquatic>Marine
3300007547	3.66385	-46.5429	seagreen	seagreen	Aquatic>Marine	1092052	Ga0102875	Environmental	Aquatic	Marine	Intertidal zone	Estuary	Aquatic>Marine
3300007548	4.25216	-46.9614	seagreen	seagreen	Aquatic>Marine	1092056	Ga0102877	Environmental	Aquatic	Marine	Intertidal zone	Estuary	Aquatic>Marine
3300007549	3.55623	-46.5353	seagreen	seagreen	Aquatic>Marine	1092060	Ga0102879	Environmental	Aquatic	Marine	Intertidal zone	Estuary	Aquatic>Marine
3300007550	4.12108	-46.847	seagreen	seagreen	Aquatic>Marine	1092062	Ga0102880	Environmental	Aquatic	Marine	Intertidal zone	Estuary	Aquatic>Marine
3300007551	4.08462	-46.7797	seagreen	seagreen	Aquatic>Marine	1092064	Ga0102881	Environmental	Aquatic	Marine	Intertidal zone	Estuary	Aquatic>Marine
3300007552	2.63594	-45.6519	seagreen	seagreen	Aquatic>Marine	1091750	Ga0102818	Environmental	Aquatic	Marine	Intertidal zone	Estuary	Aquatic>Marine
3300007553	2.58876	-46.1479	seagreen	seagreen	Aquatic>Marine	1091752	Ga0102819	Environmental	Aquatic	Marine	Intertidal zone	Estuary	Aquatic>Marine
3300007554	2.75553	-45.9599	seagreen	seagreen	Aquatic>Marine	1091754	Ga0102820	Environmental	Aquatic	Marine	Intertidal zone	Estuary	Aquatic>Marine
3300007555	2.77774	-45.6585	seagreen	seagreen	Aquatic>Marine	1091748	Ga0102817	Environmental	Aquatic	Marine	Intertidal zone	Estuary	Aquatic>Marine
3300007557	2.7221	-46.1531	seagreen	seagreen	Aquatic>Marine	1091756	Ga0102821	Environmental	Aquatic	Marine	Intertidal zone	Estuary	Aquatic>Marine
3300007558	2.64275	-45.7461	seagreen	seagreen	Aquatic>Marine	1091758	Ga0102822	Environmental	Aquatic	Marine	Intertidal zone	Estuary	Aquatic>Marine
3300007559	4.85229	-46.7835	seagreen	seagreen	Aquatic>Marine	1091770	Ga0102828	Environmental	Aquatic	Marine	Intertidal zone	Estuary	Aquatic>Marine
3300007560	4.76206	-47.1449	seagreen	seagreen	Aquatic>Freshwater	1092128	Ga0102913	Environmental	Aquatic	Marine	Intertidal zone	Estuary	Aquatic>Freshwater
3300007561	5.03423	-47.3495	seagreen	seagreen	Aquatic>Freshwater	1092130	Ga0102914	Environmental	Aquatic	Marine	Intertidal zone	Estuary	Aquatic>Freshwater
3300007562	4.74875	-47.1782	seagreen	seagreen	Aquatic>Freshwater	1092132	Ga0102915	Environmental	Aquatic	Marine	Intertidal zone	Estuary	Aquatic>Freshwater
3300007585	5.16345	-47.4381	seagreen	seagreen	Aquatic>Freshwater	1092134	Ga0102916	Environmental	Aquatic	Marine	Intertidal zone	Estuary	Aquatic>Freshwater
3300007590	4.23933	-46.9437	seagreen	seagreen	Aquatic>Marine	1092136	Ga0102917	Environmental	Aquatic	Marine	Intertidal zone	Estuary	Aquatic>Marine
3300007593	5.37009	-47.3969	seagreen	seagreen	Aquatic>Freshwater	1092138	Ga0102918	Environmental	Aquatic	Marine	Intertidal zone	Estuary	Aquatic>Freshwater
3300007597	4.64525	-47.0995	seagreen	seagreen	Aquatic>Freshwater	1092140	Ga0102919	Environmental	Aquatic	Marine	Intertidal zone	Estuary	Aquatic>Freshwater
3300007600	5.1832	-47.8757	seagreen	seagreen	Aquatic>Freshwater	1092142	Ga0102920	Environmental	Aquatic	Marine	Intertidal zone	Estuary	Aquatic>Freshwater
3300007603	4.56424	-47.1662	seagreen	seagreen	Aquatic>Freshwater	1092144	Ga0102921	Environmental	Aquatic	Marine	Intertidal zone	Estuary	Aquatic>Freshwater
3300007606	4.66681	-47.0293	seagreen	seagreen	Aquatic>Marine	1092148	Ga0102923	Environmental	Aquatic	Marine	Intertidal zone	Estuary	Aquatic>Marine
3300007609	3.60807	-49.3926	fuchsia	fuchsia	Aquatic>Freshwater	1092354	Ga0102945	Environmental	Aquatic	Non-marine Saline and Alkaline	Saline	Unclassified	Aquatic>Freshwater
3300007611	1.28125	-45.6526	fuchsia	fuchsia	Aquatic>Marine	1092318	Ga0102927	Environmental	Aquatic	Non-marine Saline and Alkaline	Saline	Unclassified	Aquatic>Marine
3300007614	4.66437	-46.2201	red	red	Aquatic>Marine	1092356	Ga0102946	Environmental	Terrestrial	Soil	Wetlands	Unclassified	Aquatic>Marine
3300007616	1.32989	-46.8144	fuchsia	fuchsia	Aquatic>Non-marine Saline and Alkaline	1092336	Ga0102936	Environmental	Aquatic	Non-marine Saline and Alkaline	Saline	Unclassified	Aquatic>Non-marine Saline and Alkaline
3300007617	3.87471	-46.6093	seagreen	seagreen	Aquatic>Marine	1092096	Ga0102897	Environmental	Aquatic	Marine	Intertidal zone	Estuary	Aquatic>Marine
3300007618	3.93531	-46.5992	seagreen	seagreen	Aquatic>Marine	1092094	Ga0102896	Environmental	Aquatic	Marine	Intertidal zone	Estuary	Aquatic>Marine
3300007619	4.99333	-46.3723	red	red	Aquatic>Marine	1092358	Ga0102947	Environmental	Terrestrial	Soil	Wetlands	Unclassified	Aquatic>Marine
3300007620	3.597	-46.2001	seagreen	seagreen	Aquatic>Marine	1092044	Ga0102871	Environmental	Aquatic	Marine	Intertidal zone	Estuary	Aquatic>Marine
3300007621	4.4442	-46.8495	seagreen	seagreen	Aquatic>Marine	1092046	Ga0102872	Environmental	Aquatic	Marine	Intertidal zone	Estuary	Aquatic>Marine
3300007622	4.07054	-46.7214	seagreen	seagreen	Aquatic>Marine	1092028	Ga0102863	Environmental	Aquatic	Marine	Intertidal zone	Estuary	Aquatic>Marine
3300007623	2.44921	-46.6385	fuchsia	fuchsia	Aquatic>Marine	1092360	Ga0102948	Environmental	Aquatic	Non-marine Saline and Alkaline	Saline	Unclassified	Aquatic>Marine
3300007624	3.60538	-46.4993	seagreen	seagreen	Aquatic>Marine	1092058	Ga0102878	Environmental	Aquatic	Marine	Intertidal zone	Estuary	Aquatic>Marine
3300007625	3.73516	-46.2291	seagreen	seagreen	Aquatic>Marine	1092042	Ga0102870	Environmental	Aquatic	Marine	Intertidal zone	Estuary	Aquatic>Marine
3300007626	2.48003	-45.4274	seagreen	seagreen	Aquatic>Marine	1092328	Ga0102932	Environmental	Aquatic	Marine	Intertidal zone	Salt pond sediment	Aquatic>Marine
3300007627	3.58108	-46.3158	seagreen	seagreen	Aquatic>Marine	1092040	Ga0102869	Environmental	Aquatic	Marine	Intertidal zone	Estuary	Aquatic>Marine
3300007628	2.7667	-45.9106	seagreen	seagreen	Aquatic>Marine	1092338	Ga0102937	Environmental	Aquatic	Marine	Intertidal zone	Salt pond sediment	Aquatic>Marine
3300007629	4.6596	-47.1314	seagreen	seagreen	Aquatic>Freshwater	1092092	Ga0102895	Environmental	Aquatic	Marine	Intertidal zone	Estuary	Aquatic>Freshwater
3300007630	3.50474	-46.5147	seagreen	seagreen	Aquatic>Marine	1092108	Ga0102903	Environmental	Aquatic	Marine	Intertidal zone	Estuary	Aquatic>Marine
3300007631	1.40045	-46.7226	fuchsia	fuchsia	Aquatic>Non-marine Saline and Alkaline	1092342	Ga0102939	Environmental	Aquatic	Non-marine Saline and Alkaline	Saline	Unclassified	Aquatic>Non-marine Saline and Alkaline
3300007632	4.76577	-47.1132	seagreen	seagreen	Aquatic>Freshwater	1092090	Ga0102894	Environmental	Aquatic	Marine	Intertidal zone	Estuary	Aquatic>Freshwater
3300007633	2.72407	-46.527	seagreen	seagreen	Aquatic>Marine	1092344	Ga0102940	Environmental	Aquatic	Marine	Intertidal zone	Salt pond sediment	Aquatic>Marine
3300007634	3.48994	-46.4448	seagreen	seagreen	Aquatic>Marine	1092104	Ga0102901	Environmental	Aquatic	Marine	Intertidal zone	Estuary	Aquatic>Marine
3300007635	3.06139	-46.2693	seagreen	seagreen	Aquatic>Marine	1092314	Ga0102925	Environmental	Aquatic	Marine	Intertidal zone	Salt pond sediment	Aquatic>Marine
3300007636	5.22623	-46.9896	seagreen	seagreen	Aquatic>Freshwater	1092014	Ga0102856	Environmental	Aquatic	Marine	Intertidal zone	Estuary	Aquatic>Freshwater
3300007637	2.4146	-45.2352	seagreen	seagreen	Aquatic>Marine	1092114	Ga0102906	Environmental	Aquatic	Marine	Intertidal zone	Estuary	Aquatic>Marine
3300007639	4.13921	-46.7555	seagreen	seagreen	Aquatic>Marine	1092032	Ga0102865	Environmental	Aquatic	Marine	Intertidal zone	Estuary	Aquatic>Marine
3300007640	2.77482	-45.7976	seagreen	seagreen	Aquatic>Marine	1064167	Ga0070751	Environmental	Aquatic	Marine	Coastal	Unclassified	Aquatic>Marine
3300007642	4.36125	-46.9696	seagreen	seagreen	Aquatic>Marine	1092054	Ga0102876	Environmental	Aquatic	Marine	Intertidal zone	Estuary	Aquatic>Marine
3300007644	3.61706	-46.4243	seagreen	seagreen	Aquatic>Marine	1092106	Ga0102902	Environmental	Aquatic	Marine	Intertidal zone	Estuary	Aquatic>Marine
3300007647	2.9819	-45.2324	seagreen	seagreen	Aquatic>Marine	1092012	Ga0102855	Environmental	Aquatic	Marine	Intertidal zone	Estuary	Aquatic>Marine
3300007649	5.00566	-47.2139	seagreen	seagreen	Aquatic>Freshwater	1092126	Ga0102912	Environmental	Aquatic	Marine	Intertidal zone	Estuary	Aquatic>Freshwater
3300007651	4.56954	-46.7657	seagreen	seagreen	Aquatic>Marine	1092102	Ga0102900	Environmental	Aquatic	Marine	Intertidal zone	Estuary	Aquatic>Marine
3300007653	5.03907	-46.6814	seagreen	seagreen	Aquatic>Marine	1092038	Ga0102868	Environmental	Aquatic	Marine	Intertidal zone	Estuary	Aquatic>Marine
3300007655	2.52488	-45.4542	seagreen	seagreen	Aquatic>Marine	1091764	Ga0102825	Environmental	Aquatic	Marine	Intertidal zone	Estuary	Aquatic>Marine
3300007658	4.45076	-46.7979	seagreen	seagreen	Aquatic>Marine	1092098	Ga0102898	Environmental	Aquatic	Marine	Intertidal zone	Estuary	Aquatic>Marine
3300007661	4.68574	-46.6598	seagreen	seagreen	Aquatic>Marine	1092034	Ga0102866	Environmental	Aquatic	Marine	Intertidal zone	Estuary	Aquatic>Marine
3300007665	3.53793	-46.1876	seagreen	seagreen	Aquatic>Marine	1092118	Ga0102908	Environmental	Aquatic	Marine	Intertidal zone	Estuary	Aquatic>Marine
3300007667	3.39094	-46.0476	seagreen	seagreen	Aquatic>Marine	1092122	Ga0102910	Environmental	Aquatic	Marine	Intertidal zone	Estuary	Aquatic>Marine
3300007668	0.897351	-45.4217	seagreen	seagreen	Aquatic>Marine	1092334	Ga0102935	Environmental	Aquatic	Marine	Intertidal zone	Salt pond sediment	Aquatic>Marine
3300007670	4.9495	-47.1215	seagreen	seagreen	Aquatic>Freshwater	1092026	Ga0102862	Environmental	Aquatic	Marine	Intertidal zone	Estuary	Aquatic>Freshwater
3300007681	2.63507	-46.0474	seagreen	seagreen	Aquatic>Marine	1091762	Ga0102824	Environmental	Aquatic	Marine	Intertidal zone	Estuary	Aquatic>Marine
3300007692	2.6412	-46.1	seagreen	seagreen	Aquatic>Marine	1091760	Ga0102823	Environmental	Aquatic	Marine	Intertidal zone	Estuary	Aquatic>Marine
3300007706	4.55496	-46.8033	seagreen	seagreen	Aquatic>Marine	1092100	Ga0102899	Environmental	Aquatic	Marine	Intertidal zone	Estuary	Aquatic>Marine
3300007708	5.05569	-47.0078	seagreen	seagreen	Aquatic>Freshwater	1092020	Ga0102859	Environmental	Aquatic	Marine	Intertidal zone	Estuary	Aquatic>Freshwater
3300007712	3.00071	-46.4314	seagreen	seagreen	Aquatic>Marine	1092322	Ga0102929	Environmental	Aquatic	Marine	Intertidal zone	Salt pond sediment	Aquatic>Marine
3300007715	2.60579	-45.4437	seagreen	seagreen	Aquatic>Marine	1091768	Ga0102827	Environmental	Aquatic	Marine	Intertidal zone	Estuary	Aquatic>Marine
3300007716	4.76169	-46.652	seagreen	seagreen	Aquatic>Marine	1092036	Ga0102867	Environmental	Aquatic	Marine	Intertidal zone	Estuary	Aquatic>Marine
3300007718	4.44854	-46.3303	seagreen	seagreen	Aquatic>Marine	1092006	Ga0102852	Environmental	Aquatic	Marine	Intertidal zone	Estuary	Aquatic>Marine
3300007722	5.27402	-48.6189	blue	blue	Aquatic>Freshwater	1091214	Ga0105051	Environmental	Aquatic	Freshwater	Ice	Glacier meltwater	Aquatic>Freshwater
3300007723	2.61309	-45.8527	seagreen	seagreen	Aquatic>Marine	1092320	Ga0102928	Environmental	Aquatic	Marine	Intertidal zone	Salt pond sediment	Aquatic>Marine
3300007725	2.44375	-46.3405	fuchsia	fuchsia	Aquatic>Marine	1092366	Ga0102951	Environmental	Aquatic	Non-marine Saline and Alkaline	Saline	Unclassified	Aquatic>Marine
3300007757	5.07859	-45.9922	red	red	Aquatic>Marine	1092362	Ga0102949	Environmental	Terrestrial	Soil	Wetlands	Unclassified	Aquatic>Marine
3300007764	5.54067	-45.8563	red	red	Aquatic>Marine	1092364	Ga0102950	Environmental	Terrestrial	Soil	Wetlands	Unclassified	Aquatic>Marine
3300007769	5.34541	-45.6548	red	red	Aquatic>Marine	1092368	Ga0102952	Environmental	Terrestrial	Soil	Wetlands	Unclassified	Aquatic>Marine
3300007775	5.92555	-46.3563	red	red	Aquatic>Freshwater	1092370	Ga0102953	Environmental	Terrestrial	Soil	Wetlands	Unclassified	Aquatic>Freshwater
3300007778	2.94679	-46.5108	fuchsia	fuchsia	Aquatic>Marine	1092372	Ga0102954	Environmental	Aquatic	Non-marine Saline and Alkaline	Saline	Unclassified	Aquatic>Marine
3300007784	4.18152	-46.2805	seagreen	seagreen	Aquatic>Marine	1092374	Ga0102955	Environmental	Aquatic	Marine	Intertidal zone	Salt pond sediment	Aquatic>Marine
3300007799	5.82071	-49.7422	blue	blue	Aquatic>Freshwater	1091210	Ga0105049	Environmental	Aquatic	Freshwater	Ice	Liftoff microbial mat	Aquatic>Freshwater
3300007811	6.46654	-60.029	darkgoldenrod	darkgoldenrod	Aquatic>Thermal springs	1093126	Ga0105111	Environmental	Aquatic	Thermal springs	Hot (42-90C)	Microbial mats	Aquatic>Thermal springs
3300007812	6.16185	-62.2846	darkgoldenrod	darkgoldenrod	Aquatic>Thermal springs	1093122	Ga0105109	Environmental	Aquatic	Thermal springs	Hot (42-90C)	Microbial mats	Aquatic>Thermal springs
3300007813	6.68083	-61.7099	darkgoldenrod	darkgoldenrod	Aquatic>Thermal springs	1093120	Ga0105108	Environmental	Aquatic	Thermal springs	Hot (42-90C)	Microbial mats	Aquatic>Thermal springs
3300007814	6.65383	-59.9797	darkgoldenrod	darkgoldenrod	Aquatic>Thermal springs	1093138	Ga0105117	Environmental	Aquatic	Thermal springs	Hot (42-90C)	Microbial mats	Aquatic>Thermal springs
3300007815	6.80958	-60.4716	darkgoldenrod	darkgoldenrod	Aquatic>Thermal springs	1093140	Ga0105118	Environmental	Aquatic	Thermal springs	Hot (42-90C)	Microbial mats	Aquatic>Thermal springs
3300007816	6.34692	-59.8191	darkgoldenrod	darkgoldenrod	Aquatic>Thermal springs	1093128	Ga0105112	Environmental	Aquatic	Thermal springs	Hot (42-90C)	Microbial mats	Aquatic>Thermal springs
3300007959	10.105	-47.9331	red	red	Terrestrial>Soil	1083786	Ga0079306	Environmental	Terrestrial	Soil	Wetlands	Unclassified	Terrestrial>Soil
3300007960	2.65333	-45.9763	seagreen	seagreen	Aquatic>Marine	1089261	Ga0099850	Environmental	Aquatic	Marine	Coastal	Unclassified	Aquatic>Marine
3300007962	2.55243	-45.2626	seagreen	seagreen	Aquatic>Marine	1092116	Ga0102907	Environmental	Aquatic	Marine	Intertidal zone	Estuary	Aquatic>Marine
3300007963	2.30007	-45.1659	seagreen	seagreen	Aquatic>Marine	1103030	Ga0110931	Environmental	Aquatic	Marine	Oceanic	Unclassified	Aquatic>Marine
3300007964	5.4543	-49.145	purple	purple	Aquatic>Freshwater	1085661	Ga0100400	Environmental	Aquatic	Deep subsurface	Groundwater	Unclassified	Aquatic>Freshwater
3300007965	5.18096	-49.2207	purple	purple	Aquatic>Freshwater	1085663	Ga0100401	Environmental	Aquatic	Deep subsurface	Groundwater	Unclassified	Aquatic>Freshwater
3300007981	2.97881	-46.2079	seagreen	seagreen	Aquatic>Marine	1092110	Ga0102904	Environmental	Aquatic	Marine	Intertidal zone	Estuary	Aquatic>Marine
3300007982	10.4302	-50.2528	darkgoldenrod	darkgoldenrod	Terrestrial>Soil	1092240	Ga0102924	Environmental	Aquatic	Thermal springs	Hot (42-90C)	Acidic	Terrestrial>Soil
3300007983	2.85387	-46.4778	seagreen	seagreen	Aquatic>Marine	1092346	Ga0102941	Environmental	Aquatic	Marine	Intertidal zone	Salt pond sediment	Aquatic>Marine
3300007984	2.54923	-45.752	seagreen	seagreen	Aquatic>Marine	1092326	Ga0102931	Environmental	Aquatic	Marine	Intertidal zone	Salt pond sediment	Aquatic>Marine
3300007985	5.26441	-48.8762	purple	purple	Aquatic>Freshwater	1085623	Ga0100381	Environmental	Aquatic	Deep subsurface	Groundwater	Unclassified	Aquatic>Freshwater
3300007986	5.24358	-48.8492	purple	purple	Aquatic>Freshwater	1085621	Ga0100380	Environmental	Aquatic	Deep subsurface	Groundwater	Unclassified	Aquatic>Freshwater
3300007987	5.31518	-48.731	purple	purple	Aquatic>Freshwater	1085619	Ga0100379	Environmental	Aquatic	Deep subsurface	Groundwater	Unclassified	Aquatic>Freshwater
3300007988	5.22041	-48.6334	purple	purple	Aquatic>Freshwater	1085665	Ga0100402	Environmental	Aquatic	Deep subsurface	Groundwater	Unclassified	Aquatic>Freshwater
3300007999	6.66682	-59.5019	darkgoldenrod	darkgoldenrod	Aquatic>Thermal springs	1094726	Ga0105163	Environmental	Aquatic	Thermal springs	Hot (42-90C)	Sediment	Aquatic>Thermal springs
3300008000	5.6405	-58.5399	darkgoldenrod	darkgoldenrod	Aquatic>Thermal springs	1094724	Ga0105162	Environmental	Aquatic	Thermal springs	Hot (42-90C)	Sediment	Aquatic>Thermal springs
3300008001	5.72654	-48.9064	purple	purple	Aquatic>Freshwater	1085639	Ga0100389	Environmental	Aquatic	Deep subsurface	Groundwater	Unclassified	Aquatic>Freshwater
3300008002	5.61939	-48.2294	purple	purple	Aquatic>Freshwater	1085641	Ga0100390	Environmental	Aquatic	Deep subsurface	Groundwater	Unclassified	Aquatic>Freshwater
3300008003	5.71545	-47.9622	purple	purple	Aquatic>Freshwater	1085643	Ga0100391	Environmental	Aquatic	Deep subsurface	Groundwater	Unclassified	Aquatic>Freshwater
3300008004	5.19438	-48.3703	purple	purple	Aquatic>Freshwater	1085651	Ga0100395	Environmental	Aquatic	Deep subsurface	Groundwater	Unclassified	Aquatic>Freshwater
3300008005	5.59944	-49.0818	purple	purple	Aquatic>Freshwater	1085631	Ga0100385	Environmental	Aquatic	Deep subsurface	Groundwater	Unclassified	Aquatic>Freshwater
3300008007	5.5968	-49.0684	purple	purple	Aquatic>Freshwater	1085633	Ga0100386	Environmental	Aquatic	Deep subsurface	Groundwater	Unclassified	Aquatic>Freshwater
3300008008	5.30069	-49.1493	purple	purple	Aquatic>Freshwater	1085659	Ga0100399	Environmental	Aquatic	Deep subsurface	Groundwater	Unclassified	Aquatic>Freshwater
3300008009	5.44356	-48.4081	purple	purple	Aquatic>Freshwater	1085649	Ga0100394	Environmental	Aquatic	Deep subsurface	Groundwater	Unclassified	Aquatic>Freshwater
3300008010	5.24057	-48.5017	purple	purple	Aquatic>Freshwater	1085655	Ga0100397	Environmental	Aquatic	Deep subsurface	Groundwater	Unclassified	Aquatic>Freshwater
3300008011	5.65703	-49.257	purple	purple	Aquatic>Freshwater	1085653	Ga0100396	Environmental	Aquatic	Deep subsurface	Groundwater	Unclassified	Aquatic>Freshwater
3300008012	2.17505	-45.9113	seagreen	seagreen	Aquatic>Marine	1074325	Ga0075480	Environmental	Aquatic	Marine	Coastal	Unclassified	Aquatic>Marine
3300008017	5.62048	-49.131	purple	purple	Aquatic>Freshwater	1085627	Ga0100383	Environmental	Aquatic	Deep subsurface	Groundwater	Unclassified	Aquatic>Freshwater
3300008018	5.53618	-49.335	purple	purple	Aquatic>Freshwater	1085625	Ga0100382	Environmental	Aquatic	Deep subsurface	Groundwater	Unclassified	Aquatic>Freshwater
3300008019	5.93168	-59.9169	darkgoldenrod	darkgoldenrod	Aquatic>Thermal springs	1094716	Ga0105158	Environmental	Aquatic	Thermal springs	Hot (42-90C)	Sediment	Aquatic>Thermal springs
3300008020	5.14652	-49.0473	purple	purple	Aquatic>Freshwater	1085657	Ga0100398	Environmental	Aquatic	Deep subsurface	Groundwater	Unclassified	Aquatic>Freshwater
3300008021	5.27043	-47.5145	seagreen	seagreen	Aquatic>Freshwater	1092146	Ga0102922	Environmental	Aquatic	Marine	Intertidal zone	Estuary	Aquatic>Freshwater
3300008050	1.5276	-44.4787	seagreen	seagreen	Aquatic>Marine	1085274	Ga0098052	Environmental	Aquatic	Marine	Oceanic	Unclassified	Aquatic>Marine
3300008051	0.932684	-46.0011	seagreen	seagreen	Aquatic>Marine	1085294	Ga0098062	Environmental	Aquatic	Marine	Oceanic	Unclassified	Aquatic>Marine
3300008052	3.31202	-46.1118	seagreen	seagreen	Aquatic>Marine	1092088	Ga0102893	Environmental	Aquatic	Marine	Intertidal zone	Estuary	Aquatic>Marine
3300008085	5.22972	-48.7388	purple	purple	Aquatic>Freshwater	1085617	Ga0100378	Environmental	Aquatic	Deep subsurface	Groundwater	Unclassified	Aquatic>Freshwater
3300008086	5.51956	-48.9413	purple	purple	Aquatic>Freshwater	1085637	Ga0100388	Environmental	Aquatic	Deep subsurface	Groundwater	Unclassified	Aquatic>Freshwater
3300008093	5.36189	-48.0761	purple	purple	Aquatic>Freshwater	1085647	Ga0100393	Environmental	Aquatic	Deep subsurface	Groundwater	Unclassified	Aquatic>Freshwater
3300008094	5.64479	-48.8975	purple	purple	Aquatic>Freshwater	1085635	Ga0100387	Environmental	Aquatic	Deep subsurface	Groundwater	Unclassified	Aquatic>Freshwater
3300008095	5.41228	-48.0965	purple	purple	Aquatic>Freshwater	1085645	Ga0100392	Environmental	Aquatic	Deep subsurface	Groundwater	Unclassified	Aquatic>Freshwater
3300008097	3.19623	-45.884	seagreen	seagreen	Aquatic>Marine	1104048	Ga0111541	Environmental	Aquatic	Marine	Oceanic	Unclassified	Aquatic>Marine
3300008216	3.98687	-46.1695	seagreen	seagreen	Aquatic>Marine	1093457	Ga0114898	Environmental	Aquatic	Marine	Oceanic	Unclassified	Aquatic>Marine
3300008217	3.40409	-45.4509	seagreen	seagreen	Aquatic>Marine	1093459	Ga0114899	Environmental	Aquatic	Marine	Oceanic	Unclassified	Aquatic>Marine
3300008218	2.61149	-45.3469	seagreen	seagreen	Aquatic>Marine	1093469	Ga0114904	Environmental	Aquatic	Marine	Oceanic	Unclassified	Aquatic>Marine
3300008219	2.61975	-45.3597	seagreen	seagreen	Aquatic>Marine	1093471	Ga0114905	Environmental	Aquatic	Marine	Oceanic	Unclassified	Aquatic>Marine
3300008220	2.45167	-45.5416	seagreen	seagreen	Aquatic>Marine	1093481	Ga0114910	Environmental	Aquatic	Marine	Oceanic	Unclassified	Aquatic>Marine
3300008221	2.87946	-44.7635	seagreen	seagreen	Aquatic>Marine	1093493	Ga0114916	Environmental	Aquatic	Marine	Oceanic	Unclassified	Aquatic>Marine
3300008222	2.10866	-45.346	seagreen	seagreen	Aquatic>Marine	1095864	Ga0105356	Environmental	Aquatic	Marine	Cold seeps	Unclassified	Aquatic>Marine
3300008223	2.68139	-45.4123	seagreen	seagreen	Aquatic>Marine	1095848	Ga0105348	Environmental	Aquatic	Marine	Cold seeps	Unclassified	Aquatic>Marine
3300008224	2.55296	-45.4946	seagreen	seagreen	Aquatic>Marine	1095852	Ga0105350	Environmental	Aquatic	Marine	Cold seeps	Unclassified	Aquatic>Marine
3300008225	2.80301	-45.6905	seagreen	seagreen	Aquatic>Marine	1095856	Ga0105352	Environmental	Aquatic	Marine	Cold seeps	Unclassified	Aquatic>Marine
3300008226	2.22172	-45.4407	seagreen	seagreen	Aquatic>Marine	1095862	Ga0105355	Environmental	Aquatic	Marine	Cold seeps	Unclassified	Aquatic>Marine
3300008227	2.04275	-44.9579	seagreen	seagreen	Aquatic>Marine	1095868	Ga0105358	Environmental	Aquatic	Marine	Cold seeps	Unclassified	Aquatic>Marine
3300008249	2.8441	-45.6188	seagreen	seagreen	Aquatic>Marine	1095858	Ga0105353	Environmental	Aquatic	Marine	Cold seeps	Unclassified	Aquatic>Marine
3300008250	2.51464	-46.5743	seagreen	seagreen	Aquatic>Marine	1095860	Ga0105354	Environmental	Aquatic	Marine	Cold seeps	Unclassified	Aquatic>Marine
3300008251	2.26675	-45.6957	seagreen	seagreen	Aquatic>Marine	1095870	Ga0105359	Environmental	Aquatic	Marine	Cold seeps	Unclassified	Aquatic>Marine
3300008252	2.15785	-44.8585	seagreen	seagreen	Aquatic>Marine	1095866	Ga0105357	Environmental	Aquatic	Marine	Cold seeps	Unclassified	Aquatic>Marine
3300008253	2.45441	-45.7774	seagreen	seagreen	Aquatic>Marine	1095850	Ga0105349	Environmental	Aquatic	Marine	Cold seeps	Unclassified	Aquatic>Marine
3300008254	3.12646	-45.9495	seagreen	seagreen	Aquatic>Marine	1095854	Ga0105351	Environmental	Aquatic	Marine	Cold seeps	Unclassified	Aquatic>Marine
3300008255	4.07207	-47.8079	purple	purple	Aquatic>Freshwater	1085667	Ga0100403	Environmental	Aquatic	Deep subsurface	Groundwater	Unclassified	Aquatic>Freshwater
3300008949	4.51588	-44.3109	seagreen	seagreen	Aquatic>Marine	1085314	Ga0098072	Environmental	Aquatic	Marine	Oceanic	Unclassified	Aquatic>Marine
3300008950	2.92971	-45.7574	seagreen	seagreen	Aquatic>Marine	1092084	Ga0102891	Environmental	Aquatic	Marine	Intertidal zone	Estuary	Aquatic>Marine
3300008961	2.49265	-45.0972	seagreen	seagreen	Aquatic>Marine	1092076	Ga0102887	Environmental	Aquatic	Marine	Intertidal zone	Estuary	Aquatic>Marine
3300008963	3.64798	-46.4703	fuchsia	fuchsia	Aquatic>Marine	1092324	Ga0102930	Environmental	Aquatic	Non-marine Saline and Alkaline	Saline	Unclassified	Aquatic>Marine
3300008964	2.73064	-45.4356	seagreen	seagreen	Aquatic>Marine	1092080	Ga0102889	Environmental	Aquatic	Marine	Intertidal zone	Estuary	Aquatic>Marine
3300008995	3.83306	-46.1275	seagreen	seagreen	Aquatic>Marine	1092078	Ga0102888	Environmental	Aquatic	Marine	Intertidal zone	Estuary	Aquatic>Marine
3300008996	3.83939	-47.1132	seagreen	seagreen	Aquatic>Marine	1091776	Ga0102831	Environmental	Aquatic	Marine	Intertidal zone	Estuary	Aquatic>Marine
3300008999	3.10777	-46.0465	seagreen	seagreen	Aquatic>Marine	1091746	Ga0102816	Environmental	Aquatic	Marine	Intertidal zone	Estuary	Aquatic>Marine
3300009000	2.44914	-46.0012	fuchsia	fuchsia	Aquatic>Marine	1092384	Ga0102960	Environmental	Aquatic	Non-marine Saline and Alkaline	Saline	Unclassified	Aquatic>Marine
3300009001	2.40481	-46.0607	fuchsia	fuchsia	Aquatic>Marine	1092390	Ga0102963	Environmental	Aquatic	Non-marine Saline and Alkaline	Saline	Unclassified	Aquatic>Marine
3300009002	2.93543	-46.0065	seagreen	seagreen	Aquatic>Marine	1091734	Ga0102810	Environmental	Aquatic	Marine	Intertidal zone	Estuary	Aquatic>Marine
3300009003	2.4865	-45.4745	seagreen	seagreen	Aquatic>Marine	1091740	Ga0102813	Environmental	Aquatic	Marine	Intertidal zone	Estuary	Aquatic>Marine
3300009004	5.8374	-50.3342	purple	purple	Aquatic>Freshwater	1085615	Ga0100377	Environmental	Aquatic	Deep subsurface	Groundwater	Unclassified	Aquatic>Freshwater
3300009009	6.69808	-48.2405	blue	blue	Aquatic>Freshwater	1092926	Ga0105105	Environmental	Aquatic	Freshwater	Lake	Sediment	Aquatic>Freshwater
3300009010	7.84823	-46.6305	red	red	Terrestrial>Soil	1074499	Ga0075519	Environmental	Terrestrial	Soil	Wetlands	Peat	Terrestrial>Soil
3300009012	9.31963	-46.4156	red	red	Terrestrial>Soil	1057261	Ga0066710	Environmental	Terrestrial	Soil	Grasslands	Unclassified	Terrestrial>Soil
3300009013	7.09671	-60.6548	darkgoldenrod	darkgoldenrod	Aquatic>Thermal springs	1094722	Ga0105161	Environmental	Aquatic	Thermal springs	Hot (42-90C)	Sediment	Aquatic>Thermal springs
3300009024	3.48355	-46.2727	seagreen	seagreen	Aquatic>Marine	1091736	Ga0102811	Environmental	Aquatic	Marine	Intertidal zone	Estuary	Aquatic>Marine
3300009026	4.2414	-46.4819	seagreen	seagreen	Aquatic>Marine	1091772	Ga0102829	Environmental	Aquatic	Marine	Intertidal zone	Estuary	Aquatic>Marine
3300009027	3.23229	-46.547	fuchsia	fuchsia	Aquatic>Marine	1092378	Ga0102957	Environmental	Aquatic	Non-marine Saline and Alkaline	Saline	Unclassified	Aquatic>Marine
3300009029	9.1964	-46.6414	red	red	Terrestrial>Soil	1058757	Ga0066793	Environmental	Terrestrial	Soil	Tundra	Permafrost	Terrestrial>Soil
3300009030	3.00952	-45.3516	seagreen	seagreen	Aquatic>Marine	1099084	Ga0114950	Environmental	Aquatic	Marine	Ocean trench	Sediment	Aquatic>Marine
3300009032	6.72439	-49.6228	blue	blue	Aquatic>Freshwater	1091208	Ga0105048	Environmental	Aquatic	Freshwater	Ice	Liftoff microbial mat	Aquatic>Freshwater
3300009033	4.3642	-45.9192	seagreen	seagreen	Aquatic>Marine	1092376	Ga0102956	Environmental	Aquatic	Marine	Intertidal zone	Salt pond sediment	Aquatic>Marine
3300009035	3.76696	-46.02	seagreen	seagreen	Aquatic>Marine	1092380	Ga0102958	Environmental	Aquatic	Marine	Intertidal zone	Salt pond sediment	Aquatic>Marine
3300009037	6.57304	-48.14	blue	blue	Aquatic>Freshwater	1092902	Ga0105093	Environmental	Aquatic	Freshwater	Lake	Sediment	Aquatic>Freshwater
3300009038	8.85677	-46.2725	red	red	Terrestrial>Soil	1087866	Ga0099829	Environmental	Terrestrial	Soil	Vadose zone	Unclassified	Terrestrial>Soil
3300009039	7.31415	-48.1535	blue	blue	Aquatic>Freshwater	1094704	Ga0105152	Environmental	Aquatic	Freshwater	Lake	Sediment	Aquatic>Freshwater
3300009049	2.67569	-45.4138	seagreen	seagreen	Aquatic>Marine	1092124	Ga0102911	Environmental	Aquatic	Marine	Intertidal zone	Estuary	Aquatic>Marine
3300009050	2.6648	-45.3583	seagreen	seagreen	Aquatic>Marine	1092120	Ga0102909	Environmental	Aquatic	Marine	Intertidal zone	Estuary	Aquatic>Marine
3300009051	4.13161	-46.7561	seagreen	seagreen	Aquatic>Marine	1092030	Ga0102864	Environmental	Aquatic	Marine	Intertidal zone	Estuary	Aquatic>Marine
3300009052	2.57677	-45.153	seagreen	seagreen	Aquatic>Marine	1092074	Ga0102886	Environmental	Aquatic	Marine	Intertidal zone	Estuary	Aquatic>Marine
3300009053	6.70049	-47.5192	blue	blue	Aquatic>Freshwater	1092906	Ga0105095	Environmental	Aquatic	Freshwater	Lake	Sediment	Aquatic>Freshwater
3300009054	2.48191	-45.4957	seagreen	seagreen	Aquatic>Marine	1091766	Ga0102826	Environmental	Aquatic	Marine	Intertidal zone	Estuary	Aquatic>Marine
3300009055	3.09863	-46.3506	seagreen	seagreen	Aquatic>Marine	1092112	Ga0102905	Environmental	Aquatic	Marine	Intertidal zone	Estuary	Aquatic>Marine
3300009056	4.9109	-47.2877	seagreen	seagreen	Aquatic>Freshwater	1092022	Ga0102860	Environmental	Aquatic	Marine	Intertidal zone	Estuary	Aquatic>Freshwater
3300009057	4.23838	-46.5925	seagreen	seagreen	Aquatic>Marine	1092086	Ga0102892	Environmental	Aquatic	Marine	Intertidal zone	Estuary	Aquatic>Marine
3300009058	3.21941	-45.4827	seagreen	seagreen	Aquatic>Marine	1092010	Ga0102854	Environmental	Aquatic	Marine	Intertidal zone	Estuary	Aquatic>Marine
3300009059	3.53339	-46.7698	seagreen	seagreen	Aquatic>Marine	1091774	Ga0102830	Environmental	Aquatic	Marine	Intertidal zone	Estuary	Aquatic>Marine
3300009060	4.06242	-44.8426	seagreen	seagreen	Aquatic>Marine	1092388	Ga0102962	Environmental	Aquatic	Marine	Intertidal zone	Salt pond sediment	Aquatic>Marine
3300009061	2.61833	-46.2524	seagreen	seagreen	Aquatic>Marine	1092340	Ga0102938	Environmental	Aquatic	Marine	Intertidal zone	Salt pond sediment	Aquatic>Marine
3300009068	6.07214	-47.9599	blue	blue	Aquatic>Freshwater	1101144	Ga0114973	Environmental	Aquatic	Freshwater	Lake	Unclassified	Aquatic>Freshwater
3300009071	2.27946	-45.2471	seagreen	seagreen	Aquatic>Marine	1102978	Ga0115566	Environmental	Aquatic	Marine	Epipelagic	Unclassified	Aquatic>Marine
3300009074	2.47244	-44.8563	seagreen	seagreen	Aquatic>Marine	1102944	Ga0115549	Environmental	Aquatic	Marine	Epipelagic	Unclassified	Aquatic>Marine
3300009075	6.97117	-48.1638	blue	blue	Aquatic>Freshwater	1092896	Ga0105090	Environmental	Aquatic	Freshwater	Lake	Sediment	Aquatic>Freshwater
3300009076	2.89134	-45.1355	seagreen	seagreen	Aquatic>Marine	1102946	Ga0115550	Environmental	Aquatic	Marine	Epipelagic	Unclassified	Aquatic>Marine
3300009077	2.15903	-45.194	seagreen	seagreen	Aquatic>Marine	1102950	Ga0115552	Environmental	Aquatic	Marine	Epipelagic	Unclassified	Aquatic>Marine
3300009078	6.51326	-47.2618	blue	blue	Aquatic>Freshwater	1092928	Ga0105106	Environmental	Aquatic	Freshwater	Lake	Sediment	Aquatic>Freshwater
3300009079	3.81639	-46.4872	seagreen	seagreen	Aquatic>Marine	1091742	Ga0102814	Environmental	Aquatic	Marine	Intertidal zone	Estuary	Aquatic>Marine
3300009080	3.28357	-46.2859	seagreen	seagreen	Aquatic>Marine	1091744	Ga0102815	Environmental	Aquatic	Marine	Intertidal zone	Estuary	Aquatic>Marine
3300009081	6.89376	-47.5821	blue	blue	Aquatic>Freshwater	1092912	Ga0105098	Environmental	Aquatic	Freshwater	Lake	Sediment	Aquatic>Freshwater
3300009082	6.48694	-48.0513	blue	blue	Aquatic>Freshwater	1092914	Ga0105099	Environmental	Aquatic	Freshwater	Lake	Sediment	Aquatic>Freshwater
3300009083	6.45009	-49.143	blue	blue	Aquatic>Freshwater	1091206	Ga0105047	Environmental	Aquatic	Freshwater	Ice	Liftoff microbial mat	Aquatic>Freshwater
3300009084	6.28462	-50.3567	blue	blue	Aquatic>Freshwater	1091204	Ga0105046	Environmental	Aquatic	Freshwater	Ice	Liftoff microbial mat	Aquatic>Freshwater
3300009085	6.65157	-48.0544	blue	blue	Aquatic>Freshwater	1092922	Ga0105103	Environmental	Aquatic	Freshwater	Lake	Sediment	Aquatic>Freshwater
3300009086	3.76235	-46.6133	seagreen	seagreen	Aquatic>Marine	1091738	Ga0102812	Environmental	Aquatic	Marine	Intertidal zone	Estuary	Aquatic>Marine
3300009087	6.78172	-46.9294	blue	blue	Aquatic>Freshwater	1092930	Ga0105107	Environmental	Aquatic	Freshwater	Lake	Sediment	Aquatic>Freshwater
3300009088	8.92112	-46.2547	red	red	Terrestrial>Soil	1087868	Ga0099830	Environmental	Terrestrial	Soil	Vadose zone	Unclassified	Terrestrial>Soil
3300009089	8.90749	-46.5042	red	red	Terrestrial>Soil	1087864	Ga0099828	Environmental	Terrestrial	Soil	Vadose zone	Unclassified	Terrestrial>Soil
3300009090	9.13545	-46.3714	red	red	Terrestrial>Soil	1087862	Ga0099827	Environmental	Terrestrial	Soil	Vadose zone	Unclassified	Terrestrial>Soil
3300009091	6.63287	-47.9592	blue	blue	Aquatic>Freshwater	1091985	Ga0102851	Environmental	Aquatic	Freshwater	Wetlands	Unclassified	Aquatic>Freshwater
3300009095	6.46776	-46.7972	red	red	Aquatic>Freshwater	1082358	Ga0079224	Environmental	Terrestrial	Soil	Agricultural land	Unclassified	Aquatic>Freshwater
3300009096	9.20622	-46.4217	red	red	Terrestrial>Soil	1050161	Ga0058712	Environmental	Terrestrial	Soil	Temperate forest	Bulk soil	Terrestrial>Soil
3300009097	8.85828	-46.7928	red	red	Terrestrial>Soil	1050152	Ga0058709	Environmental	Terrestrial	Soil	Temperate forest	Bulk soil	Terrestrial>Soil
3300009100	9.0794	-46.1595	red	red	Terrestrial>Soil	1073226	Ga0075418	Environmental	Terrestrial	Soil	Tree plantation	Unclassified	Terrestrial>Soil
3300009102	2.99977	-45.4085	seagreen	seagreen	Aquatic>Marine	1099080	Ga0114948	Environmental	Aquatic	Marine	Ocean trench	Sediment	Aquatic>Marine
3300009111	6.59974	-47.9889	blue	blue	Aquatic>Freshwater	1102896	Ga0115026	Environmental	Aquatic	Freshwater	Wetlands	Sediment	Aquatic>Freshwater
3300009131	7.19489	-48.6915	blue	blue	Aquatic>Freshwater	1102898	Ga0115027	Environmental	Aquatic	Freshwater	Wetlands	Sediment	Aquatic>Freshwater
3300009137	9.64319	-46.4334	red	red	Terrestrial>Soil	1057259	Ga0066709	Environmental	Terrestrial	Soil	Grasslands	Unclassified	Terrestrial>Soil
3300009138	3.71195	-45.5038	seagreen	seagreen	Aquatic>Marine	1092382	Ga0102959	Environmental	Aquatic	Marine	Intertidal zone	Salt pond sediment	Aquatic>Marine
3300009139	2.81523	-45.3566	seagreen	seagreen	Aquatic>Marine	1099082	Ga0114949	Environmental	Aquatic	Marine	Ocean trench	Sediment	Aquatic>Marine
3300009141	3.00942	-46.3739	seagreen	seagreen	Aquatic>Marine	1092070	Ga0102884	Environmental	Aquatic	Marine	Intertidal zone	Estuary	Aquatic>Marine
3300009142	3.06127	-46.2576	seagreen	seagreen	Aquatic>Marine	1092072	Ga0102885	Environmental	Aquatic	Marine	Intertidal zone	Estuary	Aquatic>Marine
3300009143	9.20638	-45.7639	red	red	Terrestrial>Soil	1086476	Ga0099792	Environmental	Terrestrial	Soil	Vadose zone	Saprolite	Terrestrial>Soil
3300009145	3.87813	-45.9756	seagreen	seagreen	Aquatic>Marine	1092386	Ga0102961	Environmental	Aquatic	Marine	Intertidal zone	Salt pond sediment	Aquatic>Marine
3300009146	7.29175	-47.038	blue	blue	Aquatic>Freshwater	1092898	Ga0105091	Environmental	Aquatic	Freshwater	Lake	Sediment	Aquatic>Freshwater
3300009149	2.66132	-45.8265	seagreen	seagreen	Aquatic>Marine	1096087	Ga0114918	Environmental	Aquatic	Marine	Oceanic	Sediment	Aquatic>Marine
3300009150	3.03454	-46.8734	seagreen	seagreen	Aquatic>Marine	1096093	Ga0114921	Environmental	Aquatic	Marine	Oceanic	Sediment	Aquatic>Marine
3300009151	6.39223	-48.6985	blue	blue	Aquatic>Freshwater	1101122	Ga0114962	Environmental	Aquatic	Freshwater	Lake	Unclassified	Aquatic>Freshwater
3300009152	6.25377	-48.2092	blue	blue	Aquatic>Freshwater	1101158	Ga0114980	Environmental	Aquatic	Freshwater	Lake	Unclassified	Aquatic>Freshwater
3300009153	6.46349	-47.7336	blue	blue	Aquatic>Freshwater	1092904	Ga0105094	Environmental	Aquatic	Freshwater	Lake	Sediment	Aquatic>Freshwater
3300009154	6.10678	-48.1912	blue	blue	Aquatic>Freshwater	1101124	Ga0114963	Environmental	Aquatic	Freshwater	Lake	Unclassified	Aquatic>Freshwater
3300009155	5.87662	-48.0349	blue	blue	Aquatic>Freshwater	1101134	Ga0114968	Environmental	Aquatic	Freshwater	Lake	Unclassified	Aquatic>Freshwater
3300009156	9.29533	-46.1062	red	red	Terrestrial>Soil	1104000	Ga0111538	Environmental	Terrestrial	Soil	Tree plantation	Unclassified	Terrestrial>Soil
3300009157	7.84565	-46.6795	blue	blue	Terrestrial>Soil	1092900	Ga0105092	Environmental	Aquatic	Freshwater	Lake	Sediment	Terrestrial>Soil
3300009158	6.23727	-47.9977	blue	blue	Aquatic>Freshwater	1101152	Ga0114977	Environmental	Aquatic	Freshwater	Lake	Unclassified	Aquatic>Freshwater
3300009159	5.83914	-48.0595	blue	blue	Aquatic>Freshwater	1101154	Ga0114978	Environmental	Aquatic	Freshwater	Lake	Unclassified	Aquatic>Freshwater
3300009160	6.29764	-48.1448	blue	blue	Aquatic>Freshwater	1101160	Ga0114981	Environmental	Aquatic	Freshwater	Lake	Unclassified	Aquatic>Freshwater
3300009161	5.87428	-47.7546	blue	blue	Aquatic>Freshwater	1101130	Ga0114966	Environmental	Aquatic	Freshwater	Lake	Unclassified	Aquatic>Freshwater
3300009162	9.23672	-46.2412	red	red	Terrestrial>Soil	1073236	Ga0075423	Environmental	Terrestrial	Soil	Tree plantation	Unclassified	Terrestrial>Soil
3300009163	5.8695	-47.9363	blue	blue	Aquatic>Freshwater	1101138	Ga0114970	Environmental	Aquatic	Freshwater	Lake	Unclassified	Aquatic>Freshwater
3300009164	5.90349	-47.6074	blue	blue	Aquatic>Freshwater	1101148	Ga0114975	Environmental	Aquatic	Freshwater	Lake	Unclassified	Aquatic>Freshwater
3300009165	6.72456	-48.3927	blue	blue	Aquatic>Freshwater	1092920	Ga0105102	Environmental	Aquatic	Freshwater	Lake	Sediment	Aquatic>Freshwater
3300009166	6.39902	-47.91	blue	blue	Aquatic>Freshwater	1092916	Ga0105100	Environmental	Aquatic	Freshwater	Lake	Sediment	Aquatic>Freshwater
3300009167	6.65507	-48.1196	blue	blue	Aquatic>Freshwater	1104287	Ga0113563	Environmental	Aquatic	Freshwater	Wetlands	Unclassified	Aquatic>Freshwater
3300009168	7.27366	-47.3026	blue	blue	Aquatic>Freshwater	1092924	Ga0105104	Environmental	Aquatic	Freshwater	Lake	Sediment	Aquatic>Freshwater
3300009169	6.41673	-48.1439	blue	blue	Aquatic>Freshwater	1092910	Ga0105097	Environmental	Aquatic	Freshwater	Lake	Sediment	Aquatic>Freshwater
3300009170	6.48194	-48.2068	blue	blue	Aquatic>Freshwater	1092908	Ga0105096	Environmental	Aquatic	Freshwater	Lake	Sediment	Aquatic>Freshwater
3300009171	6.13937	-49.0456	blue	blue	Aquatic>Freshwater	1092918	Ga0105101	Environmental	Aquatic	Freshwater	Lake	Sediment	Aquatic>Freshwater
3300009172	1.39566	-45.0917	seagreen	seagreen	Aquatic>Marine	1102084	Ga0114995	Environmental	Aquatic	Marine	Oceanic	Unclassified	Aquatic>Marine
3300009173	1.9071	-44.8688	seagreen	seagreen	Aquatic>Marine	1102086	Ga0114996	Environmental	Aquatic	Marine	Oceanic	Unclassified	Aquatic>Marine
3300009175	7.79594	-47.2163	blue	blue	Aquatic>Freshwater	1066078	Ga0073936	Environmental	Aquatic	Freshwater	Lake	Unclassified	Aquatic>Freshwater
3300009179	7.16927	-48.1683	blue	blue	Aquatic>Freshwater	1102900	Ga0115028	Environmental	Aquatic	Freshwater	Wetlands	Sediment	Aquatic>Freshwater
3300009180	6.07902	-47.8925	blue	blue	Aquatic>Freshwater	1101156	Ga0114979	Environmental	Aquatic	Freshwater	Lake	Unclassified	Aquatic>Freshwater
3300009181	6.21007	-47.9074	blue	blue	Aquatic>Freshwater	1101136	Ga0114969	Environmental	Aquatic	Freshwater	Lake	Unclassified	Aquatic>Freshwater
3300009182	6.26161	-48.3599	blue	blue	Aquatic>Freshwater	1101116	Ga0114959	Environmental	Aquatic	Freshwater	Lake	Unclassified	Aquatic>Freshwater
3300009183	5.701	-47.9123	blue	blue	Aquatic>Freshwater	1101146	Ga0114974	Environmental	Aquatic	Freshwater	Lake	Unclassified	Aquatic>Freshwater
3300009184	6.29953	-48.3539	blue	blue	Aquatic>Freshwater	1101150	Ga0114976	Environmental	Aquatic	Freshwater	Lake	Unclassified	Aquatic>Freshwater
3300009185	5.9949	-47.9624	blue	blue	Aquatic>Freshwater	1101140	Ga0114971	Environmental	Aquatic	Freshwater	Lake	Unclassified	Aquatic>Freshwater
3300009186	5.91558	-47.9145	blue	blue	Aquatic>Freshwater	1101128	Ga0114965	Environmental	Aquatic	Freshwater	Lake	Unclassified	Aquatic>Freshwater
3300009187	5.59648	-47.7118	blue	blue	Aquatic>Freshwater	1101142	Ga0114972	Environmental	Aquatic	Freshwater	Lake	Unclassified	Aquatic>Freshwater
3300009188	6.88963	-48.3598	blue	blue	Aquatic>Freshwater	1066076	Ga0073935	Environmental	Aquatic	Freshwater	Lake	Unclassified	Aquatic>Freshwater
3300009193	2.19678	-44.9353	seagreen	seagreen	Aquatic>Marine	1102948	Ga0115551	Environmental	Aquatic	Marine	Epipelagic	Unclassified	Aquatic>Marine
3300009194	3.23612	-48.2479	purple	purple	Aquatic>Marine	1101479	Ga0114983	Environmental	Aquatic	Deep subsurface	Shale gas/oil reservoir Shale gas reservoir	Produced water/Flow back	Aquatic>Marine
3300009409	2.10032	-44.9945	seagreen	seagreen	Aquatic>Marine	1102080	Ga0114993	Environmental	Aquatic	Marine	Oceanic	Unclassified	Aquatic>Marine
3300009412	3.4828	-45.2887	seagreen	seagreen	Aquatic>Marine	1093467	Ga0114903	Environmental	Aquatic	Marine	Oceanic	Unclassified	Aquatic>Marine
3300009413	2.87093	-45.8063	seagreen	seagreen	Aquatic>Marine	1093465	Ga0114902	Environmental	Aquatic	Marine	Oceanic	Unclassified	Aquatic>Marine
3300009414	1.87292	-45.1891	seagreen	seagreen	Aquatic>Marine	1093479	Ga0114909	Environmental	Aquatic	Marine	Oceanic	Unclassified	Aquatic>Marine
3300009418	3.01769	-45.7653	seagreen	seagreen	Aquatic>Marine	1093477	Ga0114908	Environmental	Aquatic	Marine	Oceanic	Unclassified	Aquatic>Marine
3300009419	6.03667	-48.3307	purple	purple	Aquatic>Freshwater	1101477	Ga0114982	Environmental	Aquatic	Deep subsurface	Shale gas/oil reservoir Shale gas reservoir	Produced water/Flow back	Aquatic>Freshwater
3300009420	2.07475	-45.2574	seagreen	seagreen	Aquatic>Marine	1102082	Ga0114994	Environmental	Aquatic	Marine	Oceanic	Unclassified	Aquatic>Marine
3300009422	1.63277	-45.1864	seagreen	seagreen	Aquatic>Marine	1102090	Ga0114998	Environmental	Aquatic	Marine	Oceanic	Unclassified	Aquatic>Marine
3300009423	1.87152	-44.3045	seagreen	seagreen	Aquatic>Marine	1102942	Ga0115548	Environmental	Aquatic	Marine	Epipelagic	Unclassified	Aquatic>Marine
3300009424	5.86318	-48.9841	purple	purple	Aquatic>Freshwater	1085629	Ga0100384	Environmental	Aquatic	Deep subsurface	Groundwater	Unclassified	Aquatic>Freshwater
3300009425	1.5113	-45.154	seagreen	seagreen	Aquatic>Marine	1102088	Ga0114997	Environmental	Aquatic	Marine	Oceanic	Unclassified	Aquatic>Marine
3300009426	1.98556	-44.3567	seagreen	seagreen	Aquatic>Marine	1102940	Ga0115547	Environmental	Aquatic	Marine	Epipelagic	Unclassified	Aquatic>Marine
3300009428	1.72067	-44.0266	seagreen	seagreen	Aquatic>Marine	1093491	Ga0114915	Environmental	Aquatic	Marine	Oceanic	Unclassified	Aquatic>Marine
3300009430	6.15266	-49.2552	purple	purple	Aquatic>Freshwater	1097968	Ga0114938	Environmental	Aquatic	Deep subsurface	Groundwater	Unclassified	Aquatic>Freshwater
3300009432	2.24529	-45.2093	seagreen	seagreen	Aquatic>Marine	1102219	Ga0115005	Environmental	Aquatic	Marine	Oceanic	Unclassified	Aquatic>Marine
3300009433	2.73646	-45.8574	seagreen	seagreen	Aquatic>Marine	1102936	Ga0115545	Environmental	Aquatic	Marine	Epipelagic	Unclassified	Aquatic>Marine
3300009434	1.95706	-44.8822	seagreen	seagreen	Aquatic>Marine	1102970	Ga0115562	Environmental	Aquatic	Marine	Epipelagic	Unclassified	Aquatic>Marine
3300009435	2.65654	-45.5408	seagreen	seagreen	Aquatic>Marine	1102938	Ga0115546	Environmental	Aquatic	Marine	Epipelagic	Unclassified	Aquatic>Marine
3300009436	2.56085	-45.3652	seagreen	seagreen	Aquatic>Marine	1102225	Ga0115008	Environmental	Aquatic	Marine	Oceanic	Unclassified	Aquatic>Marine
3300009437	2.39386	-45.6304	seagreen	seagreen	Aquatic>Marine	1102958	Ga0115556	Environmental	Aquatic	Marine	Epipelagic	Unclassified	Aquatic>Marine
3300009438	2.36292	-44.8999	seagreen	seagreen	Aquatic>Marine	1102964	Ga0115559	Environmental	Aquatic	Marine	Epipelagic	Unclassified	Aquatic>Marine
3300009440	2.35318	-44.9546	seagreen	seagreen	Aquatic>Marine	1102968	Ga0115561	Environmental	Aquatic	Marine	Epipelagic	Unclassified	Aquatic>Marine
3300009441	3.45219	-46.4212	seagreen	seagreen	Aquatic>Marine	1102223	Ga0115007	Environmental	Aquatic	Marine	Oceanic	Unclassified	Aquatic>Marine
3300009442	2.08627	-44.7576	seagreen	seagreen	Aquatic>Marine	1102972	Ga0115563	Environmental	Aquatic	Marine	Epipelagic	Unclassified	Aquatic>Marine
3300009443	2.61199	-45.4662	seagreen	seagreen	Aquatic>Marine	1102960	Ga0115557	Environmental	Aquatic	Marine	Epipelagic	Unclassified	Aquatic>Marine
3300009444	6.66866	-51.1759	darkgoldenrod	darkgoldenrod	Aquatic>Freshwater	1097982	Ga0114945	Environmental	Aquatic	Thermal springs	Hot (42-90C)	Unclassified	Aquatic>Freshwater
3300009445	2.09529	-45.119	seagreen	seagreen	Aquatic>Marine	1102952	Ga0115553	Environmental	Aquatic	Marine	Epipelagic	Unclassified	Aquatic>Marine
3300009447	2.39232	-44.9426	seagreen	seagreen	Aquatic>Marine	1102966	Ga0115560	Environmental	Aquatic	Marine	Epipelagic	Unclassified	Aquatic>Marine
3300009448	7.24853	-47.6272	purple	purple	Aquatic>Freshwater	1097972	Ga0114940	Environmental	Aquatic	Deep subsurface	Groundwater	Unclassified	Aquatic>Freshwater
3300009449	2.55733	-45.3462	seagreen	seagreen	Aquatic>Marine	1102962	Ga0115558	Environmental	Aquatic	Marine	Epipelagic	Unclassified	Aquatic>Marine
3300009455	6.07575	-49.8534	purple	purple	Aquatic>Freshwater	1097970	Ga0114939	Environmental	Aquatic	Deep subsurface	Groundwater	Unclassified	Aquatic>Freshwater
3300009467	2.60402	-45.7212	seagreen	seagreen	Aquatic>Marine	1102976	Ga0115565	Environmental	Aquatic	Marine	Epipelagic	Unclassified	Aquatic>Marine
3300009472	2.16414	-45.3519	seagreen	seagreen	Aquatic>Marine	1102954	Ga0115554	Environmental	Aquatic	Marine	Epipelagic	Unclassified	Aquatic>Marine
3300009476	2.17511	-45.4916	seagreen	seagreen	Aquatic>Marine	1102956	Ga0115555	Environmental	Aquatic	Marine	Epipelagic	Unclassified	Aquatic>Marine
3300009488	2.23952	-45.4825	seagreen	seagreen	Aquatic>Marine	1096101	Ga0114925	Environmental	Aquatic	Marine	Oceanic	Sediment	Aquatic>Marine
3300009495	2.27003	-46.2138	seagreen	seagreen	Aquatic>Marine	1102988	Ga0115571	Environmental	Aquatic	Marine	Epipelagic	Unclassified	Aquatic>Marine
3300009496	2.52023	-45.1293	seagreen	seagreen	Aquatic>Marine	1102986	Ga0115570	Environmental	Aquatic	Marine	Epipelagic	Unclassified	Aquatic>Marine
3300009497	2.45857	-45.2148	seagreen	seagreen	Aquatic>Marine	1102984	Ga0115569	Environmental	Aquatic	Marine	Epipelagic	Unclassified	Aquatic>Marine
3300009498	2.60315	-45.5825	seagreen	seagreen	Aquatic>Marine	1102982	Ga0115568	Environmental	Aquatic	Marine	Epipelagic	Unclassified	Aquatic>Marine
3300009499	4.62053	-48.0726	seagreen	seagreen	Aquatic>Freshwater	1096430	Ga0114930	Environmental	Aquatic	Marine	Oceanic	Sediment	Aquatic>Freshwater
3300009502	8.08093	-47.3736	blue	blue	Terrestrial>Soil	1100275	Ga0114951	Environmental	Aquatic	Freshwater	Lake	Unclassified	Terrestrial>Soil
3300009503	6.27171	-52.036	darkgoldenrod	darkgoldenrod	Aquatic>Freshwater	1111103	Ga0123519	Environmental	Aquatic	Thermal springs	Hot (42-90C)	Unclassified	Aquatic>Freshwater
3300009504	5.72035	-49.2907	blue	blue	Aquatic>Freshwater	1097984	Ga0114946	Environmental	Aquatic	Freshwater	Lake	Unclassified	Aquatic>Freshwater
3300009505	2.08907	-45.1139	seagreen	seagreen	Aquatic>Marine	1102974	Ga0115564	Environmental	Aquatic	Marine	Epipelagic	Unclassified	Aquatic>Marine
3300009507	2.41563	-45.5906	seagreen	seagreen	Aquatic>Marine	1102990	Ga0115572	Environmental	Aquatic	Marine	Epipelagic	Unclassified	Aquatic>Marine
3300009508	2.77115	-45.5219	seagreen	seagreen	Aquatic>Marine	1102980	Ga0115567	Environmental	Aquatic	Marine	Epipelagic	Unclassified	Aquatic>Marine
3300009512	1.9791	-44.9372	seagreen	seagreen	Aquatic>Marine	1102100	Ga0115003	Environmental	Aquatic	Marine	Oceanic	Unclassified	Aquatic>Marine
3300009518	9.73826	-46.087	red	red	Terrestrial>Soil	1104114	Ga0116128	Environmental	Terrestrial	Soil	Wetlands	Peat	Terrestrial>Soil
3300009519	9.58504	-45.9652	red	red	Terrestrial>Soil	1104074	Ga0116108	Environmental	Terrestrial	Soil	Wetlands	Peat	Terrestrial>Soil
3300009520	9.10024	-46.0218	red	red	Terrestrial>Soil	1105242	Ga0116214	Environmental	Terrestrial	Soil	Wetlands	Peat	Terrestrial>Soil
3300009521	9.17073	-45.7065	red	red	Terrestrial>Soil	1105258	Ga0116222	Environmental	Terrestrial	Soil	Wetlands	Peat	Terrestrial>Soil
3300009522	9.18939	-45.995	red	red	Terrestrial>Soil	1105250	Ga0116218	Environmental	Terrestrial	Soil	Wetlands	Peat	Terrestrial>Soil
3300009523	9.05195	-45.7148	red	red	Terrestrial>Soil	1105256	Ga0116221	Environmental	Terrestrial	Soil	Wetlands	Peat	Terrestrial>Soil
3300009524	9.22282	-45.5145	red	red	Terrestrial>Soil	1105264	Ga0116225	Environmental	Terrestrial	Soil	Wetlands	Peat	Terrestrial>Soil
3300009525	9.18735	-45.8542	red	red	Terrestrial>Soil	1105254	Ga0116220	Environmental	Terrestrial	Soil	Wetlands	Peat	Terrestrial>Soil
3300009526	2.20555	-44.7523	seagreen	seagreen	Aquatic>Marine	1102102	Ga0115004	Environmental	Aquatic	Marine	Oceanic	Unclassified	Aquatic>Marine
3300009527	6.93159	-47.4593	purple	purple	Aquatic>Freshwater	1097976	Ga0114942	Environmental	Aquatic	Deep subsurface	Groundwater	Unclassified	Aquatic>Freshwater
3300009528	1.70602	-45.1455	seagreen	seagreen	Aquatic>Marine	1096091	Ga0114920	Environmental	Aquatic	Marine	Oceanic	Sediment	Aquatic>Marine
3300009529	3.05527	-45.4624	seagreen	seagreen	Aquatic>Marine	1096089	Ga0114919	Environmental	Aquatic	Marine	Oceanic	Sediment	Aquatic>Marine
3300009544	2.39838	-45.6267	seagreen	seagreen	Aquatic>Marine	1102221	Ga0115006	Environmental	Aquatic	Marine	Oceanic	Unclassified	Aquatic>Marine
3300009547	10.0122	-45.8769	red	red	Terrestrial>Soil	1104130	Ga0116136	Environmental	Terrestrial	Soil	Wetlands	Peat	Terrestrial>Soil
3300009548	9.5462	-46.1829	red	red	Terrestrial>Soil	1104072	Ga0116107	Environmental	Terrestrial	Soil	Wetlands	Peat	Terrestrial>Soil
3300009549	9.56781	-45.8085	red	red	Terrestrial>Soil	1104132	Ga0116137	Environmental	Terrestrial	Soil	Wetlands	Peat	Terrestrial>Soil
3300009550	2.04879	-45.8234	seagreen	seagreen	Aquatic>Marine	1102235	Ga0115013	Environmental	Aquatic	Marine	Oceanic	Unclassified	Aquatic>Marine
3300009552	9.17988	-45.816	red	red	Terrestrial>Soil	1104134	Ga0116138	Environmental	Terrestrial	Soil	Wetlands	Peat	Terrestrial>Soil
3300009574	5.26691	-49.2019	purple	purple	Aquatic>Freshwater	1101493	Ga0114990	Environmental	Aquatic	Deep subsurface	Shale gas/oil reservoir Shale gas reservoir	Produced water/Flow back	Aquatic>Freshwater
3300009575	5.48887	-49.2934	purple	purple	Aquatic>Freshwater	1101495	Ga0114991	Environmental	Aquatic	Deep subsurface	Shale gas/oil reservoir Shale gas reservoir	Produced water/Flow back	Aquatic>Freshwater
3300009576	4.64284	-48.8227	purple	purple	Aquatic>Freshwater	1101487	Ga0114987	Environmental	Aquatic	Deep subsurface	Shale gas/oil reservoir Shale gas reservoir	Produced water/Flow back	Aquatic>Freshwater
3300009577	2.1331	-46.4218	seagreen	seagreen	Aquatic>Marine	1094945	Ga0105230	Environmental	Aquatic	Marine	Oceanic	Unclassified	Aquatic>Marine
3300009578	3.1302	-45.9627	seagreen	seagreen	Aquatic>Marine	1094939	Ga0105227	Environmental	Aquatic	Marine	Oceanic	Unclassified	Aquatic>Marine
3300009585	6.06539	-60.1259	darkgoldenrod	darkgoldenrod	Aquatic>Thermal springs	1094720	Ga0105160	Environmental	Aquatic	Thermal springs	Hot (42-90C)	Sediment	Aquatic>Thermal springs
3300009590	5.49444	-60.3997	darkgoldenrod	darkgoldenrod	Aquatic>Thermal springs	1094718	Ga0105159	Environmental	Aquatic	Thermal springs	Hot (42-90C)	Sediment	Aquatic>Thermal springs
3300009591	5.97825	-59.9499	darkgoldenrod	darkgoldenrod	Aquatic>Thermal springs	1094710	Ga0105155	Environmental	Aquatic	Thermal springs	Hot (42-90C)	Sediment	Aquatic>Thermal springs
3300009593	2.01773	-45.6393	seagreen	seagreen	Aquatic>Marine	1102231	Ga0115011	Environmental	Aquatic	Marine	Oceanic	Unclassified	Aquatic>Marine
3300009594	5.65468	-47.7047	purple	purple	Aquatic>Freshwater	1097974	Ga0114941	Environmental	Aquatic	Deep subsurface	Groundwater	Unclassified	Aquatic>Freshwater
3300009595	3.23516	-46.2804	seagreen	seagreen	Aquatic>Marine	1094913	Ga0105214	Environmental	Aquatic	Marine	Oceanic	Unclassified	Aquatic>Marine
3300009596	4.82732	-57.4887	darkgoldenrod	darkgoldenrod	Aquatic>Thermal springs	1094712	Ga0105156	Environmental	Aquatic	Thermal springs	Hot (42-90C)	Unclassified	Aquatic>Thermal springs
3300009597	8.7779	-46.3107	red	red	Terrestrial>Soil	1095453	Ga0105259	Environmental	Terrestrial	Soil	Floodplain	Unclassified	Terrestrial>Soil
3300009598	5.61308	-60.1217	darkgoldenrod	darkgoldenrod	Aquatic>Thermal springs	1094708	Ga0105154	Environmental	Aquatic	Thermal springs	Hot (42-90C)	Sediment	Aquatic>Thermal springs
3300009600	8.13758	-46.066	purple	purple	Terrestrial>Soil	1101497	Ga0114992	Environmental	Aquatic	Deep subsurface	Shale gas/oil reservoir Shale gas reservoir	Produced water/Flow back	Terrestrial>Soil
3300009601	3.37656	-44.8995	seagreen	seagreen	Aquatic>Marine	1093489	Ga0114914	Environmental	Aquatic	Marine	Oceanic	Unclassified	Aquatic>Marine
3300009602	3.61119	-45.8129	seagreen	seagreen	Aquatic>Marine	1093461	Ga0114900	Environmental	Aquatic	Marine	Oceanic	Unclassified	Aquatic>Marine
3300009603	2.88579	-45.668	seagreen	seagreen	Aquatic>Marine	1093483	Ga0114911	Environmental	Aquatic	Marine	Oceanic	Unclassified	Aquatic>Marine
3300009604	1.96136	-45.0792	seagreen	seagreen	Aquatic>Marine	1093463	Ga0114901	Environmental	Aquatic	Marine	Oceanic	Unclassified	Aquatic>Marine
3300009605	2.41117	-45.4752	seagreen	seagreen	Aquatic>Marine	1093473	Ga0114906	Environmental	Aquatic	Marine	Oceanic	Unclassified	Aquatic>Marine
3300009609	9.26592	-46.1791	red	red	Terrestrial>Soil	1095629	Ga0105347	Environmental	Terrestrial	Soil	Floodplain	Unclassified	Terrestrial>Soil
3300009610	9.36341	-46.0752	red	red	Terrestrial>Soil	1095615	Ga0105340	Environmental	Terrestrial	Soil	Floodplain	Unclassified	Terrestrial>Soil
3300009611	2.83038	-46.3889	seagreen	seagreen	Aquatic>Marine	1094943	Ga0105229	Environmental	Aquatic	Marine	Oceanic	Unclassified	Aquatic>Marine
3300009612	3.88683	-46.2945	seagreen	seagreen	Aquatic>Marine	1094919	Ga0105217	Environmental	Aquatic	Marine	Oceanic	Unclassified	Aquatic>Marine
3300009613	3.1391	-46.9814	seagreen	seagreen	Aquatic>Marine	1094941	Ga0105228	Environmental	Aquatic	Marine	Oceanic	Unclassified	Aquatic>Marine
3300009614	8.02449	-46.6378	red	red	Terrestrial>Soil	1104066	Ga0116104	Environmental	Terrestrial	Soil	Wetlands	Peat	Terrestrial>Soil
3300009615	9.65212	-45.8844	red	red	Terrestrial>Soil	1104064	Ga0116103	Environmental	Terrestrial	Soil	Wetlands	Peat	Terrestrial>Soil
3300009616	9.42545	-46.7407	red	red	Terrestrial>Soil	1104080	Ga0116111	Environmental	Terrestrial	Soil	Wetlands	Peat	Terrestrial>Soil
3300009617	9.58609	-46.0613	red	red	Terrestrial>Soil	1104104	Ga0116123	Environmental	Terrestrial	Soil	Wetlands	Peat	Terrestrial>Soil
3300009618	9.23299	-46.8509	red	red	Terrestrial>Soil	1104112	Ga0116127	Environmental	Terrestrial	Soil	Wetlands	Peat	Terrestrial>Soil
3300009619	4.54271	-45.9676	seagreen	seagreen	Aquatic>Marine	1094957	Ga0105236	Environmental	Aquatic	Marine	Oceanic	Unclassified	Aquatic>Marine
3300009620	2.5568	-45.2257	seagreen	seagreen	Aquatic>Marine	1093485	Ga0114912	Environmental	Aquatic	Marine	Oceanic	Unclassified	Aquatic>Marine
3300009621	9.22027	-46.105	red	red	Terrestrial>Soil	1104090	Ga0116116	Environmental	Terrestrial	Soil	Wetlands	Peat	Terrestrial>Soil
3300009622	3.78496	-47.0013	seagreen	seagreen	Aquatic>Marine	1094831	Ga0105173	Environmental	Aquatic	Marine	Oceanic	Unclassified	Aquatic>Marine
3300009623	9.78141	-45.8222	red	red	Terrestrial>Soil	1104124	Ga0116133	Environmental	Terrestrial	Soil	Wetlands	Peat	Terrestrial>Soil
3300009624	10.0467	-45.9596	red	red	Terrestrial>Soil	1104068	Ga0116105	Environmental	Terrestrial	Soil	Wetlands	Peat	Terrestrial>Soil
3300009625	5.11934	-48.2164	purple	purple	Aquatic>Freshwater	1101491	Ga0114989	Environmental	Aquatic	Deep subsurface	Shale gas/oil reservoir Shale gas reservoir	Produced water/Flow back	Aquatic>Freshwater
3300009626	6.28021	-50.0468	darkgoldenrod	darkgoldenrod	Aquatic>Freshwater	1097978	Ga0114943	Environmental	Aquatic	Thermal springs	Hot (42-90C)	Unclassified	Aquatic>Freshwater
3300009627	7.97778	-46.0174	red	red	Terrestrial>Soil	1104076	Ga0116109	Environmental	Terrestrial	Soil	Wetlands	Peat	Terrestrial>Soil
3300009628	9.87141	-45.4426	red	red	Terrestrial>Soil	1104108	Ga0116125	Environmental	Terrestrial	Soil	Wetlands	Peat	Terrestrial>Soil
3300009629	9.5394	-46.0932	red	red	Terrestrial>Soil	1104096	Ga0116119	Environmental	Terrestrial	Soil	Wetlands	Peat	Terrestrial>Soil
3300009630	9.85769	-46.4845	red	red	Terrestrial>Soil	1104086	Ga0116114	Environmental	Terrestrial	Soil	Wetlands	Peat	Terrestrial>Soil
3300009631	9.4149	-46.3227	red	red	Terrestrial>Soil	1104088	Ga0116115	Environmental	Terrestrial	Soil	Wetlands	Peat	Terrestrial>Soil
3300009632	9.64383	-46.0978	red	red	Terrestrial>Soil	1104062	Ga0116102	Environmental	Terrestrial	Soil	Wetlands	Peat	Terrestrial>Soil
3300009633	9.01641	-45.5262	red	red	Terrestrial>Soil	1104116	Ga0116129	Environmental	Terrestrial	Soil	Wetlands	Peat	Terrestrial>Soil
3300009634	9.32296	-46.0548	red	red	Terrestrial>Soil	1104106	Ga0116124	Environmental	Terrestrial	Soil	Wetlands	Peat	Terrestrial>Soil
3300009635	9.57518	-45.646	red	red	Terrestrial>Soil	1104092	Ga0116117	Environmental	Terrestrial	Soil	Wetlands	Peat	Terrestrial>Soil
3300009636	9.22559	-46.0007	red	red	Terrestrial>Soil	1104082	Ga0116112	Environmental	Terrestrial	Soil	Wetlands	Peat	Terrestrial>Soil
3300009637	9.98885	-46.183	red	red	Terrestrial>Soil	1104094	Ga0116118	Environmental	Terrestrial	Soil	Wetlands	Peat	Terrestrial>Soil
3300009638	9.93391	-45.9243	red	red	Terrestrial>Soil	1104084	Ga0116113	Environmental	Terrestrial	Soil	Wetlands	Peat	Terrestrial>Soil
3300009639	10.0081	-46.053	red	red	Terrestrial>Soil	1104102	Ga0116122	Environmental	Terrestrial	Soil	Wetlands	Peat	Terrestrial>Soil
3300009640	9.90036	-46.3225	red	red	Terrestrial>Soil	1104110	Ga0116126	Environmental	Terrestrial	Soil	Wetlands	Peat	Terrestrial>Soil
3300009641	9.31502	-46.2263	red	red	Terrestrial>Soil	1104098	Ga0116120	Environmental	Terrestrial	Soil	Wetlands	Peat	Terrestrial>Soil
3300009643	9.89852	-45.9341	red	red	Terrestrial>Soil	1104078	Ga0116110	Environmental	Terrestrial	Soil	Wetlands	Peat	Terrestrial>Soil
3300009644	9.64015	-45.9003	red	red	Terrestrial>Soil	1104100	Ga0116121	Environmental	Terrestrial	Soil	Wetlands	Peat	Terrestrial>Soil
3300009645	9.76318	-45.5737	red	red	Terrestrial>Soil	1104070	Ga0116106	Environmental	Terrestrial	Soil	Wetlands	Peat	Terrestrial>Soil
3300009646	9.40091	-45.9725	red	red	Terrestrial>Soil	1104122	Ga0116132	Environmental	Terrestrial	Soil	Wetlands	Peat	Terrestrial>Soil
3300009649	9.03326	-45.7476	red	red	Terrestrial>Soil	1097128	Ga0105855	Environmental	Terrestrial	Soil	Tundra	Organic layer	Terrestrial>Soil
3300009650	9.16509	-45.8185	red	red	Terrestrial>Soil	1097132	Ga0105857	Environmental	Terrestrial	Soil	Tundra	Organic layer	Terrestrial>Soil
3300009651	9.13881	-45.7918	red	red	Terrestrial>Soil	1097136	Ga0105859	Environmental	Terrestrial	Soil	Tundra	Organic layer	Terrestrial>Soil
3300009660	8.44357	-45.8729	red	red	Terrestrial>Soil	1097126	Ga0105854	Environmental	Terrestrial	Soil	Tundra	Organic layer	Terrestrial>Soil
3300009661	8.85031	-45.71	red	red	Terrestrial>Soil	1097134	Ga0105858	Environmental	Terrestrial	Soil	Tundra	Organic layer	Terrestrial>Soil
3300009662	8.8067	-45.6053	red	red	Terrestrial>Soil	1097130	Ga0105856	Environmental	Terrestrial	Soil	Tundra	Organic layer	Terrestrial>Soil
3300009665	9.49682	-45.6344	red	red	Terrestrial>Soil	1104128	Ga0116135	Environmental	Terrestrial	Soil	Wetlands	Peat	Terrestrial>Soil
3300009672	8.9032	-45.6762	red	red	Terrestrial>Soil	1105244	Ga0116215	Environmental	Terrestrial	Soil	Wetlands	Peat	Terrestrial>Soil
3300009678	8.91656	-46.3157	red	red	Terrestrial>Soil	1095439	Ga0105252	Environmental	Terrestrial	Soil	Floodplain	Unclassified	Terrestrial>Soil
3300009683	8.99131	-46.0527	red	red	Terrestrial>Soil	1105262	Ga0116224	Environmental	Terrestrial	Soil	Wetlands	Peat	Terrestrial>Soil
3300009684	6.29789	-48.2242	blue	blue	Aquatic>Freshwater	1101114	Ga0114958	Environmental	Aquatic	Freshwater	Lake	Unclassified	Aquatic>Freshwater
3300009686	6.96717	-48.8847	blue	blue	Aquatic>Freshwater	1105571	Ga0123338	Environmental	Aquatic	Freshwater	Ice	Glacier	Aquatic>Freshwater
3300009691	6.72013	-50.3886	darkgoldenrod	darkgoldenrod	Aquatic>Freshwater	1097980	Ga0114944	Environmental	Aquatic	Thermal springs	Hot (42-90C)	Unclassified	Aquatic>Freshwater
3300009695	6.81111	-47.0654	blue	blue	Aquatic>Freshwater	1105569	Ga0123337	Environmental	Aquatic	Freshwater	Ice	Glacier	Aquatic>Freshwater
3300009698	9.01793	-45.9936	red	red	Terrestrial>Soil	1105246	Ga0116216	Environmental	Terrestrial	Soil	Wetlands	Peat	Terrestrial>Soil
3300009700	9.23368	-45.9456	red	red	Terrestrial>Soil	1105248	Ga0116217	Environmental	Terrestrial	Soil	Wetlands	Peat	Terrestrial>Soil
3300009705	1.95347	-45.0921	seagreen	seagreen	Aquatic>Marine	1102094	Ga0115000	Environmental	Aquatic	Marine	Oceanic	Unclassified	Aquatic>Marine
3300009706	1.9961	-44.687	seagreen	seagreen	Aquatic>Marine	1102098	Ga0115002	Environmental	Aquatic	Marine	Oceanic	Unclassified	Aquatic>Marine
3300009744	6.20212	-48.7437	purple	purple	Aquatic>Freshwater	1101483	Ga0114985	Environmental	Aquatic	Deep subsurface	Shale gas/oil reservoir Shale gas reservoir	Produced water/Flow back	Aquatic>Freshwater
3300009758	2.88482	-46.1619	seagreen	seagreen	Aquatic>Marine	1094907	Ga0105211	Environmental	Aquatic	Marine	Oceanic	Unclassified	Aquatic>Marine
3300009759	9.78198	-45.8382	red	red	Terrestrial>Soil	1104060	Ga0116101	Environmental	Terrestrial	Soil	Wetlands	Peat	Terrestrial>Soil
3300009760	9.35573	-46.5042	red	red	Terrestrial>Soil	1104120	Ga0116131	Environmental	Terrestrial	Soil	Wetlands	Peat	Terrestrial>Soil
3300009762	9.83193	-46.0049	red	red	Terrestrial>Soil	1104118	Ga0116130	Environmental	Terrestrial	Soil	Wetlands	Peat	Terrestrial>Soil
3300009764	9.73569	-45.7869	red	red	Terrestrial>Soil	1104126	Ga0116134	Environmental	Terrestrial	Soil	Wetlands	Peat	Terrestrial>Soil
3300009774	7.33756	-47.2126	blue	blue	Aquatic>Freshwater	1105573	Ga0123339	Environmental	Aquatic	Freshwater	Ice	Glacier	Aquatic>Freshwater
3300009777	7.30792	-49.1361	blue	blue	Aquatic>Freshwater	1094728	Ga0105164	Environmental	Aquatic	Freshwater	Drinking water	Unchlorinated	Aquatic>Freshwater
3300009785	1.72554	-45.2889	seagreen	seagreen	Aquatic>Marine	1102096	Ga0115001	Environmental	Aquatic	Marine	Oceanic	Unclassified	Aquatic>Marine
3300009786	1.7844	-44.772	seagreen	seagreen	Aquatic>Marine	1102092	Ga0114999	Environmental	Aquatic	Marine	Oceanic	Unclassified	Aquatic>Marine
3300009788	2.98984	-45.6694	seagreen	seagreen	Aquatic>Marine	1096097	Ga0114923	Environmental	Aquatic	Marine	Oceanic	Sediment	Aquatic>Marine
3300009789	9.57438	-46.4806	red	red	Terrestrial>Soil	1106551	Ga0126307	Environmental	Terrestrial	Soil	Grasslands	Unclassified	Terrestrial>Soil
3300009790	1.96747	-45.7137	seagreen	seagreen	Aquatic>Marine	1102233	Ga0115012	Environmental	Aquatic	Marine	Oceanic	Unclassified	Aquatic>Marine
3300009791	2.27568	-45.3818	seagreen	seagreen	Aquatic>Marine	1094955	Ga0105235	Environmental	Aquatic	Marine	Oceanic	Unclassified	Aquatic>Marine
3300009792	9.12861	-46.4275	red	red	Terrestrial>Soil	1108225	Ga0126374	Environmental	Terrestrial	Soil	Tropical forest	Bulk soil	Terrestrial>Soil
3300009793	7.61148	-47.5643	blue	blue	Aquatic>Freshwater	1091621	Ga0105077	Environmental	Aquatic	Freshwater	River	Sediment	Aquatic>Freshwater
3300009794	3.75254	-47.0535	seagreen	seagreen	Aquatic>Marine	1094863	Ga0105189	Environmental	Aquatic	Marine	Oceanic	Unclassified	Aquatic>Marine
3300009795	8.04226	-47.2973	blue	blue	Terrestrial>Soil	1091585	Ga0105059	Environmental	Aquatic	Freshwater	River	Sediment	Terrestrial>Soil
3300009796	8.00533	-47.2837	blue	blue	Terrestrial>Soil	1091639	Ga0105086	Environmental	Aquatic	Freshwater	River	Sediment	Terrestrial>Soil
3300009797	7.82528	-47.7272	blue	blue	Aquatic>Freshwater	1091627	Ga0105080	Environmental	Aquatic	Freshwater	River	Sediment	Aquatic>Freshwater
3300009798	7.7181	-47.4461	blue	blue	Aquatic>Freshwater	1091587	Ga0105060	Environmental	Aquatic	Freshwater	River	Sediment	Aquatic>Freshwater
3300009799	8.39812	-46.9981	blue	blue	Terrestrial>Soil	1091617	Ga0105075	Environmental	Aquatic	Freshwater	River	Sediment	Terrestrial>Soil
3300009800	8.66019	-46.5191	blue	blue	Terrestrial>Soil	1091605	Ga0105069	Environmental	Aquatic	Freshwater	River	Sediment	Terrestrial>Soil
3300009801	7.69075	-47.7154	blue	blue	Aquatic>Freshwater	1091579	Ga0105056	Environmental	Aquatic	Freshwater	River	Sediment	Aquatic>Freshwater
3300009802	8.46144	-46.8647	blue	blue	Terrestrial>Soil	1091613	Ga0105073	Environmental	Aquatic	Freshwater	River	Sediment	Terrestrial>Soil
3300009803	8.16773	-47.1585	blue	blue	Terrestrial>Soil	1091597	Ga0105065	Environmental	Aquatic	Freshwater	River	Sediment	Terrestrial>Soil
3300009804	8.25885	-47.0605	blue	blue	Terrestrial>Soil	1091593	Ga0105063	Environmental	Aquatic	Freshwater	River	Sediment	Terrestrial>Soil
3300009805	7.86149	-47.6545	blue	blue	Aquatic>Freshwater	1091625	Ga0105079	Environmental	Aquatic	Freshwater	River	Sediment	Aquatic>Freshwater
3300009806	8.08634	-47.2506	blue	blue	Terrestrial>Soil	1091629	Ga0105081	Environmental	Aquatic	Freshwater	River	Sediment	Terrestrial>Soil
3300009807	7.97992	-47.6117	blue	blue	Aquatic>Freshwater	1091589	Ga0105061	Environmental	Aquatic	Freshwater	River	Sediment	Aquatic>Freshwater
3300009808	7.54281	-47.8047	blue	blue	Aquatic>Freshwater	1091609	Ga0105071	Environmental	Aquatic	Freshwater	River	Sediment	Aquatic>Freshwater
3300009809	7.90118	-47.4462	blue	blue	Aquatic>Freshwater	1091822	Ga0105089	Environmental	Aquatic	Freshwater	River	Sediment	Aquatic>Freshwater
3300009810	8.18741	-47.3741	blue	blue	Terrestrial>Soil	1091643	Ga0105088	Environmental	Aquatic	Freshwater	River	Sediment	Terrestrial>Soil
3300009811	7.92227	-47.4015	blue	blue	Aquatic>Freshwater	1091635	Ga0105084	Environmental	Aquatic	Freshwater	River	Sediment	Aquatic>Freshwater
3300009812	8.02578	-47.3254	blue	blue	Terrestrial>Soil	1091601	Ga0105067	Environmental	Aquatic	Freshwater	River	Sediment	Terrestrial>Soil
3300009813	7.67338	-47.4796	blue	blue	Aquatic>Freshwater	1091581	Ga0105057	Environmental	Aquatic	Freshwater	River	Sediment	Aquatic>Freshwater
3300009814	7.79328	-47.4599	blue	blue	Aquatic>Freshwater	1091631	Ga0105082	Environmental	Aquatic	Freshwater	River	Sediment	Aquatic>Freshwater
3300009815	7.75998	-47.4985	blue	blue	Aquatic>Freshwater	1091607	Ga0105070	Environmental	Aquatic	Freshwater	River	Sediment	Aquatic>Freshwater
3300009816	8.05465	-47.4329	blue	blue	Aquatic>Freshwater	1091619	Ga0105076	Environmental	Aquatic	Freshwater	River	Sediment	Aquatic>Freshwater
3300009817	8.11392	-47.1764	blue	blue	Terrestrial>Soil	1091591	Ga0105062	Environmental	Aquatic	Freshwater	River	Sediment	Terrestrial>Soil
3300009818	8.09229	-47.1184	blue	blue	Terrestrial>Soil	1091611	Ga0105072	Environmental	Aquatic	Freshwater	River	Sediment	Terrestrial>Soil
3300009819	7.95461	-47.5509	blue	blue	Aquatic>Freshwater	1091641	Ga0105087	Environmental	Aquatic	Freshwater	River	Sediment	Aquatic>Freshwater
3300009820	7.85366	-47.5995	blue	blue	Aquatic>Freshwater	1091637	Ga0105085	Environmental	Aquatic	Freshwater	River	Sediment	Aquatic>Freshwater
3300009821	7.81305	-47.5489	blue	blue	Aquatic>Freshwater	1091595	Ga0105064	Environmental	Aquatic	Freshwater	River	Sediment	Aquatic>Freshwater
3300009822	7.75086	-47.4745	blue	blue	Aquatic>Freshwater	1091599	Ga0105066	Environmental	Aquatic	Freshwater	River	Sediment	Aquatic>Freshwater
3300009823	7.71418	-47.6298	blue	blue	Aquatic>Freshwater	1091623	Ga0105078	Environmental	Aquatic	Freshwater	River	Sediment	Aquatic>Freshwater
3300009824	9.12075	-45.6828	red	red	Terrestrial>Soil	1105252	Ga0116219	Environmental	Terrestrial	Soil	Wetlands	Peat	Terrestrial>Soil
3300009836	7.78452	-47.3886	blue	blue	Aquatic>Freshwater	1091603	Ga0105068	Environmental	Aquatic	Freshwater	River	Sediment	Aquatic>Freshwater
3300009837	8.15675	-47.178	blue	blue	Terrestrial>Soil	1091583	Ga0105058	Environmental	Aquatic	Freshwater	River	Sediment	Terrestrial>Soil
3300009839	9.25138	-45.9422	red	red	Terrestrial>Soil	1105260	Ga0116223	Environmental	Terrestrial	Soil	Wetlands	Peat	Terrestrial>Soil
3300009840	9.57748	-46.5446	red	red	Terrestrial>Soil	1106563	Ga0126313	Environmental	Terrestrial	Soil	Grasslands	Unclassified	Terrestrial>Soil
3300010029	7.72444	-47.6678	blue	blue	Aquatic>Freshwater	1091615	Ga0105074	Environmental	Aquatic	Freshwater	River	Sediment	Aquatic>Freshwater
3300010036	9.31293	-46.5789	red	red	Terrestrial>Soil	1106547	Ga0126305	Environmental	Terrestrial	Soil	Grasslands	Unclassified	Terrestrial>Soil
3300010037	9.40025	-46.5841	red	red	Terrestrial>Soil	1106545	Ga0126304	Environmental	Terrestrial	Soil	Grasslands	Unclassified	Terrestrial>Soil
3300010038	9.10057	-46.6835	red	red	Terrestrial>Soil	1106567	Ga0126315	Environmental	Terrestrial	Soil	Grasslands	Unclassified	Terrestrial>Soil
3300010039	9.41762	-46.2654	red	red	Terrestrial>Soil	1106555	Ga0126309	Environmental	Terrestrial	Soil	Grasslands	Unclassified	Terrestrial>Soil
3300010040	9.382	-46.6413	red	red	Terrestrial>Soil	1106553	Ga0126308	Environmental	Terrestrial	Soil	Grasslands	Unclassified	Terrestrial>Soil
3300010041	9.30601	-46.7491	red	red	Terrestrial>Soil	1106561	Ga0126312	Environmental	Terrestrial	Soil	Grasslands	Unclassified	Terrestrial>Soil
3300010042	9.20412	-46.6687	red	red	Terrestrial>Soil	1106565	Ga0126314	Environmental	Terrestrial	Soil	Grasslands	Unclassified	Terrestrial>Soil
3300010043	9.16723	-46.1676	red	red	Terrestrial>Soil	1108237	Ga0126380	Environmental	Terrestrial	Soil	Tropical forest	Bulk soil	Terrestrial>Soil
3300010044	9.50599	-46.5633	red	red	Terrestrial>Soil	1106557	Ga0126310	Environmental	Terrestrial	Soil	Grasslands	Unclassified	Terrestrial>Soil
3300010045	9.45972	-46.4436	red	red	Terrestrial>Soil	1106559	Ga0126311	Environmental	Terrestrial	Soil	Grasslands	Unclassified	Terrestrial>Soil
3300010046	9.11796	-46.1193	red	red	Terrestrial>Soil	1108245	Ga0126384	Environmental	Terrestrial	Soil	Tropical forest	Bulk soil	Terrestrial>Soil
3300010047	8.96278	-46.1948	red	red	Terrestrial>Soil	1108241	Ga0126382	Environmental	Terrestrial	Soil	Tropical forest	Bulk soil	Terrestrial>Soil
3300010048	9.56398	-46.3496	red	red	Terrestrial>Soil	1108223	Ga0126373	Environmental	Terrestrial	Soil	Tropical forest	Bulk soil	Terrestrial>Soil
3300010156	6.51211	-49.5749	blue	blue	Aquatic>Freshwater	1062825	Ga0068873	Environmental	Aquatic	Freshwater	Lake	Unclassified	Aquatic>Freshwater
3300010157	6.29785	-47.9113	blue	blue	Aquatic>Freshwater	1101126	Ga0114964	Environmental	Aquatic	Freshwater	Lake	Unclassified	Aquatic>Freshwater
3300010158	6.29767	-48.024	blue	blue	Aquatic>Freshwater	1101118	Ga0114960	Environmental	Aquatic	Freshwater	Lake	Unclassified	Aquatic>Freshwater
3300010160	6.24177	-48.0611	blue	blue	Aquatic>Freshwater	1101132	Ga0114967	Environmental	Aquatic	Freshwater	Lake	Unclassified	Aquatic>Freshwater
3300010166	9.53899	-46.5207	red	red	Terrestrial>Soil	1106549	Ga0126306	Environmental	Terrestrial	Soil	Grasslands	Unclassified	Terrestrial>Soil
3300010258	6.60134	-53.9856	darkgoldenrod	darkgoldenrod	Aquatic>Freshwater	1109450	Ga0129303	Environmental	Aquatic	Thermal springs	Hot (42-90C)	Sediment	Aquatic>Freshwater
3300010264	4.81733	-45.6579	seagreen	seagreen	Aquatic>Marine	1104537	Ga0116201	Environmental	Aquatic	Marine	Hydrothermal vents	Sediment	Aquatic>Marine
3300010284	5.9851	-54.6273	darkgoldenrod	darkgoldenrod	Aquatic>Freshwater	1109446	Ga0129301	Environmental	Aquatic	Thermal springs	Hot (42-90C)	Microbial mats	Aquatic>Freshwater
3300010288	5.88034	-53.362	darkgoldenrod	darkgoldenrod	Aquatic>Freshwater	1104555	Ga0116210	Environmental	Aquatic	Thermal springs	Hot (42-90C)	Unclassified	Aquatic>Freshwater
3300010289	6.14569	-57.1114	darkgoldenrod	darkgoldenrod	Aquatic>Thermal springs	1109442	Ga0129299	Environmental	Aquatic	Thermal springs	Hot (42-90C)	Microbial mats	Aquatic>Thermal springs
3300010291	4.94791	-50.8764	darkgoldenrod	darkgoldenrod	Aquatic>Freshwater	1109448	Ga0129302	Environmental	Aquatic	Thermal springs	Hot (42-90C)	Sediment	Aquatic>Freshwater
3300010293	5.3346	-47.9983	blue	blue	Aquatic>Freshwater	1104543	Ga0116204	Environmental	Aquatic	Freshwater	Lake	Unclassified	Aquatic>Freshwater
3300010296	2.90999	-46.3608	seagreen	seagreen	Aquatic>Marine	1110914	Ga0129348	Environmental	Aquatic	Marine	Coastal	Unclassified	Aquatic>Marine
3300010297	2.29414	-46.2111	seagreen	seagreen	Aquatic>Marine	1110906	Ga0129345	Environmental	Aquatic	Marine	Coastal	Unclassified	Aquatic>Marine
3300010299	3.02488	-46.0973	seagreen	seagreen	Aquatic>Marine	1110898	Ga0129342	Environmental	Aquatic	Marine	Coastal	Unclassified	Aquatic>Marine
3300010300	2.42256	-45.7082	seagreen	seagreen	Aquatic>Marine	1110922	Ga0129351	Environmental	Aquatic	Marine	Coastal	Unclassified	Aquatic>Marine
3300010301	9.68569	-46.2655	red	red	Terrestrial>Soil	1101886	Ga0134070	Environmental	Terrestrial	Soil	Grasslands	Unclassified	Terrestrial>Soil
3300010302	6.52806	-48.8654	blue	blue	Aquatic>Freshwater	1104539	Ga0116202	Environmental	Aquatic	Freshwater	Lake	Unclassified	Aquatic>Freshwater
3300010303	9.99819	-46.3555	red	red	Terrestrial>Soil	1101910	Ga0134082	Environmental	Terrestrial	Soil	Grasslands	Unclassified	Terrestrial>Soil
3300010304	9.31411	-46.2621	red	red	Terrestrial>Soil	1101922	Ga0134088	Environmental	Terrestrial	Soil	Grasslands	Unclassified	Terrestrial>Soil
3300010308	6.41155	-53.8724	darkgoldenrod	darkgoldenrod	Aquatic>Freshwater	1120221	Ga0136652	Environmental	Aquatic	Thermal springs	Hot (42-90C)	Microbial mats	Aquatic>Freshwater
3300010309	3.99449	-46.3951	seagreen	seagreen	Aquatic>Marine	1092082	Ga0102890	Environmental	Aquatic	Marine	Intertidal zone	Estuary	Aquatic>Marine
3300010312	3.41095	-46.3191	seagreen	seagreen	Aquatic>Marine	1092068	Ga0102883	Environmental	Aquatic	Marine	Intertidal zone	Estuary	Aquatic>Marine
3300010313	5.6982	-50.0598	darkgoldenrod	darkgoldenrod	Aquatic>Freshwater	1104557	Ga0116211	Environmental	Aquatic	Thermal springs	Hot (42-90C)	Unclassified	Aquatic>Freshwater
3300010316	3.64832	-45.7815	seagreen	seagreen	Aquatic>Marine	1120224	Ga0136655	Environmental	Aquatic	Marine	Coastal	Unclassified	Aquatic>Marine
3300010317	5.91802	-49.415	darkgoldenrod	darkgoldenrod	Aquatic>Freshwater	1104529	Ga0116197	Environmental	Aquatic	Thermal springs	Hot (42-90C)	Sediment	Aquatic>Freshwater
3300010318	3.13258	-46.2824	seagreen	seagreen	Aquatic>Marine	1120225	Ga0136656	Environmental	Aquatic	Marine	Coastal	Unclassified	Aquatic>Marine
3300010319	6.34672	-48.8495	blue	blue	Aquatic>Freshwater	1120222	Ga0136653	Environmental	Aquatic	Freshwater	Lake	Unclassified	Aquatic>Freshwater
3300010320	10.1368	-46.2063	red	red	Terrestrial>Soil	1109430	Ga0134109	Environmental	Terrestrial	Soil	Grasslands	Unclassified	Terrestrial>Soil
3300010321	10.136	-46.189	red	red	Terrestrial>Soil	1101880	Ga0134067	Environmental	Terrestrial	Soil	Grasslands	Unclassified	Terrestrial>Soil
3300010322	10.0355	-46.0966	red	red	Terrestrial>Soil	1101914	Ga0134084	Environmental	Terrestrial	Soil	Grasslands	Unclassified	Terrestrial>Soil
3300010323	9.84663	-46.2453	red	red	Terrestrial>Soil	1101918	Ga0134086	Environmental	Terrestrial	Soil	Grasslands	Unclassified	Terrestrial>Soil
3300010324	7.77173	-47.1237	blue	blue	Terrestrial>Soil	1107609	Ga0129297	Environmental	Aquatic	Freshwater	Lake	Sediment	Terrestrial>Soil
3300010325	9.8679	-46.0823	red	red	Terrestrial>Soil	1101874	Ga0134064	Environmental	Terrestrial	Soil	Grasslands	Unclassified	Terrestrial>Soil
3300010326	10.0176	-46.2128	red	red	Terrestrial>Soil	1101876	Ga0134065	Environmental	Terrestrial	Soil	Grasslands	Unclassified	Terrestrial>Soil
3300010328	6.55143	-48.3858	blue	blue	Aquatic>Freshwater	1107611	Ga0129298	Environmental	Aquatic	Freshwater	Lake	Sediment	Aquatic>Freshwater
3300010329	9.86987	-46.3951	red	red	Terrestrial>Soil	1109434	Ga0134111	Environmental	Terrestrial	Soil	Grasslands	Unclassified	Terrestrial>Soil
3300010330	3.11005	-45.7833	seagreen	seagreen	Aquatic>Marine	1120220	Ga0136651	Environmental	Aquatic	Marine	Hydrothermal vents	Sediment	Aquatic>Marine
3300010331	7.02443	-47.6285	blue	blue	Aquatic>Freshwater	1105567	Ga0123336	Environmental	Aquatic	Freshwater	Ice	Glacier	Aquatic>Freshwater
3300010332	2.54769	-45.2753	seagreen	seagreen	Aquatic>Marine	1104535	Ga0116200	Environmental	Aquatic	Marine	Hydrothermal vents	Sediment	Aquatic>Marine
3300010333	9.81799	-46.2165	red	red	Terrestrial>Soil	1101906	Ga0134080	Environmental	Terrestrial	Soil	Grasslands	Unclassified	Terrestrial>Soil
3300010334	5.55588	-48.3943	blue	blue	Aquatic>Freshwater	1120169	Ga0136644	Environmental	Aquatic	Freshwater	Lake	Unclassified	Aquatic>Freshwater
3300010335	9.74114	-46.2213	red	red	Terrestrial>Soil	1101872	Ga0134063	Environmental	Terrestrial	Soil	Grasslands	Unclassified	Terrestrial>Soil
3300010336	9.38772	-46.3969	red	red	Terrestrial>Soil	1101888	Ga0134071	Environmental	Terrestrial	Soil	Grasslands	Unclassified	Terrestrial>Soil
3300010337	9.73412	-46.3333	red	red	Terrestrial>Soil	1101870	Ga0134062	Environmental	Terrestrial	Soil	Grasslands	Unclassified	Terrestrial>Soil
3300010339	9.38466	-46.094	red	red	Terrestrial>Soil	1068343	Ga0074046	Environmental	Terrestrial	Soil	Wetlands	Unclassified	Terrestrial>Soil
3300010341	9.30412	-46.2285	red	red	Terrestrial>Soil	1068341	Ga0074045	Environmental	Terrestrial	Soil	Wetlands	Unclassified	Terrestrial>Soil
3300010343	9.19201	-46.158	red	red	Terrestrial>Soil	1068339	Ga0074044	Environmental	Terrestrial	Soil	Wetlands	Unclassified	Terrestrial>Soil
3300010354	5.5118	-47.7442	seagreen	seagreen	Aquatic>Freshwater	1110874	Ga0129333	Environmental	Aquatic	Marine	Coastal	Unclassified	Aquatic>Freshwater
3300010358	9.22363	-46.1006	red	red	Terrestrial>Soil	1108217	Ga0126370	Environmental	Terrestrial	Soil	Tropical forest	Bulk soil	Terrestrial>Soil
3300010359	9.24244	-46.0732	red	red	Terrestrial>Soil	1108229	Ga0126376	Environmental	Terrestrial	Soil	Tropical forest	Bulk soil	Terrestrial>Soil
3300010360	9.20306	-46.3906	red	red	Terrestrial>Soil	1108221	Ga0126372	Environmental	Terrestrial	Soil	Tropical forest	Bulk soil	Terrestrial>Soil
3300010361	9.52517	-46.222	red	red	Terrestrial>Soil	1108233	Ga0126378	Environmental	Terrestrial	Soil	Tropical forest	Bulk soil	Terrestrial>Soil
3300010362	9.19283	-46.1918	red	red	Terrestrial>Soil	1108231	Ga0126377	Environmental	Terrestrial	Soil	Tropical forest	Bulk soil	Terrestrial>Soil
3300010363	4.51763	-48.8564	purple	purple	Aquatic>Freshwater	1112883	Ga0134129	Environmental	Aquatic	Deep subsurface	Shale gas/oil reservoir Shale gas reservoir	Produced water/Flow back	Aquatic>Freshwater
3300010364	10.3988	-45.8062	red	red	Terrestrial>Soil	1101878	Ga0134066	Environmental	Terrestrial	Soil	Grasslands	Unclassified	Terrestrial>Soil
3300010366	9.26564	-46.0062	red	red	Terrestrial>Soil	1108235	Ga0126379	Environmental	Terrestrial	Soil	Tropical forest	Bulk soil	Terrestrial>Soil
3300010368	2.52805	-46.1529	seagreen	seagreen	Aquatic>Marine	1110850	Ga0129324	Environmental	Aquatic	Marine	Coastal	Unclassified	Aquatic>Marine
3300010370	5.21625	-47.1506	seagreen	seagreen	Aquatic>Freshwater	1110882	Ga0129336	Environmental	Aquatic	Marine	Coastal	Unclassified	Aquatic>Freshwater
3300010371	8.98279	-46.252	red	red	Terrestrial>Soil	1111860	Ga0134125	Environmental	Terrestrial	Soil	Unclassified	Unclassified	Terrestrial>Soil
3300010373	9.1801	-46.1854	red	red	Terrestrial>Soil	1111866	Ga0134128	Environmental	Terrestrial	Soil	Unclassified	Unclassified	Terrestrial>Soil
3300010376	9.66099	-46.0378	red	red	Terrestrial>Soil	1108239	Ga0126381	Environmental	Terrestrial	Soil	Tropical forest	Bulk soil	Terrestrial>Soil
3300010393	6.02027	-49.578	darkgoldenrod	darkgoldenrod	Aquatic>Freshwater	1104527	Ga0116196	Environmental	Aquatic	Thermal springs	Hot (42-90C)	Sediment	Aquatic>Freshwater
3300010396	9.22238	-46.1597	red	red	Terrestrial>Soil	1111862	Ga0134126	Environmental	Terrestrial	Soil	Unclassified	Unclassified	Terrestrial>Soil
3300010397	9.8095	-45.9309	red	red	Terrestrial>Soil	1111858	Ga0134124	Environmental	Terrestrial	Soil	Unclassified	Unclassified	Terrestrial>Soil
3300010398	9.32388	-46.0473	red	red	Terrestrial>Soil	1108243	Ga0126383	Environmental	Terrestrial	Soil	Tropical forest	Bulk soil	Terrestrial>Soil
3300010399	9.68185	-45.9209	red	red	Terrestrial>Soil	1111864	Ga0134127	Environmental	Terrestrial	Soil	Unclassified	Unclassified	Terrestrial>Soil
3300010400	9.44212	-46.1985	red	red	Terrestrial>Soil	1111854	Ga0134122	Environmental	Terrestrial	Soil	Unclassified	Unclassified	Terrestrial>Soil
3300010401	9.56191	-46.3279	red	red	Terrestrial>Soil	1111852	Ga0134121	Environmental	Terrestrial	Soil	Unclassified	Unclassified	Terrestrial>Soil
3300010403	9.59325	-46.2903	red	red	Terrestrial>Soil	1111856	Ga0134123	Environmental	Terrestrial	Soil	Unclassified	Unclassified	Terrestrial>Soil
3300011009	5.30492	-48.0963	seagreen	seagreen	Aquatic>Freshwater	1110834	Ga0129318	Environmental	Aquatic	Marine	Coastal	Unclassified	Aquatic>Freshwater
3300011112	3.23842	-45.4128	seagreen	seagreen	Aquatic>Marine	1099078	Ga0114947	Environmental	Aquatic	Marine	Ocean trench	Sediment	Aquatic>Marine
3300011118	3.36783	-45.452	seagreen	seagreen	Aquatic>Marine	1096095	Ga0114922	Environmental	Aquatic	Marine	Oceanic	Sediment	Aquatic>Marine
3300011169	1.03278	-46.0855	fuchsia	fuchsia	Aquatic>Marine	1112468	Ga0136569	Environmental	Aquatic	Non-marine Saline and Alkaline	Saline	Unclassified	Aquatic>Marine
3300011170	0.633768	-46.3506	fuchsia	fuchsia	Aquatic>Non-marine Saline and Alkaline	1112470	Ga0136570	Environmental	Aquatic	Non-marine Saline and Alkaline	Saline	Unclassified	Aquatic>Non-marine Saline and Alkaline
3300011171	1.70621	-46.4471	fuchsia	fuchsia	Aquatic>Marine	1112490	Ga0136580	Environmental	Aquatic	Non-marine Saline and Alkaline	Saline	Unclassified	Aquatic>Marine
3300011177	1.1485	-46.6308	fuchsia	fuchsia	Aquatic>Non-marine Saline and Alkaline	1112478	Ga0136574	Environmental	Aquatic	Non-marine Saline and Alkaline	Saline	Unclassified	Aquatic>Non-marine Saline and Alkaline
3300011178	7.66259	-50.4098	blue	blue	Aquatic>Freshwater	1112855	Ga0136711	Environmental	Aquatic	Freshwater	Creek	Unclassified	Aquatic>Freshwater
3300011179	1.64023	-46.3626	fuchsia	fuchsia	Aquatic>Marine	1112488	Ga0136579	Environmental	Aquatic	Non-marine Saline and Alkaline	Saline	Unclassified	Aquatic>Marine
3300011180	5.4394	-49.4695	blue	blue	Aquatic>Freshwater	1112839	Ga0136703	Environmental	Aquatic	Freshwater	Unclassified	Unclassified	Aquatic>Freshwater
3300011181	1.59629	-46.6173	fuchsia	fuchsia	Aquatic>Non-marine Saline and Alkaline	1112544	Ga0136607	Environmental	Aquatic	Non-marine Saline and Alkaline	Saline	Unclassified	Aquatic>Non-marine Saline and Alkaline
3300011182	6.00113	-49.0075	blue	blue	Aquatic>Freshwater	1112847	Ga0136707	Environmental	Aquatic	Freshwater	Unclassified	Unclassified	Aquatic>Freshwater
3300011183	6.47423	-49	blue	blue	Aquatic>Freshwater	1112859	Ga0136713	Environmental	Aquatic	Freshwater	Unclassified	Unclassified	Aquatic>Freshwater
3300011184	5.37404	-46.8762	blue	blue	Aquatic>Freshwater	1112851	Ga0136709	Environmental	Aquatic	Freshwater	Unclassified	Unclassified	Aquatic>Freshwater
3300011185	2.24829	-44.9942	fuchsia	fuchsia	Aquatic>Marine	1112524	Ga0136597	Environmental	Aquatic	Non-marine Saline and Alkaline	Saline	Unclassified	Aquatic>Marine
3300011186	2.1133	-46.3001	fuchsia	fuchsia	Aquatic>Marine	1112436	Ga0136553	Environmental	Aquatic	Non-marine Saline and Alkaline	Saline	Unclassified	Aquatic>Marine
3300011187	2.26805	-45.8403	fuchsia	fuchsia	Aquatic>Marine	1112522	Ga0136596	Environmental	Aquatic	Non-marine Saline and Alkaline	Saline	Unclassified	Aquatic>Marine
3300011188	2.28091	-46.5334	fuchsia	fuchsia	Aquatic>Marine	1112504	Ga0136587	Environmental	Aquatic	Non-marine Saline and Alkaline	Saline	Unclassified	Aquatic>Marine
3300011189	2.48696	-46.02	fuchsia	fuchsia	Aquatic>Marine	1112446	Ga0136558	Environmental	Aquatic	Non-marine Saline and Alkaline	Saline	Unclassified	Aquatic>Marine
3300011269	9.03015	-46.2138	red	red	Terrestrial>Soil	1117841	Ga0137392	Environmental	Terrestrial	Soil	Vadose zone	Saprolite	Terrestrial>Soil
3300011270	9.02923	-46.3273	red	red	Terrestrial>Soil	1117839	Ga0137391	Environmental	Terrestrial	Soil	Vadose zone	Saprolite	Terrestrial>Soil
3300011271	9.02367	-46.2164	red	red	Terrestrial>Soil	1117843	Ga0137393	Environmental	Terrestrial	Soil	Vadose zone	Saprolite	Terrestrial>Soil
3300011391	7.94334	-47.5021	red	red	Aquatic>Freshwater	1117050	Ga0137331	Environmental	Terrestrial	Soil	Floodplain	Unclassified	Aquatic>Freshwater
3300011395	8.95666	-46.6155	red	red	Terrestrial>Soil	1117018	Ga0137315	Environmental	Terrestrial	Soil	Floodplain	Unclassified	Terrestrial>Soil
3300011397	8.28425	-47.0968	red	red	Terrestrial>Soil	1120472	Ga0137444	Environmental	Terrestrial	Soil	Floodplain	Unclassified	Terrestrial>Soil
3300011398	9.44538	-46.1544	red	red	Terrestrial>Soil	1117084	Ga0137348	Environmental	Terrestrial	Soil	Floodplain	Unclassified	Terrestrial>Soil
3300011399	8.57105	-46.6785	red	red	Terrestrial>Soil	1120516	Ga0137466	Environmental	Terrestrial	Soil	Floodplain	Unclassified	Terrestrial>Soil
3300011400	9.61512	-46.0213	red	red	Terrestrial>Soil	1117012	Ga0137312	Environmental	Terrestrial	Soil	Floodplain	Unclassified	Terrestrial>Soil
3300011402	8.68751	-46.7892	red	red	Terrestrial>Soil	1117100	Ga0137356	Environmental	Terrestrial	Soil	Floodplain	Unclassified	Terrestrial>Soil
3300011403	9.34314	-46.1041	red	red	Terrestrial>Soil	1117014	Ga0137313	Environmental	Terrestrial	Soil	Floodplain	Unclassified	Terrestrial>Soil
3300011405	9.39447	-46.312	red	red	Terrestrial>Soil	1117068	Ga0137340	Environmental	Terrestrial	Soil	Floodplain	Unclassified	Terrestrial>Soil
3300011406	8.13642	-46.8751	red	red	Terrestrial>Soil	1120492	Ga0137454	Environmental	Terrestrial	Soil	Floodplain	Unclassified	Terrestrial>Soil
3300011407	8.10071	-46.965	red	red	Terrestrial>Soil	1120484	Ga0137450	Environmental	Terrestrial	Soil	Floodplain	Unclassified	Terrestrial>Soil
3300011408	7.39783	-47.2266	red	red	Aquatic>Freshwater	1120504	Ga0137460	Environmental	Terrestrial	Soil	Floodplain	Unclassified	Aquatic>Freshwater
3300011409	9.14091	-46.3019	red	red	Terrestrial>Soil	1117034	Ga0137323	Environmental	Terrestrial	Soil	Floodplain	Unclassified	Terrestrial>Soil
3300011410	8.37175	-46.8518	red	red	Terrestrial>Soil	1120464	Ga0137440	Environmental	Terrestrial	Soil	Floodplain	Unclassified	Terrestrial>Soil
3300011412	9.25578	-46.3398	red	red	Terrestrial>Soil	1120432	Ga0137424	Environmental	Terrestrial	Soil	Floodplain	Unclassified	Terrestrial>Soil
3300011413	9.08983	-46.7087	red	red	Terrestrial>Soil	1117054	Ga0137333	Environmental	Terrestrial	Soil	Floodplain	Unclassified	Terrestrial>Soil
3300011414	8.93608	-46.7264	red	red	Terrestrial>Soil	1120468	Ga0137442	Environmental	Terrestrial	Soil	Floodplain	Unclassified	Terrestrial>Soil
3300011415	9.2755	-46.2662	red	red	Terrestrial>Soil	1117038	Ga0137325	Environmental	Terrestrial	Soil	Floodplain	Unclassified	Terrestrial>Soil
3300011416	9.05228	-46.2685	red	red	Terrestrial>Soil	1120428	Ga0137422	Environmental	Terrestrial	Soil	Floodplain	Unclassified	Terrestrial>Soil
3300011417	9.19223	-46.1505	red	red	Terrestrial>Soil	1117040	Ga0137326	Environmental	Terrestrial	Soil	Floodplain	Unclassified	Terrestrial>Soil
3300011419	8.64344	-46.967	red	red	Terrestrial>Soil	1120476	Ga0137446	Environmental	Terrestrial	Soil	Floodplain	Unclassified	Terrestrial>Soil
3300011420	9.13111	-46.142	red	red	Terrestrial>Soil	1117016	Ga0137314	Environmental	Terrestrial	Soil	Floodplain	Unclassified	Terrestrial>Soil
3300011421	8.92599	-46.2658	red	red	Terrestrial>Soil	1120508	Ga0137462	Environmental	Terrestrial	Soil	Floodplain	Unclassified	Terrestrial>Soil
3300011422	9.47968	-46.3638	red	red	Terrestrial>Soil	1120434	Ga0137425	Environmental	Terrestrial	Soil	Floodplain	Unclassified	Terrestrial>Soil
3300011423	9.26971	-46.1145	red	red	Terrestrial>Soil	1120456	Ga0137436	Environmental	Terrestrial	Soil	Floodplain	Unclassified	Terrestrial>Soil
3300011424	8.05287	-47.1158	red	red	Terrestrial>Soil	1120462	Ga0137439	Environmental	Terrestrial	Soil	Floodplain	Unclassified	Terrestrial>Soil
3300011425	8.33542	-46.7576	red	red	Terrestrial>Soil	1120466	Ga0137441	Environmental	Terrestrial	Soil	Floodplain	Unclassified	Terrestrial>Soil
3300011427	9.1185	-46.8564	red	red	Terrestrial>Soil	1120480	Ga0137448	Environmental	Terrestrial	Soil	Floodplain	Unclassified	Terrestrial>Soil
3300011428	8.17907	-46.939	red	red	Terrestrial>Soil	1120496	Ga0137456	Environmental	Terrestrial	Soil	Floodplain	Unclassified	Terrestrial>Soil
3300011429	9.19187	-46.2336	red	red	Terrestrial>Soil	1120494	Ga0137455	Environmental	Terrestrial	Soil	Floodplain	Unclassified	Terrestrial>Soil
3300011430	9.0578	-46.2597	red	red	Terrestrial>Soil	1120430	Ga0137423	Environmental	Terrestrial	Soil	Floodplain	Unclassified	Terrestrial>Soil
3300011431	9.29986	-46.724	red	red	Terrestrial>Soil	1120460	Ga0137438	Environmental	Terrestrial	Soil	Floodplain	Unclassified	Terrestrial>Soil
3300011432	9.4116	-46.1304	red	red	Terrestrial>Soil	1120440	Ga0137428	Environmental	Terrestrial	Soil	Floodplain	Unclassified	Terrestrial>Soil
3300011433	8.5483	-46.7237	red	red	Terrestrial>Soil	1120470	Ga0137443	Environmental	Terrestrial	Soil	Floodplain	Unclassified	Terrestrial>Soil
3300011434	8.70135	-46.8143	red	red	Terrestrial>Soil	1120512	Ga0137464	Environmental	Terrestrial	Soil	Floodplain	Unclassified	Terrestrial>Soil
3300011435	9.00306	-46.346	red	red	Terrestrial>Soil	1120436	Ga0137426	Environmental	Terrestrial	Soil	Floodplain	Unclassified	Terrestrial>Soil
3300011436	8.31338	-47.038	red	red	Terrestrial>Soil	1120500	Ga0137458	Environmental	Terrestrial	Soil	Floodplain	Unclassified	Terrestrial>Soil
3300011437	9.19676	-46.3535	red	red	Terrestrial>Soil	1120442	Ga0137429	Environmental	Terrestrial	Soil	Floodplain	Unclassified	Terrestrial>Soil
3300011438	8.99622	-46.5423	red	red	Terrestrial>Soil	1120486	Ga0137451	Environmental	Terrestrial	Soil	Floodplain	Unclassified	Terrestrial>Soil
3300011439	9.58158	-46.0615	red	red	Terrestrial>Soil	1120448	Ga0137432	Environmental	Terrestrial	Soil	Floodplain	Unclassified	Terrestrial>Soil
3300011440	9.26615	-46.2914	red	red	Terrestrial>Soil	1120450	Ga0137433	Environmental	Terrestrial	Soil	Floodplain	Unclassified	Terrestrial>Soil
3300011441	9.01772	-46.1882	red	red	Terrestrial>Soil	1120488	Ga0137452	Environmental	Terrestrial	Soil	Floodplain	Unclassified	Terrestrial>Soil
3300011442	8.92197	-46.6257	red	red	Terrestrial>Soil	1120458	Ga0137437	Environmental	Terrestrial	Soil	Floodplain	Unclassified	Terrestrial>Soil
3300011443	8.97982	-46.5365	red	red	Terrestrial>Soil	1120498	Ga0137457	Environmental	Terrestrial	Soil	Floodplain	Unclassified	Terrestrial>Soil
3300011444	9.34344	-46.405	red	red	Terrestrial>Soil	1120510	Ga0137463	Environmental	Terrestrial	Soil	Floodplain	Unclassified	Terrestrial>Soil
3300011445	9.09786	-46.1288	red	red	Terrestrial>Soil	1120438	Ga0137427	Environmental	Terrestrial	Soil	Floodplain	Unclassified	Terrestrial>Soil
3300012025	1.33382	-46.5878	fuchsia	fuchsia	Aquatic>Non-marine Saline and Alkaline	1112472	Ga0136571	Environmental	Aquatic	Non-marine Saline and Alkaline	Saline	Unclassified	Aquatic>Non-marine Saline and Alkaline
3300012026	0.770508	-46.2518	fuchsia	fuchsia	Aquatic>Non-marine Saline and Alkaline	1112482	Ga0136576	Environmental	Aquatic	Non-marine Saline and Alkaline	Saline	Unclassified	Aquatic>Non-marine Saline and Alkaline
3300012027	0.868373	-46.1045	fuchsia	fuchsia	Aquatic>Marine	1112548	Ga0136609	Environmental	Aquatic	Non-marine Saline and Alkaline	Saline	Unclassified	Aquatic>Marine
3300012028	1.23895	-46.33	fuchsia	fuchsia	Aquatic>Non-marine Saline and Alkaline	1112498	Ga0136584	Environmental	Aquatic	Non-marine Saline and Alkaline	Saline	Unclassified	Aquatic>Non-marine Saline and Alkaline
3300012029	1.6736	-47.2579	fuchsia	fuchsia	Aquatic>Non-marine Saline and Alkaline	1112474	Ga0136572	Environmental	Aquatic	Non-marine Saline and Alkaline	Saline	Unclassified	Aquatic>Non-marine Saline and Alkaline
3300012030	1.64432	-45.6918	fuchsia	fuchsia	Aquatic>Marine	1112528	Ga0136599	Environmental	Aquatic	Non-marine Saline and Alkaline	Saline	Unclassified	Aquatic>Marine
3300012031	2.18283	-47.4317	fuchsia	fuchsia	Aquatic>Marine	1112452	Ga0136561	Environmental	Aquatic	Non-marine Saline and Alkaline	Saline	Unclassified	Aquatic>Marine
3300012032	2.36633	-45.3389	fuchsia	fuchsia	Aquatic>Marine	1112438	Ga0136554	Environmental	Aquatic	Non-marine Saline and Alkaline	Saline	Unclassified	Aquatic>Marine
3300012033	2.49602	-46.3475	fuchsia	fuchsia	Aquatic>Marine	1112508	Ga0136589	Environmental	Aquatic	Non-marine Saline and Alkaline	Saline	Unclassified	Aquatic>Marine
3300012034	8.75895	-46.6944	red	red	Terrestrial>Soil	1120490	Ga0137453	Environmental	Terrestrial	Soil	Floodplain	Unclassified	Terrestrial>Soil
3300012035	9.07826	-46.9443	red	red	Terrestrial>Soil	1120474	Ga0137445	Environmental	Terrestrial	Soil	Floodplain	Unclassified	Terrestrial>Soil
3300012036	2.62556	-45.5001	fuchsia	fuchsia	Aquatic>Marine	1112530	Ga0136600	Environmental	Aquatic	Non-marine Saline and Alkaline	Saline	Unclassified	Aquatic>Marine
3300012037	1.88889	-46.5239	fuchsia	fuchsia	Aquatic>Marine	1112448	Ga0136559	Environmental	Aquatic	Non-marine Saline and Alkaline	Saline	Unclassified	Aquatic>Marine
3300012038	9.29146	-46.2535	red	red	Terrestrial>Soil	1120446	Ga0137431	Environmental	Terrestrial	Soil	Floodplain	Unclassified	Terrestrial>Soil
3300012039	8.84527	-46.5426	red	red	Terrestrial>Soil	1120426	Ga0137421	Environmental	Terrestrial	Soil	Floodplain	Unclassified	Terrestrial>Soil
3300012040	9.09884	-46.7252	red	red	Terrestrial>Soil	1120506	Ga0137461	Environmental	Terrestrial	Soil	Floodplain	Unclassified	Terrestrial>Soil
3300012041	9.00911	-46.1845	red	red	Terrestrial>Soil	1120444	Ga0137430	Environmental	Terrestrial	Soil	Floodplain	Unclassified	Terrestrial>Soil
3300012042	8.95524	-46.8592	red	red	Terrestrial>Soil	1117552	Ga0136627	Environmental	Terrestrial	Soil	Desert	Unclassified	Terrestrial>Soil
3300012043	9.50905	-46.3998	red	red	Terrestrial>Soil	1117560	Ga0136631	Environmental	Terrestrial	Soil	Desert	Unclassified	Terrestrial>Soil
3300012044	6.59619	-48.0912	red	red	Aquatic>Freshwater	1117570	Ga0136636	Environmental	Terrestrial	Soil	Desert	Unclassified	Aquatic>Freshwater
3300012045	8.86859	-46.5102	red	red	Terrestrial>Soil	1117544	Ga0136623	Environmental	Terrestrial	Soil	Desert	Unclassified	Terrestrial>Soil
3300012046	8.38126	-47.4315	red	red	Terrestrial>Soil	1117566	Ga0136634	Environmental	Terrestrial	Soil	Desert	Unclassified	Terrestrial>Soil
3300012091	9.25624	-45.4715	red	red	Terrestrial>Soil	1117548	Ga0136625	Environmental	Terrestrial	Soil	Desert	Unclassified	Terrestrial>Soil
3300012092	9.25275	-46.1797	red	red	Terrestrial>Soil	1117540	Ga0136621	Environmental	Terrestrial	Soil	Desert	Unclassified	Terrestrial>Soil
3300012093	8.97115	-46.3766	red	red	Terrestrial>Soil	1117562	Ga0136632	Environmental	Terrestrial	Soil	Desert	Unclassified	Terrestrial>Soil
3300012094	8.61683	-50.324	red	red	Aquatic>Freshwater	1117574	Ga0136638	Environmental	Terrestrial	Soil	Desert	Unclassified	Aquatic>Freshwater
3300012096	9.02288	-46.2773	red	red	Terrestrial>Soil	1117835	Ga0137389	Environmental	Terrestrial	Soil	Vadose zone	Saprolite	Terrestrial>Soil
3300012103	1.96672	-46.259	fuchsia	fuchsia	Aquatic>Marine	1112486	Ga0136578	Environmental	Aquatic	Non-marine Saline and Alkaline	Saline	Unclassified	Aquatic>Marine
3300012104	0.808257	-46.0642	fuchsia	fuchsia	Aquatic>Marine	1112464	Ga0136567	Environmental	Aquatic	Non-marine Saline and Alkaline	Saline	Unclassified	Aquatic>Marine
3300012106	1.67134	-46.2873	fuchsia	fuchsia	Aquatic>Marine	1112480	Ga0136575	Environmental	Aquatic	Non-marine Saline and Alkaline	Saline	Unclassified	Aquatic>Marine
3300012107	1.36326	-46.6205	fuchsia	fuchsia	Aquatic>Non-marine Saline and Alkaline	1112466	Ga0136568	Environmental	Aquatic	Non-marine Saline and Alkaline	Saline	Unclassified	Aquatic>Non-marine Saline and Alkaline
3300012108	1.72533	-46.6242	fuchsia	fuchsia	Aquatic>Non-marine Saline and Alkaline	1112454	Ga0136562	Environmental	Aquatic	Non-marine Saline and Alkaline	Saline	Unclassified	Aquatic>Non-marine Saline and Alkaline
3300012109	1.26238	-46.6304	fuchsia	fuchsia	Aquatic>Non-marine Saline and Alkaline	1112496	Ga0136583	Environmental	Aquatic	Non-marine Saline and Alkaline	Saline	Unclassified	Aquatic>Non-marine Saline and Alkaline
3300012110	1.24422	-46.0722	fuchsia	fuchsia	Aquatic>Marine	1112516	Ga0136593	Environmental	Aquatic	Non-marine Saline and Alkaline	Saline	Unclassified	Aquatic>Marine
3300012111	1.17713	-46.4992	fuchsia	fuchsia	Aquatic>Non-marine Saline and Alkaline	1112484	Ga0136577	Environmental	Aquatic	Non-marine Saline and Alkaline	Saline	Unclassified	Aquatic>Non-marine Saline and Alkaline
3300012113	8.59858	-46.8652	red	red	Terrestrial>Soil	1117044	Ga0137328	Environmental	Terrestrial	Soil	Floodplain	Unclassified	Terrestrial>Soil
3300012114	0.820166	-46.1591	fuchsia	fuchsia	Aquatic>Marine	1112520	Ga0136595	Environmental	Aquatic	Non-marine Saline and Alkaline	Saline	Unclassified	Aquatic>Marine
3300012115	1.16727	-46.2926	fuchsia	fuchsia	Aquatic>Non-marine Saline and Alkaline	1112514	Ga0136592	Environmental	Aquatic	Non-marine Saline and Alkaline	Saline	Unclassified	Aquatic>Non-marine Saline and Alkaline
3300012116	1.74878	-46.3405	fuchsia	fuchsia	Aquatic>Marine	1112492	Ga0136581	Environmental	Aquatic	Non-marine Saline and Alkaline	Saline	Unclassified	Aquatic>Marine
3300012118	1.58346	-46.2422	fuchsia	fuchsia	Aquatic>Marine	1112518	Ga0136594	Environmental	Aquatic	Non-marine Saline and Alkaline	Saline	Unclassified	Aquatic>Marine
3300012121	0.924972	-46.4946	fuchsia	fuchsia	Aquatic>Non-marine Saline and Alkaline	1112460	Ga0136565	Environmental	Aquatic	Non-marine Saline and Alkaline	Saline	Unclassified	Aquatic>Non-marine Saline and Alkaline
3300012122	9.02341	-46.1639	red	red	Terrestrial>Soil	1117052	Ga0137332	Environmental	Terrestrial	Soil	Floodplain	Unclassified	Terrestrial>Soil
3300012127	1.45575	-46.6033	fuchsia	fuchsia	Aquatic>Non-marine Saline and Alkaline	1112546	Ga0136608	Environmental	Aquatic	Non-marine Saline and Alkaline	Saline	Unclassified	Aquatic>Non-marine Saline and Alkaline
3300012128	1.13509	-46.7991	fuchsia	fuchsia	Aquatic>Non-marine Saline and Alkaline	1112494	Ga0136582	Environmental	Aquatic	Non-marine Saline and Alkaline	Saline	Unclassified	Aquatic>Non-marine Saline and Alkaline
3300012129	9.1281	-46.4387	red	red	Terrestrial>Soil	1117078	Ga0137345	Environmental	Terrestrial	Soil	Floodplain	Unclassified	Terrestrial>Soil
3300012133	8.93852	-46.5823	red	red	Terrestrial>Soil	1117046	Ga0137329	Environmental	Terrestrial	Soil	Floodplain	Unclassified	Terrestrial>Soil
3300012134	8.90218	-46.8889	red	red	Terrestrial>Soil	1117048	Ga0137330	Environmental	Terrestrial	Soil	Floodplain	Unclassified	Terrestrial>Soil
3300012137	9.25243	-47.0131	red	red	Terrestrial>Soil	1117080	Ga0137346	Environmental	Terrestrial	Soil	Floodplain	Unclassified	Terrestrial>Soil
3300012140	8.64972	-46.6456	red	red	Terrestrial>Soil	1117090	Ga0137351	Environmental	Terrestrial	Soil	Floodplain	Unclassified	Terrestrial>Soil
3300012142	9.07584	-46.3734	red	red	Terrestrial>Soil	1117074	Ga0137343	Environmental	Terrestrial	Soil	Floodplain	Unclassified	Terrestrial>Soil
3300012143	8.7601	-46.4901	red	red	Terrestrial>Soil	1117096	Ga0137354	Environmental	Terrestrial	Soil	Floodplain	Unclassified	Terrestrial>Soil
3300012145	1.6019	-46.9128	fuchsia	fuchsia	Aquatic>Non-marine Saline and Alkaline	1112462	Ga0136566	Environmental	Aquatic	Non-marine Saline and Alkaline	Saline	Unclassified	Aquatic>Non-marine Saline and Alkaline
3300012146	8.47124	-47.2394	red	red	Terrestrial>Soil	1117032	Ga0137322	Environmental	Terrestrial	Soil	Floodplain	Unclassified	Terrestrial>Soil
3300012147	1.68547	-47.4833	fuchsia	fuchsia	Aquatic>Non-marine Saline and Alkaline	1112506	Ga0136588	Environmental	Aquatic	Non-marine Saline and Alkaline	Saline	Unclassified	Aquatic>Non-marine Saline and Alkaline
3300012152	7.11329	-47.7614	red	red	Aquatic>Freshwater	1117082	Ga0137347	Environmental	Terrestrial	Soil	Floodplain	Unclassified	Aquatic>Freshwater
3300012157	8.69082	-46.8207	red	red	Terrestrial>Soil	1117094	Ga0137353	Environmental	Terrestrial	Soil	Floodplain	Unclassified	Terrestrial>Soil
3300012159	9.21278	-46.2987	red	red	Terrestrial>Soil	1117076	Ga0137344	Environmental	Terrestrial	Soil	Floodplain	Unclassified	Terrestrial>Soil
3300012160	9.10364	-46.569	red	red	Terrestrial>Soil	1117086	Ga0137349	Environmental	Terrestrial	Soil	Floodplain	Unclassified	Terrestrial>Soil
3300012161	8.63766	-46.8505	red	red	Terrestrial>Soil	1117060	Ga0137336	Environmental	Terrestrial	Soil	Floodplain	Unclassified	Terrestrial>Soil
3300012163	8.9156	-46.6598	red	red	Terrestrial>Soil	1117098	Ga0137355	Environmental	Terrestrial	Soil	Floodplain	Unclassified	Terrestrial>Soil
3300012164	8.72075	-47.013	red	red	Terrestrial>Soil	1117092	Ga0137352	Environmental	Terrestrial	Soil	Floodplain	Unclassified	Terrestrial>Soil
3300012166	9.1061	-46.4802	red	red	Terrestrial>Soil	1117088	Ga0137350	Environmental	Terrestrial	Soil	Floodplain	Unclassified	Terrestrial>Soil
3300012167	9.29308	-46.161	red	red	Terrestrial>Soil	1117026	Ga0137319	Environmental	Terrestrial	Soil	Floodplain	Unclassified	Terrestrial>Soil
3300012168	8.80354	-46.858	red	red	Terrestrial>Soil	1117102	Ga0137357	Environmental	Terrestrial	Soil	Floodplain	Unclassified	Terrestrial>Soil
3300012170	2.77688	-46.1143	fuchsia	fuchsia	Aquatic>Marine	1112526	Ga0136598	Environmental	Aquatic	Non-marine Saline and Alkaline	Saline	Unclassified	Aquatic>Marine
3300012171	8.59583	-46.9539	red	red	Terrestrial>Soil	1117072	Ga0137342	Environmental	Terrestrial	Soil	Floodplain	Unclassified	Terrestrial>Soil
3300012172	8.96205	-46.6389	red	red	Terrestrial>Soil	1117028	Ga0137320	Environmental	Terrestrial	Soil	Floodplain	Unclassified	Terrestrial>Soil
3300012173	8.8808	-46.4605	red	red	Terrestrial>Soil	1117042	Ga0137327	Environmental	Terrestrial	Soil	Floodplain	Unclassified	Terrestrial>Soil
3300012174	8.78919	-47.1289	red	red	Terrestrial>Soil	1117064	Ga0137338	Environmental	Terrestrial	Soil	Floodplain	Unclassified	Terrestrial>Soil
3300012175	8.97365	-46.5053	red	red	Terrestrial>Soil	1117030	Ga0137321	Environmental	Terrestrial	Soil	Floodplain	Unclassified	Terrestrial>Soil
3300012178	3.18859	-45.4807	fuchsia	fuchsia	Aquatic>Marine	1112444	Ga0136557	Environmental	Aquatic	Non-marine Saline and Alkaline	Saline	Unclassified	Aquatic>Marine
3300012179	8.83879	-46.7276	red	red	Terrestrial>Soil	1117056	Ga0137334	Environmental	Terrestrial	Soil	Floodplain	Unclassified	Terrestrial>Soil
3300012182	3.05819	-44.3116	fuchsia	fuchsia	Aquatic>Marine	1112442	Ga0136556	Environmental	Aquatic	Non-marine Saline and Alkaline	Saline	Unclassified	Aquatic>Marine
3300012183	9.86744	-46.5339	red	red	Terrestrial>Soil	1117546	Ga0136624	Environmental	Terrestrial	Soil	Desert	Unclassified	Terrestrial>Soil
3300012184	9.40939	-45.3909	red	red	Terrestrial>Soil	1117518	Ga0136610	Environmental	Terrestrial	Soil	Desert	Unclassified	Terrestrial>Soil
3300012185	9.1077	-46.4247	red	red	Terrestrial>Soil	1117536	Ga0136619	Environmental	Terrestrial	Soil	Desert	Unclassified	Terrestrial>Soil
3300012186	9.94964	-44.9936	red	red	Terrestrial>Soil	1117538	Ga0136620	Environmental	Terrestrial	Soil	Desert	Unclassified	Terrestrial>Soil
3300012187	9.48765	-45.6629	red	red	Terrestrial>Soil	1117542	Ga0136622	Environmental	Terrestrial	Soil	Desert	Unclassified	Terrestrial>Soil
3300012188	9.28631	-46.9531	red	red	Terrestrial>Soil	1117534	Ga0136618	Environmental	Terrestrial	Soil	Desert	Unclassified	Terrestrial>Soil
3300012189	8.99184	-46.3187	red	red	Terrestrial>Soil	1117833	Ga0137388	Environmental	Terrestrial	Soil	Vadose zone	Saprolite	Terrestrial>Soil
3300012198	9.60018	-46.127	red	red	Terrestrial>Soil	1117785	Ga0137364	Environmental	Terrestrial	Soil	Vadose zone	Unclassified	Terrestrial>Soil
3300012199	9.62272	-46.8795	red	red	Terrestrial>Soil	1117823	Ga0137383	Environmental	Terrestrial	Soil	Vadose zone	Unclassified	Terrestrial>Soil
3300012200	10.2505	-46.2721	red	red	Terrestrial>Soil	1117821	Ga0137382	Environmental	Terrestrial	Soil	Vadose zone	Unclassified	Terrestrial>Soil
3300012201	9.26091	-47.2067	red	red	Terrestrial>Soil	1117787	Ga0137365	Environmental	Terrestrial	Soil	Vadose zone	Unclassified	Terrestrial>Soil
3300012202	9.43745	-45.7564	red	red	Terrestrial>Soil	1117783	Ga0137363	Environmental	Terrestrial	Soil	Vadose zone	Unclassified	Terrestrial>Soil
3300012203	9.50422	-45.6481	red	red	Terrestrial>Soil	1117855	Ga0137399	Environmental	Terrestrial	Soil	Vadose zone	Unclassified	Terrestrial>Soil
3300012204	9.70489	-47.3985	red	red	Terrestrial>Soil	1117805	Ga0137374	Environmental	Terrestrial	Soil	Vadose zone	Unclassified	Terrestrial>Soil
3300012205	9.47539	-45.8476	red	red	Terrestrial>Soil	1117781	Ga0137362	Environmental	Terrestrial	Soil	Vadose zone	Unclassified	Terrestrial>Soil
3300012206	9.4551	-46.4709	red	red	Terrestrial>Soil	1117817	Ga0137380	Environmental	Terrestrial	Soil	Vadose zone	Unclassified	Terrestrial>Soil
3300012207	9.34411	-46.5094	red	red	Terrestrial>Soil	1117819	Ga0137381	Environmental	Terrestrial	Soil	Vadose zone	Unclassified	Terrestrial>Soil
3300012208	10.0765	-45.7708	red	red	Terrestrial>Soil	1117809	Ga0137376	Environmental	Terrestrial	Soil	Vadose zone	Unclassified	Terrestrial>Soil
3300012209	9.7354	-46.9583	red	red	Terrestrial>Soil	1117815	Ga0137379	Environmental	Terrestrial	Soil	Vadose zone	Unclassified	Terrestrial>Soil
3300012210	9.75293	-46.7679	red	red	Terrestrial>Soil	1117813	Ga0137378	Environmental	Terrestrial	Soil	Vadose zone	Unclassified	Terrestrial>Soil
3300012211	9.60114	-46.4383	red	red	Terrestrial>Soil	1117811	Ga0137377	Environmental	Terrestrial	Soil	Vadose zone	Unclassified	Terrestrial>Soil
3300012225	8.82941	-46.6567	red	red	Terrestrial>Soil	1120452	Ga0137434	Environmental	Terrestrial	Soil	Floodplain	Unclassified	Terrestrial>Soil
3300012226	8.2377	-47.0765	red	red	Terrestrial>Soil	1120478	Ga0137447	Environmental	Terrestrial	Soil	Floodplain	Unclassified	Terrestrial>Soil
3300012227	8.50104	-46.9045	red	red	Terrestrial>Soil	1120482	Ga0137449	Environmental	Terrestrial	Soil	Floodplain	Unclassified	Terrestrial>Soil
3300012228	9.10908	-46.8171	red	red	Terrestrial>Soil	1120502	Ga0137459	Environmental	Terrestrial	Soil	Floodplain	Unclassified	Terrestrial>Soil
3300012231	9.12231	-46.4228	red	red	Terrestrial>Soil	1120514	Ga0137465	Environmental	Terrestrial	Soil	Floodplain	Unclassified	Terrestrial>Soil
3300012232	8.97108	-46.146	red	red	Terrestrial>Soil	1120454	Ga0137435	Environmental	Terrestrial	Soil	Floodplain	Unclassified	Terrestrial>Soil
3300012249	6.90703	-48.115	blue	blue	Aquatic>Freshwater	1112835	Ga0136701	Environmental	Aquatic	Freshwater	Unclassified	Unclassified	Aquatic>Freshwater
3300012250	0.711216	-46.3677	fuchsia	fuchsia	Aquatic>Non-marine Saline and Alkaline	1112476	Ga0136573	Environmental	Aquatic	Non-marine Saline and Alkaline	Saline	Unclassified	Aquatic>Non-marine Saline and Alkaline
3300012261	1.93404	-46.256	fuchsia	fuchsia	Aquatic>Marine	1112456	Ga0136563	Environmental	Aquatic	Non-marine Saline and Alkaline	Saline	Unclassified	Aquatic>Marine
3300012262	0.655908	-46.3871	fuchsia	fuchsia	Aquatic>Non-marine Saline and Alkaline	1112542	Ga0136606	Environmental	Aquatic	Non-marine Saline and Alkaline	Saline	Unclassified	Aquatic>Non-marine Saline and Alkaline
3300012263	1.10141	-46.6822	fuchsia	fuchsia	Aquatic>Non-marine Saline and Alkaline	1112458	Ga0136564	Environmental	Aquatic	Non-marine Saline and Alkaline	Saline	Unclassified	Aquatic>Non-marine Saline and Alkaline
3300012264	5.2518	-47.8726	blue	blue	Aquatic>Freshwater	1112863	Ga0136715	Environmental	Aquatic	Freshwater	Creek	Sediment	Aquatic>Freshwater
3300012265	1.02894	-46.2044	fuchsia	fuchsia	Aquatic>Marine	1112536	Ga0136603	Environmental	Aquatic	Non-marine Saline and Alkaline	Saline	Unclassified	Aquatic>Marine
3300012266	6.4743	-48.7496	blue	blue	Aquatic>Freshwater	1112857	Ga0136712	Environmental	Aquatic	Freshwater	Creek	Unclassified	Aquatic>Freshwater
3300012267	2.06789	-46.6526	fuchsia	fuchsia	Aquatic>Marine	1112512	Ga0136591	Environmental	Aquatic	Non-marine Saline and Alkaline	Saline	Unclassified	Aquatic>Marine
3300012268	1.46988	-46.4098	fuchsia	fuchsia	Aquatic>Non-marine Saline and Alkaline	1112510	Ga0136590	Environmental	Aquatic	Non-marine Saline and Alkaline	Saline	Unclassified	Aquatic>Non-marine Saline and Alkaline
3300012269	2.26118	-47.4461	fuchsia	fuchsia	Aquatic>Marine	1112450	Ga0136560	Environmental	Aquatic	Non-marine Saline and Alkaline	Saline	Unclassified	Aquatic>Marine
3300012270	2.87365	-46.2947	fuchsia	fuchsia	Aquatic>Marine	1112538	Ga0136604	Environmental	Aquatic	Non-marine Saline and Alkaline	Saline	Unclassified	Aquatic>Marine
3300012271	1.66222	-45.9563	fuchsia	fuchsia	Aquatic>Marine	1112440	Ga0136555	Environmental	Aquatic	Non-marine Saline and Alkaline	Saline	Unclassified	Aquatic>Marine
3300012272	2.37486	-46.7153	fuchsia	fuchsia	Aquatic>Marine	1112502	Ga0136586	Environmental	Aquatic	Non-marine Saline and Alkaline	Saline	Unclassified	Aquatic>Marine
3300012285	9.92695	-46.0483	red	red	Terrestrial>Soil	1117797	Ga0137370	Environmental	Terrestrial	Soil	Vadose zone	Unclassified	Terrestrial>Soil
3300012349	9.52651	-46.3656	red	red	Terrestrial>Soil	1117831	Ga0137387	Environmental	Terrestrial	Soil	Vadose zone	Saprolite	Terrestrial>Soil
3300012350	10.0751	-46.1258	red	red	Terrestrial>Soil	1117801	Ga0137372	Environmental	Terrestrial	Soil	Vadose zone	Unclassified	Terrestrial>Soil
3300012351	9.62103	-46.681	red	red	Terrestrial>Soil	1117829	Ga0137386	Environmental	Terrestrial	Soil	Vadose zone	Unclassified	Terrestrial>Soil
3300012353	9.92742	-46.9061	red	red	Terrestrial>Soil	1117791	Ga0137367	Environmental	Terrestrial	Soil	Vadose zone	Unclassified	Terrestrial>Soil
3300012354	9.61869	-47.0255	red	red	Terrestrial>Soil	1117789	Ga0137366	Environmental	Terrestrial	Soil	Vadose zone	Unclassified	Terrestrial>Soil
3300012355	9.65772	-47.1336	red	red	Terrestrial>Soil	1117795	Ga0137369	Environmental	Terrestrial	Soil	Vadose zone	Unclassified	Terrestrial>Soil
3300012356	9.42028	-47.062	red	red	Terrestrial>Soil	1117799	Ga0137371	Environmental	Terrestrial	Soil	Vadose zone	Unclassified	Terrestrial>Soil
3300012357	9.83143	-46.999	red	red	Terrestrial>Soil	1117825	Ga0137384	Environmental	Terrestrial	Soil	Vadose zone	Unclassified	Terrestrial>Soil
3300012358	10.0817	-47.4727	red	red	Terrestrial>Soil	1117793	Ga0137368	Environmental	Terrestrial	Soil	Vadose zone	Unclassified	Terrestrial>Soil
3300012359	9.69155	-46.9421	red	red	Terrestrial>Soil	1117827	Ga0137385	Environmental	Terrestrial	Soil	Vadose zone	Unclassified	Terrestrial>Soil
3300012360	9.85073	-46.713	red	red	Terrestrial>Soil	1117807	Ga0137375	Environmental	Terrestrial	Soil	Vadose zone	Unclassified	Terrestrial>Soil
3300012361	9.59463	-45.9263	red	red	Terrestrial>Soil	1117777	Ga0137360	Environmental	Terrestrial	Soil	Vadose zone	Unclassified	Terrestrial>Soil
3300012362	9.46553	-46.093	red	red	Terrestrial>Soil	1117779	Ga0137361	Environmental	Terrestrial	Soil	Vadose zone	Unclassified	Terrestrial>Soil
3300012363	9.1012	-46.3658	red	red	Terrestrial>Soil	1117837	Ga0137390	Environmental	Terrestrial	Soil	Vadose zone	Saprolite	Terrestrial>Soil
3300012474	9.78752	-45.7761	red	red	Terrestrial>Soil	1119440	Ga0157356	Environmental	Terrestrial	Soil	Unclassified	Unclassified	Terrestrial>Soil
3300012479	9.65936	-45.904	red	red	Terrestrial>Soil	1119424	Ga0157348	Environmental	Terrestrial	Soil	Unclassified	Unclassified	Terrestrial>Soil
3300012484	9.79813	-45.6504	red	red	Terrestrial>Soil	1119394	Ga0157333	Environmental	Terrestrial	Soil	Unclassified	Unclassified	Terrestrial>Soil
3300012486	9.67963	-45.7122	red	red	Terrestrial>Soil	1119390	Ga0157331	Environmental	Terrestrial	Soil	Unclassified	Unclassified	Terrestrial>Soil
3300012489	9.59084	-45.7194	red	red	Terrestrial>Soil	1119426	Ga0157349	Environmental	Terrestrial	Soil	Unclassified	Unclassified	Terrestrial>Soil
3300012493	9.59977	-45.8224	red	red	Terrestrial>Soil	1119438	Ga0157355	Environmental	Terrestrial	Soil	Unclassified	Unclassified	Terrestrial>Soil
3300012496	9.45431	-45.8576	red	red	Terrestrial>Soil	1119434	Ga0157353	Environmental	Terrestrial	Soil	Unclassified	Unclassified	Terrestrial>Soil
3300012499	9.62735	-45.9502	red	red	Terrestrial>Soil	1119428	Ga0157350	Environmental	Terrestrial	Soil	Unclassified	Unclassified	Terrestrial>Soil
3300012501	9.67614	-45.7671	red	red	Terrestrial>Soil	1119430	Ga0157351	Environmental	Terrestrial	Soil	Unclassified	Unclassified	Terrestrial>Soil
3300012509	9.91986	-45.6227	red	red	Terrestrial>Soil	1119396	Ga0157334	Environmental	Terrestrial	Soil	Unclassified	Unclassified	Terrestrial>Soil
3300012511	9.73326	-45.7531	red	red	Terrestrial>Soil	1119392	Ga0157332	Environmental	Terrestrial	Soil	Unclassified	Unclassified	Terrestrial>Soil
3300012514	9.70457	-45.8373	red	red	Terrestrial>Soil	1119388	Ga0157330	Environmental	Terrestrial	Soil	Unclassified	Unclassified	Terrestrial>Soil
3300012517	9.62276	-45.8556	red	red	Terrestrial>Soil	1119436	Ga0157354	Environmental	Terrestrial	Soil	Unclassified	Unclassified	Terrestrial>Soil
3300012519	9.69065	-45.9043	red	red	Terrestrial>Soil	1119432	Ga0157352	Environmental	Terrestrial	Soil	Unclassified	Unclassified	Terrestrial>Soil
3300012526	8.75374	-46.8781	red	red	Terrestrial>Soil	1117572	Ga0136637	Environmental	Terrestrial	Soil	Desert	Unclassified	Terrestrial>Soil
3300012527	9.77047	-46.0518	red	red	Terrestrial>Soil	1117564	Ga0136633	Environmental	Terrestrial	Soil	Desert	Unclassified	Terrestrial>Soil
3300012529	9.27946	-45.9745	red	red	Terrestrial>Soil	1117558	Ga0136630	Environmental	Terrestrial	Soil	Desert	Unclassified	Terrestrial>Soil
3300012530	8.8838	-47.3983	red	red	Terrestrial>Soil	1117568	Ga0136635	Environmental	Terrestrial	Soil	Desert	Unclassified	Terrestrial>Soil
3300012531	9.09361	-47.2697	red	red	Terrestrial>Soil	1117578	Ga0136640	Environmental	Terrestrial	Soil	Desert	Unclassified	Terrestrial>Soil
3300012532	10.3937	-47.2233	red	red	Terrestrial>Soil	1117803	Ga0137373	Environmental	Terrestrial	Soil	Vadose zone	Unclassified	Terrestrial>Soil
3300012582	9.68332	-45.6692	red	red	Terrestrial>Soil	1117773	Ga0137358	Environmental	Terrestrial	Soil	Vadose zone	Unclassified	Terrestrial>Soil
3300012669	9.30158	-46.2152	red	red	Terrestrial>Soil	1117550	Ga0136626	Environmental	Terrestrial	Soil	Desert	Unclassified	Terrestrial>Soil
3300012670	8.50706	-46.9222	red	red	Terrestrial>Soil	1117058	Ga0137335	Environmental	Terrestrial	Soil	Floodplain	Unclassified	Terrestrial>Soil
3300012671	8.66483	-47.056	red	red	Terrestrial>Soil	1117024	Ga0137318	Environmental	Terrestrial	Soil	Floodplain	Unclassified	Terrestrial>Soil
3300012672	9.37078	-46.0985	red	red	Terrestrial>Soil	1117022	Ga0137317	Environmental	Terrestrial	Soil	Floodplain	Unclassified	Terrestrial>Soil
3300012673	7.81634	-47.129	red	red	Terrestrial>Soil	1117066	Ga0137339	Environmental	Terrestrial	Soil	Floodplain	Unclassified	Terrestrial>Soil
3300012675	8.42205	-47.1379	red	red	Terrestrial>Soil	1117062	Ga0137337	Environmental	Terrestrial	Soil	Floodplain	Unclassified	Terrestrial>Soil
3300012676	8.68978	-46.9098	red	red	Terrestrial>Soil	1117070	Ga0137341	Environmental	Terrestrial	Soil	Floodplain	Unclassified	Terrestrial>Soil
3300012678	8.84989	-46.4017	red	red	Terrestrial>Soil	1117528	Ga0136615	Environmental	Terrestrial	Soil	Desert	Unclassified	Terrestrial>Soil
3300012679	8.86457	-46.5853	red	red	Terrestrial>Soil	1117530	Ga0136616	Environmental	Terrestrial	Soil	Desert	Unclassified	Terrestrial>Soil
3300012680	9.43771	-46.199	red	red	Terrestrial>Soil	1117522	Ga0136612	Environmental	Terrestrial	Soil	Desert	Unclassified	Terrestrial>Soil
3300012681	8.89881	-46.7224	red	red	Terrestrial>Soil	1117524	Ga0136613	Environmental	Terrestrial	Soil	Desert	Unclassified	Terrestrial>Soil
3300012682	9.24155	-47.4064	red	red	Terrestrial>Soil	1117520	Ga0136611	Environmental	Terrestrial	Soil	Desert	Unclassified	Terrestrial>Soil
3300012683	9.27403	-45.6585	red	red	Terrestrial>Soil	1117853	Ga0137398	Environmental	Terrestrial	Soil	Vadose zone	Unclassified	Terrestrial>Soil
3300012684	8.82072	-46.2909	red	red	Terrestrial>Soil	1117526	Ga0136614	Environmental	Terrestrial	Soil	Desert	Unclassified	Terrestrial>Soil
3300012685	9.51348	-45.7149	red	red	Terrestrial>Soil	1117851	Ga0137397	Environmental	Terrestrial	Soil	Vadose zone	Unclassified	Terrestrial>Soil
3300012789	9.50065	-45.344	red	red	Terrestrial>Soil	1125551	Ga0160480	Environmental	Terrestrial	Soil	Unclassified	Unclassified	Terrestrial>Soil
3300012790	9.88071	-45.7264	red	red	Terrestrial>Soil	1125583	Ga0160494	Environmental	Terrestrial	Soil	Unclassified	Unclassified	Terrestrial>Soil
3300012791	8.41676	-46.7833	red	red	Terrestrial>Soil	1125599	Ga0160501	Environmental	Terrestrial	Soil	Unclassified	Unclassified	Terrestrial>Soil
3300012792	9.93731	-45.6299	red	red	Terrestrial>Soil	1125567	Ga0160488	Environmental	Terrestrial	Soil	Unclassified	Unclassified	Terrestrial>Soil
3300012794	9.25569	-46.5776	red	red	Terrestrial>Soil	1125577	Ga0160493	Environmental	Terrestrial	Soil	Unclassified	Unclassified	Terrestrial>Soil
3300012796	10.34	-45.3483	red	red	Terrestrial>Soil	1125593	Ga0160498	Environmental	Terrestrial	Soil	Unclassified	Unclassified	Terrestrial>Soil
3300012799	8.97434	-46.2292	red	red	Terrestrial>Soil	1125545	Ga0160477	Environmental	Terrestrial	Soil	Unclassified	Unclassified	Terrestrial>Soil
3300012801	10.6213	-45.2832	red	red	Terrestrial>Soil	1125561	Ga0160485	Environmental	Terrestrial	Soil	Unclassified	Unclassified	Terrestrial>Soil
3300012804	7.14094	-45.7184	red	red	Terrestrial>Soil	1125559	Ga0160484	Environmental	Terrestrial	Soil	Unclassified	Unclassified	Terrestrial>Soil
3300012808	7.03086	-46.129	red	red	Terrestrial>Soil	1125601	Ga0160502	Environmental	Terrestrial	Soil	Unclassified	Unclassified	Terrestrial>Soil
3300012811	7.54547	-44.8934	red	red	Terrestrial>Soil	1125591	Ga0160497	Environmental	Terrestrial	Soil	Unclassified	Unclassified	Terrestrial>Soil
3300012816	7.99299	-46.0598	red	red	Terrestrial>Soil	1125585	Ga0160495	Environmental	Terrestrial	Soil	Unclassified	Unclassified	Terrestrial>Soil
3300012821	8.91416	-45.2723	red	red	Terrestrial>Soil	1125543	Ga0160476	Environmental	Terrestrial	Soil	Unclassified	Unclassified	Terrestrial>Soil
3300012822	8.41561	-47.8103	red	red	Terrestrial>Soil	1125571	Ga0160490	Environmental	Terrestrial	Soil	Unclassified	Unclassified	Terrestrial>Soil
3300012826	12.375	-44.4477	red	red	Terrestrial>Soil	1125575	Ga0160492	Environmental	Terrestrial	Soil	Unclassified	Unclassified	Terrestrial>Soil
3300012827	8.68426	-45.1134	red	red	Terrestrial>Soil	1125515	Ga0160462	Environmental	Terrestrial	Soil	Unclassified	Unclassified	Terrestrial>Soil
3300012830	8.93363	-45.8651	red	red	Terrestrial>Soil	1125603	Ga0160503	Environmental	Terrestrial	Soil	Unclassified	Unclassified	Terrestrial>Soil
3300012833	9.61313	-46.5336	red	red	Terrestrial>Soil	1125569	Ga0160489	Environmental	Terrestrial	Soil	Unclassified	Unclassified	Terrestrial>Soil
3300012838	9.17305	-44.6704	red	red	Terrestrial>Soil	1125517	Ga0160463	Environmental	Terrestrial	Soil	Unclassified	Unclassified	Terrestrial>Soil
3300012840	8.54437	-46.7891	red	red	Terrestrial>Soil	1125573	Ga0160491	Environmental	Terrestrial	Soil	Grasslands	Unclassified	Terrestrial>Soil
3300012842	10.0541	-44.912	red	red	Terrestrial>Soil	1125553	Ga0160481	Environmental	Terrestrial	Soil	Unclassified	Unclassified	Terrestrial>Soil
3300012843	8.30618	-45.5528	red	red	Terrestrial>Soil	1125539	Ga0160474	Environmental	Terrestrial	Soil	Unclassified	Unclassified	Terrestrial>Soil
3300012844	9.19051	-45.4238	red	red	Terrestrial>Soil	1125541	Ga0160475	Environmental	Terrestrial	Soil	Unclassified	Unclassified	Terrestrial>Soil
3300012851	8.78738	-44.1873	red	red	Terrestrial>Soil	1125491	Ga0160450	Environmental	Terrestrial	Soil	Unclassified	Unclassified	Terrestrial>Soil
3300012853	8.81248	-48.1282	red	red	Terrestrial>Soil	1125493	Ga0160451	Environmental	Terrestrial	Soil	Unclassified	Unclassified	Terrestrial>Soil
3300012856	8.793	-48.6284	red	red	Terrestrial>Soil	1125537	Ga0160473	Environmental	Terrestrial	Soil	Unclassified	Unclassified	Terrestrial>Soil
3300012859	8.80226	-45.0143	red	red	Terrestrial>Soil	1125555	Ga0160482	Environmental	Terrestrial	Soil	Unclassified	Unclassified	Terrestrial>Soil
3300012860	6.8272	-45.8023	red	red	Terrestrial>Soil	1125589	Ga0160496	Environmental	Terrestrial	Soil	Grasslands	Unclassified	Terrestrial>Soil
3300012862	7.29166	-46.2007	red	red	Terrestrial>Soil	1125557	Ga0160483	Environmental	Terrestrial	Soil	Grasslands	Unclassified	Terrestrial>Soil
3300012863	7.97715	-44.6587	red	red	Terrestrial>Soil	1125467	Ga0160438	Environmental	Terrestrial	Soil	Unclassified	Unclassified	Terrestrial>Soil
3300012864	8.59372	-48.3617	red	red	Aquatic>Freshwater	1125513	Ga0160461	Environmental	Terrestrial	Soil	Unclassified	Unclassified	Aquatic>Freshwater
3300012865	9.01221	-47.7231	red	red	Terrestrial>Soil	1125489	Ga0160449	Environmental	Terrestrial	Soil	Unclassified	Unclassified	Terrestrial>Soil
3300012876	5.13121	-48.0169	blue	blue	Aquatic>Freshwater	1112837	Ga0136702	Environmental	Aquatic	Freshwater	Unclassified	Unclassified	Aquatic>Freshwater
3300012878	8.27954	-45.8523	red	red	Terrestrial>Soil	1125469	Ga0160439	Environmental	Terrestrial	Soil	Unclassified	Unclassified	Terrestrial>Soil
3300012879	6.45412	-47.1207	red	red	Aquatic>Freshwater	1125605	Ga0160504	Environmental	Terrestrial	Soil	Grasslands	Unclassified	Aquatic>Freshwater
3300012880	9.01179	-46.8737	red	red	Terrestrial>Soil	1125465	Ga0160437	Environmental	Terrestrial	Soil	Unclassified	Unclassified	Terrestrial>Soil
3300012882	9.45354	-45.7459	red	red	Terrestrial>Soil	1113562	Ga0157304	Environmental	Terrestrial	Soil	Agricultural land	Unclassified	Terrestrial>Soil
3300012883	9.28634	-45.6796	red	red	Terrestrial>Soil	1113516	Ga0157281	Environmental	Terrestrial	Soil	Agricultural land	Unclassified	Terrestrial>Soil
3300012884	9.22865	-45.7345	red	red	Terrestrial>Soil	1113554	Ga0157300	Environmental	Terrestrial	Soil	Unclassified	Agricultural land	Terrestrial>Soil
3300012885	9.58502	-45.5638	red	red	Terrestrial>Soil	1113528	Ga0157287	Environmental	Terrestrial	Soil	Agricultural land	Unclassified	Terrestrial>Soil
3300012891	9.12671	-45.7878	red	red	Terrestrial>Soil	1113564	Ga0157305	Environmental	Terrestrial	Soil	Agricultural land	Unclassified	Terrestrial>Soil
3300012892	9.51934	-45.6269	red	red	Terrestrial>Soil	1113542	Ga0157294	Environmental	Terrestrial	Soil	Agricultural land	Unclassified	Terrestrial>Soil
3300012893	9.5518	-45.8602	red	red	Terrestrial>Soil	1113522	Ga0157284	Environmental	Terrestrial	Soil	Agricultural land	Unclassified	Terrestrial>Soil
3300012895	9.45996	-45.601	red	red	Terrestrial>Soil	1113572	Ga0157309	Environmental	Terrestrial	Soil	Unclassified	Agricultural land	Terrestrial>Soil
3300012896	9.42637	-45.6809	red	red	Terrestrial>Soil	1113560	Ga0157303	Environmental	Terrestrial	Soil	Agricultural land	Unclassified	Terrestrial>Soil
3300012897	9.21004	-45.7354	red	red	Terrestrial>Soil	1113524	Ga0157285	Environmental	Terrestrial	Soil	Agricultural land	Unclassified	Terrestrial>Soil
3300012898	9.59676	-45.5881	red	red	Terrestrial>Soil	1113540	Ga0157293	Environmental	Terrestrial	Soil	Agricultural land	Unclassified	Terrestrial>Soil
3300012899	9.64847	-45.6973	red	red	Terrestrial>Soil	1113552	Ga0157299	Environmental	Terrestrial	Soil	Unclassified	Agricultural land	Terrestrial>Soil
3300012900	9.22724	-45.831	red	red	Terrestrial>Soil	1113538	Ga0157292	Environmental	Terrestrial	Soil	Agricultural land	Unclassified	Terrestrial>Soil
3300012901	9.50592	-46.0573	red	red	Terrestrial>Soil	1113530	Ga0157288	Environmental	Terrestrial	Soil	Agricultural land	Unclassified	Terrestrial>Soil
3300012902	9.25726	-45.7614	red	red	Terrestrial>Soil	1113536	Ga0157291	Environmental	Terrestrial	Soil	Unclassified	Agricultural land	Terrestrial>Soil
3300012903	9.35459	-45.6852	red	red	Terrestrial>Soil	1113532	Ga0157289	Environmental	Terrestrial	Soil	Agricultural land	Unclassified	Terrestrial>Soil
3300012904	9.57879	-45.5677	red	red	Terrestrial>Soil	1113518	Ga0157282	Environmental	Terrestrial	Soil	Agricultural land	Unclassified	Terrestrial>Soil
3300012905	9.45213	-45.9021	red	red	Terrestrial>Soil	1113546	Ga0157296	Environmental	Terrestrial	Soil	Agricultural land	Unclassified	Terrestrial>Soil
3300012906	9.53424	-45.7028	red	red	Terrestrial>Soil	1113544	Ga0157295	Environmental	Terrestrial	Soil	Agricultural land	Unclassified	Terrestrial>Soil
3300012907	9.51746	-45.8633	red	red	Terrestrial>Soil	1113520	Ga0157283	Environmental	Terrestrial	Soil	Agricultural land	Unclassified	Terrestrial>Soil
3300012908	9.30183	-45.8893	red	red	Terrestrial>Soil	1113526	Ga0157286	Environmental	Terrestrial	Soil	Agricultural land	Unclassified	Terrestrial>Soil
3300012909	9.08016	-45.7913	red	red	Terrestrial>Soil	1113534	Ga0157290	Environmental	Terrestrial	Soil	Unclassified	Agricultural land	Terrestrial>Soil
3300012910	9.51065	-45.9948	red	red	Terrestrial>Soil	1113570	Ga0157308	Environmental	Terrestrial	Soil	Agricultural land	Unclassified	Terrestrial>Soil
3300012911	9.43052	-45.7657	red	red	Terrestrial>Soil	1113556	Ga0157301	Environmental	Terrestrial	Soil	Unclassified	Agricultural land	Terrestrial>Soil
3300012912	9.4594	-45.8383	red	red	Terrestrial>Soil	1113566	Ga0157306	Environmental	Terrestrial	Soil	Agricultural land	Unclassified	Terrestrial>Soil
3300012913	9.47166	-45.7519	red	red	Terrestrial>Soil	1113550	Ga0157298	Environmental	Terrestrial	Soil	Agricultural land	Unclassified	Terrestrial>Soil
3300012914	9.34893	-45.6808	red	red	Terrestrial>Soil	1113548	Ga0157297	Environmental	Terrestrial	Soil	Agricultural land	Unclassified	Terrestrial>Soil
3300012915	9.27179	-46.0048	red	red	Terrestrial>Soil	1113558	Ga0157302	Environmental	Terrestrial	Soil	Agricultural land	Unclassified	Terrestrial>Soil
3300012916	9.30924	-45.8223	red	red	Terrestrial>Soil	1113574	Ga0157310	Environmental	Terrestrial	Soil	Agricultural land	Unclassified	Terrestrial>Soil
3300012917	9.16794	-45.8417	red	red	Terrestrial>Soil	1117847	Ga0137395	Environmental	Terrestrial	Soil	Vadose zone	Unclassified	Terrestrial>Soil
3300012918	9.15584	-45.691	red	red	Terrestrial>Soil	1117849	Ga0137396	Environmental	Terrestrial	Soil	Vadose zone	Unclassified	Terrestrial>Soil
3300012919	2.5311	-46.0143	seagreen	seagreen	Aquatic>Marine	1118174	Ga0160422	Environmental	Aquatic	Marine	Oceanic	Photic zone	Aquatic>Marine
3300012920	2.55143	-46.4142	seagreen	seagreen	Aquatic>Marine	1118178	Ga0160423	Environmental	Aquatic	Marine	Oceanic	Photic zone	Aquatic>Marine
3300012921	6.89667	-50.2958	red	red	Aquatic>Freshwater	1127071	Ga0164290	Environmental	Terrestrial	Soil	Soil crust	Unclassified	Aquatic>Freshwater
3300012922	9.33346	-45.7921	red	red	Terrestrial>Soil	1117845	Ga0137394	Environmental	Terrestrial	Soil	Vadose zone	Unclassified	Terrestrial>Soil
3300012923	9.59594	-45.6848	red	red	Terrestrial>Soil	1117775	Ga0137359	Environmental	Terrestrial	Soil	Vadose zone	Unclassified	Terrestrial>Soil
3300012924	9.38521	-45.3889	red	red	Terrestrial>Soil	1117874	Ga0137413	Environmental	Terrestrial	Soil	Vadose zone	Unclassified	Terrestrial>Soil
3300012925	9.45307	-45.692	red	red	Terrestrial>Soil	1117882	Ga0137419	Environmental	Terrestrial	Soil	Vadose zone	Unclassified	Terrestrial>Soil
3300012926	9.25203	-45.5845	red	red	Terrestrial>Soil	1117858	Ga0137401	Environmental	Terrestrial	Soil	Vadose zone	Unclassified	Terrestrial>Soil
3300012927	9.21878	-45.7025	red	red	Terrestrial>Soil	1117878	Ga0137416	Environmental	Terrestrial	Soil	Vadose zone	Unclassified	Terrestrial>Soil
3300012928	2.92791	-45.8407	seagreen	seagreen	Aquatic>Marine	1118182	Ga0163110	Environmental	Aquatic	Marine	Oceanic	Photic zone	Aquatic>Marine
3300012929	9.2932	-45.7656	red	red	Terrestrial>Soil	1117862	Ga0137404	Environmental	Terrestrial	Soil	Vadose zone	Unclassified	Terrestrial>Soil
3300012930	9.21703	-45.7968	red	red	Terrestrial>Soil	1117866	Ga0137407	Environmental	Terrestrial	Soil	Vadose zone	Unclassified	Terrestrial>Soil
3300012931	6.95845	-47.1408	blue	blue	Aquatic>Freshwater	1120103	Ga0153915	Environmental	Aquatic	Freshwater	Wetlands	Unclassified	Aquatic>Freshwater
3300012936	3.24196	-46.1526	seagreen	seagreen	Aquatic>Marine	1118180	Ga0163109	Environmental	Aquatic	Marine	Oceanic	Photic zone	Aquatic>Marine
3300012943	8.50597	-45.4712	red	red	Terrestrial>Soil	1126077	Ga0164241	Environmental	Terrestrial	Soil	Unclassified	Unclassified	Terrestrial>Soil
3300012944	9.30252	-45.8954	red	red	Terrestrial>Soil	1117870	Ga0137410	Environmental	Terrestrial	Soil	Vadose zone	Unclassified	Terrestrial>Soil
3300012948	9.1884	-45.9653	red	red	Terrestrial>Soil	1108227	Ga0126375	Environmental	Terrestrial	Soil	Tropical forest	Unclassified	Terrestrial>Soil
3300012950	2.9937	-45.7102	seagreen	seagreen	Aquatic>Marine	1118176	Ga0163108	Environmental	Aquatic	Marine	Oceanic	Photic zone	Aquatic>Marine
3300012951	9.17001	-46.0374	red	red	Terrestrial>Soil	1127672	Ga0164300	Environmental	Terrestrial	Soil	Agricultural land	Unclassified	Terrestrial>Soil
3300012952	2.52144	-45.5126	seagreen	seagreen	Aquatic>Marine	1125695	Ga0163180	Environmental	Aquatic	Marine	Oceanic	Unclassified	Aquatic>Marine
3300012953	2.72266	-45.3753	seagreen	seagreen	Aquatic>Marine	1125693	Ga0163179	Environmental	Aquatic	Marine	Oceanic	Unclassified	Aquatic>Marine
3300012954	2.61269	-45.4235	seagreen	seagreen	Aquatic>Marine	1118184	Ga0163111	Environmental	Aquatic	Marine	Oceanic	Photic zone	Aquatic>Marine
3300012955	9.03699	-46.3748	red	red	Terrestrial>Soil	1127668	Ga0164298	Environmental	Terrestrial	Soil	Agricultural land	Unclassified	Terrestrial>Soil
3300012957	9.10009	-45.8627	red	red	Terrestrial>Soil	1127678	Ga0164303	Environmental	Terrestrial	Soil	Agricultural land	Unclassified	Terrestrial>Soil
3300012958	9.18778	-46.0613	red	red	Terrestrial>Soil	1127670	Ga0164299	Environmental	Terrestrial	Soil	Agricultural land	Unclassified	Terrestrial>Soil
3300012960	9.12874	-46.0691	red	red	Terrestrial>Soil	1127674	Ga0164301	Environmental	Terrestrial	Soil	Agricultural land	Unclassified	Terrestrial>Soil
3300012961	9.03642	-45.8847	red	red	Terrestrial>Soil	1127676	Ga0164302	Environmental	Terrestrial	Soil	Agricultural land	Unclassified	Terrestrial>Soil
3300012964	6.77142	-47.3971	blue	blue	Aquatic>Freshwater	1120105	Ga0153916	Environmental	Aquatic	Freshwater	Wetlands	Unclassified	Aquatic>Freshwater
3300012971	9.2833	-46.1442	red	red	Terrestrial>Soil	1108215	Ga0126369	Environmental	Terrestrial	Soil	Tropical forest	Bulk soil	Terrestrial>Soil
3300012972	9.51799	-46.275	red	red	Terrestrial>Soil	1101900	Ga0134077	Environmental	Terrestrial	Soil	Grasslands	Unclassified	Terrestrial>Soil
3300012975	10.0345	-46.3933	red	red	Terrestrial>Soil	1109432	Ga0134110	Environmental	Terrestrial	Soil	Grasslands	Unclassified	Terrestrial>Soil
3300012977	9.93691	-46.1341	red	red	Terrestrial>Soil	1101920	Ga0134087	Environmental	Terrestrial	Soil	Grasslands	Unclassified	Terrestrial>Soil
3300012984	8.92554	-46.0691	red	red	Terrestrial>Soil	1127690	Ga0164309	Environmental	Terrestrial	Soil	Unclassified	Agricultural land	Terrestrial>Soil
3300012985	8.95273	-45.9631	red	red	Terrestrial>Soil	1127688	Ga0164308	Environmental	Terrestrial	Soil	Unclassified	Agricultural land	Terrestrial>Soil
3300012986	9.12386	-46.0717	red	red	Terrestrial>Soil	1127680	Ga0164304	Environmental	Terrestrial	Soil	Agricultural land	Unclassified	Terrestrial>Soil
3300012987	8.9684	-45.9116	red	red	Terrestrial>Soil	1127686	Ga0164307	Environmental	Terrestrial	Soil	Unclassified	Agricultural land	Terrestrial>Soil
3300012988	8.84902	-46.0452	red	red	Terrestrial>Soil	1127684	Ga0164306	Environmental	Terrestrial	Soil	Unclassified	Agricultural land	Terrestrial>Soil
3300012989	9.18185	-45.9681	red	red	Terrestrial>Soil	1127682	Ga0164305	Environmental	Terrestrial	Soil	Agricultural land	Unclassified	Terrestrial>Soil
3300013004	6.13022	-48.3508	blue	blue	Aquatic>Freshwater	1127224	Ga0164293	Environmental	Aquatic	Freshwater	Lake	Unclassified	Aquatic>Freshwater
3300013005	6.22091	-48.2539	blue	blue	Aquatic>Freshwater	1127222	Ga0164292	Environmental	Aquatic	Freshwater	Lake	Unclassified	Aquatic>Freshwater
3300013006	5.71459	-48.0984	blue	blue	Aquatic>Freshwater	1127226	Ga0164294	Environmental	Aquatic	Freshwater	Lake	Unclassified	Aquatic>Freshwater
3300013008	5.6357	-59.4248	darkgoldenrod	darkgoldenrod	Aquatic>Thermal springs	1134753	Ga0167616	Environmental	Aquatic	Thermal springs	Hot (42-90C)	Microbial mats	Aquatic>Thermal springs
3300013009	5.5022	-60.3733	darkgoldenrod	darkgoldenrod	Aquatic>Thermal springs	1134752	Ga0167615	Environmental	Aquatic	Thermal springs	Hot (42-90C)	Microbial mats	Aquatic>Thermal springs
3300013010	3.38201	-46.689	seagreen	seagreen	Aquatic>Marine	1110858	Ga0129327	Environmental	Aquatic	Marine	Coastal	Unclassified	Aquatic>Marine
3300013014	6.35797	-48.4296	blue	blue	Aquatic>Freshwater	1127228	Ga0164295	Environmental	Aquatic	Freshwater	Lake	Unclassified	Aquatic>Freshwater
3300013015	6.15174	-50.1731	purple	purple	Aquatic>Freshwater	1129728	Ga0163222	Environmental	Aquatic	Deep subsurface	Shale gas/oil reservoir Shale gas reservoir	Produced water/Flow back	Aquatic>Freshwater
3300013016	4.9927	-48.4956	purple	purple	Aquatic>Freshwater	1129732	Ga0163224	Environmental	Aquatic	Deep subsurface	Shale gas/oil reservoir Shale gas reservoir	Produced water/Flow back	Aquatic>Freshwater
3300013017	5.4576	-49.2961	purple	purple	Aquatic>Freshwater	1129738	Ga0163227	Environmental	Aquatic	Deep subsurface	Shale gas/oil reservoir Shale gas reservoir	Produced water/Flow back	Aquatic>Freshwater
3300013018	6.03497	-48.6418	purple	purple	Aquatic>Freshwater	1129730	Ga0163223	Environmental	Aquatic	Deep subsurface	Shale gas/oil reservoir Shale gas reservoir	Produced water/Flow back	Aquatic>Freshwater
3300013019	5.05444	-49.424	purple	purple	Aquatic>Freshwater	1129736	Ga0163226	Environmental	Aquatic	Deep subsurface	Shale gas/oil reservoir Shale gas reservoir	Produced water/Flow back	Aquatic>Freshwater
3300013020	5.31678	-48.5372	purple	purple	Aquatic>Freshwater	1129722	Ga0163219	Environmental	Aquatic	Deep subsurface	Shale gas/oil reservoir Shale gas reservoir	Produced water/Flow back	Aquatic>Freshwater
3300013021	5.04024	-48.1515	purple	purple	Aquatic>Freshwater	1129734	Ga0163225	Environmental	Aquatic	Deep subsurface	Shale gas/oil reservoir Shale gas reservoir	Produced water/Flow back	Aquatic>Freshwater
3300013086	5.78158	-47.5297	blue	blue	Aquatic>Freshwater	1129226	Ga0163202	Environmental	Aquatic	Freshwater	Lake	Unclassified	Aquatic>Freshwater
3300013087	6.02747	-47.5003	blue	blue	Aquatic>Freshwater	1129246	Ga0163212	Environmental	Aquatic	Freshwater	Lake	Unclassified	Aquatic>Freshwater
3300013088	7.41542	-49.2124	blue	blue	Aquatic>Freshwater	1129222	Ga0163200	Environmental	Aquatic	Freshwater	Lake	Unclassified	Aquatic>Freshwater
3300013089	4.64256	-46.91	blue	blue	Aquatic>Marine	1129228	Ga0163203	Environmental	Aquatic	Freshwater	Lake	Unclassified	Aquatic>Marine
3300013090	6.30273	-48.6774	blue	blue	Aquatic>Freshwater	1129240	Ga0163209	Environmental	Aquatic	Freshwater	Lake	Unclassified	Aquatic>Freshwater
3300013091	6.33277	-48.4982	blue	blue	Aquatic>Freshwater	1129242	Ga0163210	Environmental	Aquatic	Freshwater	Lake	Unclassified	Aquatic>Freshwater
3300013092	7.39826	-49.0062	blue	blue	Aquatic>Freshwater	1129220	Ga0163199	Environmental	Aquatic	Freshwater	Lake	Unclassified	Aquatic>Freshwater
3300013093	6.51423	-48.1087	blue	blue	Aquatic>Freshwater	1127230	Ga0164296	Environmental	Aquatic	Freshwater	Lake	Unclassified	Aquatic>Freshwater
3300013094	6.3572	-48.0169	blue	blue	Aquatic>Freshwater	1127232	Ga0164297	Environmental	Aquatic	Freshwater	Lake	Unclassified	Aquatic>Freshwater
3300013096	8.86041	-47.0585	red	red	Terrestrial>Soil	1113568	Ga0157307	Environmental	Terrestrial	Soil	Agricultural land	Unclassified	Terrestrial>Soil
3300013097	7.09987	-47.9705	red	red	Aquatic>Freshwater	1117576	Ga0136639	Environmental	Terrestrial	Soil	Desert	Unclassified	Aquatic>Freshwater
3300013098	3.24285	-45.0071	seagreen	seagreen	Aquatic>Marine	1128610	Ga0164320	Environmental	Aquatic	Marine	Hydrothermal vents	Sediment	Aquatic>Marine
3300013099	3.36352	-45.1392	seagreen	seagreen	Aquatic>Marine	1128600	Ga0164315	Environmental	Aquatic	Marine	Hydrothermal vents	Sediment	Aquatic>Marine
3300013101	3.23291	-45.7926	seagreen	seagreen	Aquatic>Marine	1128596	Ga0164313	Environmental	Aquatic	Marine	Hydrothermal vents	Sediment	Aquatic>Marine
3300013103	2.68916	-45.5482	seagreen	seagreen	Aquatic>Marine	1128606	Ga0164318	Environmental	Aquatic	Marine	Hydrothermal vents	Sediment	Aquatic>Marine
3300013122	6.35567	-47.3011	blue	blue	Aquatic>Freshwater	1129297	Ga0172374	Environmental	Aquatic	Freshwater	Lake	Unclassified	Aquatic>Freshwater
3300013123	6.25135	-49.6326	blue	blue	Aquatic>Freshwater	1129285	Ga0172368	Environmental	Aquatic	Freshwater	Lake	Unclassified	Aquatic>Freshwater
3300013125	6.44994	-49.3923	blue	blue	Aquatic>Freshwater	1129287	Ga0172369	Environmental	Aquatic	Freshwater	Lake	Unclassified	Aquatic>Freshwater
3300013126	5.21569	-50.1237	blue	blue	Aquatic>Freshwater	1129283	Ga0172367	Environmental	Aquatic	Freshwater	Lake	Unclassified	Aquatic>Freshwater
3300013127	5.10485	-48.5754	blue	blue	Aquatic>Freshwater	1129279	Ga0172365	Environmental	Aquatic	Freshwater	Lake	Sediment	Aquatic>Freshwater
3300013128	5.15819	-48.7685	blue	blue	Aquatic>Freshwater	1129281	Ga0172366	Environmental	Aquatic	Freshwater	Lake	Sediment	Aquatic>Freshwater
3300013129	5.10548	-48.5497	blue	blue	Aquatic>Freshwater	1129277	Ga0172364	Environmental	Aquatic	Freshwater	Lake	Sediment	Aquatic>Freshwater
3300013130	5.18672	-48.2646	blue	blue	Aquatic>Freshwater	1129275	Ga0172363	Environmental	Aquatic	Freshwater	Lake	Sediment	Aquatic>Freshwater
3300013131	5.74711	-49.0684	blue	blue	Aquatic>Freshwater	1129295	Ga0172373	Environmental	Aquatic	Freshwater	Lake	Unclassified	Aquatic>Freshwater
3300013132	5.13364	-47.7937	blue	blue	Aquatic>Freshwater	1129293	Ga0172372	Environmental	Aquatic	Freshwater	Lake	Unclassified	Aquatic>Freshwater
3300013133	5.21991	-48.2622	blue	blue	Aquatic>Freshwater	1129273	Ga0172362	Environmental	Aquatic	Freshwater	Lake	Sediment	Aquatic>Freshwater
3300013136	6.5868	-49.221	blue	blue	Aquatic>Freshwater	1129289	Ga0172370	Environmental	Aquatic	Freshwater	Lake	Unclassified	Aquatic>Freshwater
3300013137	5.88179	-48.335	blue	blue	Aquatic>Freshwater	1129299	Ga0172375	Environmental	Aquatic	Freshwater	Lake	Unclassified	Aquatic>Freshwater
3300013138	6.55234	-48.4479	blue	blue	Aquatic>Freshwater	1129291	Ga0172371	Environmental	Aquatic	Freshwater	Lake	Unclassified	Aquatic>Freshwater
3300013285	6.47148	-48.1207	blue	blue	Aquatic>Freshwater	1117661	Ga0136642	Environmental	Aquatic	Freshwater	Lake	Unclassified	Aquatic>Freshwater
3300013286	6.29007	-48.2708	blue	blue	Aquatic>Freshwater	1117659	Ga0136641	Environmental	Aquatic	Freshwater	Lake	Unclassified	Aquatic>Freshwater
3300013391	7.28817	-46.393	purple	purple	Terrestrial>Soil	1132414	Ga0180014	Environmental	Aquatic	Deep subsurface	Groundwater	Unclassified	Terrestrial>Soil
3300013392	4.57084	-48.3063	purple	purple	Aquatic>Freshwater	1132416	Ga0180015	Environmental	Aquatic	Deep subsurface	Groundwater	Unclassified	Aquatic>Freshwater
3300014148	3.63203	-47.8605	purple	purple	Aquatic>Marine	1132404	Ga0180010	Environmental	Aquatic	Deep subsurface	Groundwater	Unclassified	Aquatic>Marine
3300014150	10.0286	-46.1924	red	red	Terrestrial>Soil	1101908	Ga0134081	Environmental	Terrestrial	Soil	Grasslands	Unclassified	Terrestrial>Soil
3300014151	10.5243	-45.5896	red	red	Terrestrial>Soil	1108393	Ga0181539	Environmental	Terrestrial	Soil	Wetlands	Peat	Terrestrial>Soil
3300014152	10.3049	-45.6982	red	red	Terrestrial>Soil	1108381	Ga0181533	Environmental	Terrestrial	Soil	Wetlands	Peat	Terrestrial>Soil
3300014153	10.1023	-45.7659	red	red	Terrestrial>Soil	1108369	Ga0181527	Environmental	Terrestrial	Soil	Wetlands	Peat	Terrestrial>Soil
3300014154	9.46845	-46.3957	red	red	Terrestrial>Soil	1101896	Ga0134075	Environmental	Terrestrial	Soil	Grasslands	Unclassified	Terrestrial>Soil
3300014155	10.0429	-45.7072	red	red	Terrestrial>Soil	1108363	Ga0181524	Environmental	Terrestrial	Soil	Wetlands	Peat	Terrestrial>Soil
3300014156	9.60275	-45.7581	red	red	Terrestrial>Soil	1108351	Ga0181518	Environmental	Terrestrial	Soil	Wetlands	Peat	Terrestrial>Soil
3300014158	9.68567	-45.9962	red	red	Terrestrial>Soil	1108357	Ga0181521	Environmental	Terrestrial	Soil	Wetlands	Peat	Terrestrial>Soil
3300014159	9.6152	-45.9597	red	red	Terrestrial>Soil	1108375	Ga0181530	Environmental	Terrestrial	Soil	Wetlands	Peat	Terrestrial>Soil
3300014160	9.57193	-45.836	red	red	Terrestrial>Soil	1108349	Ga0181517	Environmental	Terrestrial	Soil	Wetlands	Peat	Terrestrial>Soil
3300014161	9.44245	-45.6501	red	red	Terrestrial>Soil	1108373	Ga0181529	Environmental	Terrestrial	Soil	Wetlands	Peat	Terrestrial>Soil
3300014162	9.59884	-45.9977	red	red	Terrestrial>Soil	1108391	Ga0181538	Environmental	Terrestrial	Soil	Wetlands	Peat	Terrestrial>Soil
3300014164	9.47376	-45.2764	red	red	Terrestrial>Soil	1108379	Ga0181532	Environmental	Terrestrial	Soil	Wetlands	Peat	Terrestrial>Soil
3300014165	9.42878	-45.8265	red	red	Terrestrial>Soil	1108361	Ga0181523	Environmental	Terrestrial	Soil	Wetlands	Peat	Terrestrial>Soil
3300014167	8.92535	-44.7482	red	red	Terrestrial>Soil	1108371	Ga0181528	Environmental	Terrestrial	Soil	Wetlands	Peat	Terrestrial>Soil
3300014168	8.84685	-45.9881	red	red	Terrestrial>Soil	1108383	Ga0181534	Environmental	Terrestrial	Soil	Wetlands	Peat	Terrestrial>Soil
3300014169	9.42812	-46.3843	red	red	Terrestrial>Soil	1108377	Ga0181531	Environmental	Terrestrial	Soil	Wetlands	Peat	Terrestrial>Soil
3300014199	9.65204	-45.7482	red	red	Terrestrial>Soil	1108385	Ga0181535	Environmental	Terrestrial	Soil	Wetlands	Peat	Terrestrial>Soil
3300014200	9.58855	-45.4936	red	red	Terrestrial>Soil	1108367	Ga0181526	Environmental	Terrestrial	Soil	Wetlands	Peat	Terrestrial>Soil
3300014201	8.61459	-46.9257	red	red	Terrestrial>Soil	1108389	Ga0181537	Environmental	Terrestrial	Soil	Wetlands	Peat	Terrestrial>Soil
3300014203	6.12376	-46.2051	purple	purple	Terrestrial>Soil	1129780	Ga0172378	Environmental	Aquatic	Deep subsurface	Groundwater	Unclassified	Terrestrial>Soil
3300014208	6.67053	-46.1836	purple	purple	Terrestrial>Soil	1129782	Ga0172379	Environmental	Aquatic	Deep subsurface	Groundwater	Unclassified	Terrestrial>Soil
3300014254	8.01437	-46.2397	red	red	Terrestrial>Soil	1072403	Ga0075312	Environmental	Terrestrial	Soil	Wetlands	Unclassified	Terrestrial>Soil
3300014255	6.83021	-46.4073	red	red	Terrestrial>Soil	1072419	Ga0075320	Environmental	Terrestrial	Soil	Wetlands	Unclassified	Terrestrial>Soil
3300014256	6.62598	-46.5866	red	red	Aquatic>Freshwater	1072415	Ga0075318	Environmental	Terrestrial	Soil	Wetlands	Unclassified	Aquatic>Freshwater
3300014257	6.68207	-47.1283	red	red	Aquatic>Freshwater	1072417	Ga0075319	Environmental	Terrestrial	Soil	Wetlands	Unclassified	Aquatic>Freshwater
3300014258	6.66606	-47.2491	red	red	Aquatic>Freshwater	1072409	Ga0075315	Environmental	Terrestrial	Soil	Wetlands	Unclassified	Aquatic>Freshwater
3300014259	7.67824	-46.361	red	red	Terrestrial>Soil	1072401	Ga0075311	Environmental	Terrestrial	Soil	Wetlands	Unclassified	Terrestrial>Soil
3300014260	6.30285	-46.3248	red	red	Terrestrial>Soil	1072393	Ga0075307	Environmental	Terrestrial	Soil	Wetlands	Unclassified	Terrestrial>Soil
3300014261	8.06458	-46.7299	red	red	Terrestrial>Soil	1072499	Ga0075360	Environmental	Terrestrial	Soil	Wetlands	Unclassified	Terrestrial>Soil
3300014262	7.01567	-47.2421	red	red	Aquatic>Freshwater	1072381	Ga0075301	Environmental	Terrestrial	Soil	Wetlands	Unclassified	Aquatic>Freshwater
3300014263	7.68027	-46.4929	red	red	Terrestrial>Soil	1072427	Ga0075324	Environmental	Terrestrial	Soil	Wetlands	Unclassified	Terrestrial>Soil
3300014264	6.22291	-46.3852	red	red	Aquatic>Freshwater	1072395	Ga0075308	Environmental	Terrestrial	Soil	Wetlands	Unclassified	Aquatic>Freshwater
3300014265	7.97367	-46.3368	red	red	Terrestrial>Soil	1072407	Ga0075314	Environmental	Terrestrial	Soil	Wetlands	Unclassified	Terrestrial>Soil
3300014266	7.82066	-46.7373	red	red	Terrestrial>Soil	1072497	Ga0075359	Environmental	Terrestrial	Soil	Wetlands	Unclassified	Terrestrial>Soil
3300014267	8.01234	-46.2127	red	red	Terrestrial>Soil	1072405	Ga0075313	Environmental	Terrestrial	Soil	Wetlands	Unclassified	Terrestrial>Soil
3300014268	7.79997	-46.2857	red	red	Terrestrial>Soil	1072397	Ga0075309	Environmental	Terrestrial	Soil	Wetlands	Unclassified	Terrestrial>Soil
3300014269	7.21547	-47.2473	red	red	Aquatic>Freshwater	1072383	Ga0075302	Environmental	Terrestrial	Soil	Wetlands	Unclassified	Aquatic>Freshwater
3300014270	7.22012	-46.2149	red	red	Terrestrial>Soil	1072429	Ga0075325	Environmental	Terrestrial	Soil	Wetlands	Unclassified	Terrestrial>Soil
3300014271	7.9429	-46.2297	red	red	Terrestrial>Soil	1072431	Ga0075326	Environmental	Terrestrial	Soil	Wetlands	Unclassified	Terrestrial>Soil
3300014272	7.91328	-46.0995	red	red	Terrestrial>Soil	1072433	Ga0075327	Environmental	Terrestrial	Soil	Wetlands	Unclassified	Terrestrial>Soil
3300014295	5.94838	-46.1596	red	red	Terrestrial>Soil	1072389	Ga0075305	Environmental	Terrestrial	Soil	Wetlands	Unclassified	Terrestrial>Soil
3300014296	6.66959	-46.2403	red	red	Terrestrial>Soil	1072467	Ga0075344	Environmental	Terrestrial	Soil	Wetlands	Unclassified	Terrestrial>Soil
3300014297	5.96353	-46.5632	red	red	Aquatic>Freshwater	1072391	Ga0075306	Environmental	Terrestrial	Soil	Wetlands	Unclassified	Aquatic>Freshwater
3300014298	6.23171	-46.2913	red	red	Terrestrial>Soil	1072461	Ga0075341	Environmental	Terrestrial	Soil	Wetlands	Unclassified	Terrestrial>Soil
3300014299	7.23062	-46.9324	red	red	Aquatic>Freshwater	1072385	Ga0075303	Environmental	Terrestrial	Soil	Wetlands	Unclassified	Aquatic>Freshwater
3300014300	7.88914	-46.9011	red	red	Terrestrial>Soil	1072421	Ga0075321	Environmental	Terrestrial	Soil	Wetlands	Unclassified	Terrestrial>Soil
3300014301	7.75347	-46.4172	red	red	Terrestrial>Soil	1072425	Ga0075323	Environmental	Terrestrial	Soil	Wetlands	Unclassified	Terrestrial>Soil
3300014302	8.14982	-45.9236	red	red	Terrestrial>Soil	1072399	Ga0075310	Environmental	Terrestrial	Soil	Wetlands	Unclassified	Terrestrial>Soil
3300014303	8.28559	-46.7576	red	red	Terrestrial>Soil	1072495	Ga0075358	Environmental	Terrestrial	Soil	Wetlands	Unclassified	Terrestrial>Soil
3300014304	6.5657	-46.5325	red	red	Aquatic>Freshwater	1072459	Ga0075340	Environmental	Terrestrial	Soil	Wetlands	Unclassified	Aquatic>Freshwater
3300014305	6.44772	-46.94	red	red	Aquatic>Freshwater	1072477	Ga0075349	Environmental	Terrestrial	Soil	Wetlands	Unclassified	Aquatic>Freshwater
3300014306	6.38811	-46.9339	red	red	Aquatic>Freshwater	1072471	Ga0075346	Environmental	Terrestrial	Soil	Wetlands	Unclassified	Aquatic>Freshwater
3300014307	6.05361	-46.2998	red	red	Terrestrial>Soil	1072387	Ga0075304	Environmental	Terrestrial	Soil	Wetlands	Unclassified	Terrestrial>Soil
3300014308	7.19949	-47.186	red	red	Aquatic>Freshwater	1072487	Ga0075354	Environmental	Terrestrial	Soil	Wetlands	Unclassified	Aquatic>Freshwater
3300014309	6.36564	-47.0462	red	red	Aquatic>Freshwater	1072413	Ga0075317	Environmental	Terrestrial	Soil	Wetlands	Unclassified	Aquatic>Freshwater
3300014310	7.6371	-46.2717	red	red	Terrestrial>Soil	1072441	Ga0075331	Environmental	Terrestrial	Soil	Wetlands	Unclassified	Terrestrial>Soil
3300014311	7.38383	-46.4215	red	red	Terrestrial>Soil	1072423	Ga0075322	Environmental	Terrestrial	Soil	Wetlands	Unclassified	Terrestrial>Soil
3300014312	6.29355	-46.8592	red	red	Aquatic>Freshwater	1072469	Ga0075345	Environmental	Terrestrial	Soil	Wetlands	Unclassified	Aquatic>Freshwater
3300014313	6.15626	-46.8793	red	red	Aquatic>Freshwater	1072473	Ga0075347	Environmental	Terrestrial	Soil	Wetlands	Unclassified	Aquatic>Freshwater
3300014314	7.12845	-46.566	red	red	Terrestrial>Soil	1072411	Ga0075316	Environmental	Terrestrial	Soil	Wetlands	Unclassified	Terrestrial>Soil
3300014315	6.31476	-46.4521	red	red	Aquatic>Freshwater	1072479	Ga0075350	Environmental	Terrestrial	Soil	Wetlands	Unclassified	Aquatic>Freshwater
3300014316	6.3661	-47.3034	red	red	Aquatic>Freshwater	1072457	Ga0075339	Environmental	Terrestrial	Soil	Wetlands	Unclassified	Aquatic>Freshwater
3300014317	6.45265	-46.4338	red	red	Terrestrial>Soil	1072465	Ga0075343	Environmental	Terrestrial	Soil	Wetlands	Unclassified	Terrestrial>Soil
3300014318	7.60154	-47.1843	red	red	Aquatic>Freshwater	1072481	Ga0075351	Environmental	Terrestrial	Soil	Wetlands	Unclassified	Aquatic>Freshwater
3300014319	6.37972	-46.6194	red	red	Aquatic>Freshwater	1072475	Ga0075348	Environmental	Terrestrial	Soil	Wetlands	Unclassified	Aquatic>Freshwater
3300014320	6.83683	-46.1145	red	red	Terrestrial>Soil	1072463	Ga0075342	Environmental	Terrestrial	Soil	Wetlands	Unclassified	Terrestrial>Soil
3300014321	7.13711	-47.2351	red	red	Aquatic>Freshwater	1072485	Ga0075353	Environmental	Terrestrial	Soil	Wetlands	Unclassified	Aquatic>Freshwater
3300014322	7.97025	-46.2911	red	red	Terrestrial>Soil	1072489	Ga0075355	Environmental	Terrestrial	Soil	Wetlands	Unclassified	Terrestrial>Soil
3300014323	8.05201	-46.7414	red	red	Terrestrial>Soil	1072491	Ga0075356	Environmental	Terrestrial	Soil	Wetlands	Unclassified	Terrestrial>Soil
3300014324	7.13012	-47.1826	red	red	Aquatic>Freshwater	1072483	Ga0075352	Environmental	Terrestrial	Soil	Wetlands	Unclassified	Aquatic>Freshwater
3300014487	9.74538	-45.571	red	red	Terrestrial>Soil	1127127	Ga0182000	Environmental	Terrestrial	Soil	Agricultural land	Unclassified	Terrestrial>Soil
3300014488	9.45305	-45.8031	red	red	Terrestrial>Soil	1127129	Ga0182001	Environmental	Terrestrial	Soil	Agricultural land	Unclassified	Terrestrial>Soil
3300014489	9.37531	-45.7094	red	red	Terrestrial>Soil	1132100	Ga0182018	Environmental	Terrestrial	Soil	Wetlands	Permafrost	Terrestrial>Soil
3300014490	8.68402	-45.9611	red	red	Terrestrial>Soil	1132084	Ga0182010	Environmental	Terrestrial	Soil	Wetlands	Permafrost	Terrestrial>Soil
3300014491	9.35863	-45.8645	red	red	Terrestrial>Soil	1132092	Ga0182014	Environmental	Terrestrial	Soil	Wetlands	Permafrost	Terrestrial>Soil
3300014492	9.67631	-45.4425	red	red	Terrestrial>Soil	1132090	Ga0182013	Environmental	Terrestrial	Soil	Wetlands	Permafrost	Terrestrial>Soil
3300014493	9.65505	-45.6058	red	red	Terrestrial>Soil	1132096	Ga0182016	Environmental	Terrestrial	Soil	Wetlands	Permafrost	Terrestrial>Soil
3300014494	8.54278	-46.1296	red	red	Terrestrial>Soil	1132098	Ga0182017	Environmental	Terrestrial	Soil	Wetlands	Permafrost	Terrestrial>Soil
3300014495	9.30412	-45.8597	red	red	Terrestrial>Soil	1132094	Ga0182015	Environmental	Terrestrial	Soil	Wetlands	Permafrost	Terrestrial>Soil
3300014496	8.77019	-45.9291	red	red	Terrestrial>Soil	1132086	Ga0182011	Environmental	Terrestrial	Soil	Wetlands	Permafrost	Terrestrial>Soil
3300014498	9.05786	-45.9291	red	red	Terrestrial>Soil	1132102	Ga0182019	Environmental	Terrestrial	Soil	Wetlands	Permafrost	Terrestrial>Soil
3300014499	9.36303	-45.8473	red	red	Terrestrial>Soil	1132088	Ga0182012	Environmental	Terrestrial	Soil	Wetlands	Permafrost	Terrestrial>Soil
3300014501	9.74076	-45.8488	red	red	Terrestrial>Soil	1132109	Ga0182024	Environmental	Terrestrial	Soil	Wetlands	Permafrost	Terrestrial>Soil
3300014502	8.72043	-46.2022	red	red	Terrestrial>Soil	1132105	Ga0182021	Environmental	Terrestrial	Soil	Wetlands	Permafrost	Terrestrial>Soil
3300014574	7.32928	-48.5686	purple	purple	Aquatic>Freshwater	1132408	Ga0180011	Environmental	Aquatic	Deep subsurface	Groundwater	Unclassified	Aquatic>Freshwater
3300014613	4.40543	-46.6278	purple	purple	Aquatic>Marine	1132400	Ga0180008	Environmental	Aquatic	Deep subsurface	Groundwater	Unclassified	Aquatic>Marine
3300014638	9.96712	-45.7066	red	red	Terrestrial>Soil	1108387	Ga0181536	Environmental	Terrestrial	Soil	Wetlands	Peat	Terrestrial>Soil
3300014654	9.27873	-46.5057	red	red	Terrestrial>Soil	1108365	Ga0181525	Environmental	Terrestrial	Soil	Wetlands	Peat	Terrestrial>Soil
3300014655	9.42993	-45.2325	red	red	Terrestrial>Soil	1108347	Ga0181516	Environmental	Terrestrial	Soil	Wetlands	Peat	Terrestrial>Soil
3300014656	2.98098	-47.0069	purple	purple	Aquatic>Marine	1132398	Ga0180007	Environmental	Aquatic	Deep subsurface	Groundwater	Unclassified	Aquatic>Marine
3300014657	9.33559	-45.8212	red	red	Terrestrial>Soil	1108359	Ga0181522	Environmental	Terrestrial	Soil	Wetlands	Peat	Terrestrial>Soil
3300014658	8.90451	-45.8023	red	red	Terrestrial>Soil	1108353	Ga0181519	Environmental	Terrestrial	Soil	Wetlands	Peat	Terrestrial>Soil
3300014720	5.20271	-47.768	blue	blue	Aquatic>Freshwater	1129301	Ga0172376	Environmental	Aquatic	Freshwater	Lake	Unclassified	Aquatic>Freshwater
3300014838	9.46189	-45.5035	red	red	Terrestrial>Soil	1132117	Ga0182030	Environmental	Terrestrial	Soil	Wetlands	Permafrost	Terrestrial>Soil
3300014839	9.10714	-45.9776	red	red	Terrestrial>Soil	1132113	Ga0182027	Environmental	Terrestrial	Soil	Wetlands	Permafrost	Terrestrial>Soil
3300014861	8.60601	-46.5723	red	red	Terrestrial>Soil	1134985	Ga0180061	Environmental	Terrestrial	Soil	Floodplain	Unclassified	Terrestrial>Soil
3300014862	8.318	-46.7926	red	red	Terrestrial>Soil	1135055	Ga0180096	Environmental	Terrestrial	Soil	Floodplain	Unclassified	Terrestrial>Soil
3300014863	8.2593	-47.2195	red	red	Terrestrial>Soil	1134983	Ga0180060	Environmental	Terrestrial	Soil	Floodplain	Unclassified	Terrestrial>Soil
3300014864	8.82989	-46.6037	red	red	Terrestrial>Soil	1134999	Ga0180068	Environmental	Terrestrial	Soil	Floodplain	Unclassified	Terrestrial>Soil
3300014865	9.11049	-46.4713	red	red	Terrestrial>Soil	1135019	Ga0180078	Environmental	Terrestrial	Soil	Floodplain	Unclassified	Terrestrial>Soil
3300014866	9.32723	-46.1851	red	red	Terrestrial>Soil	1135043	Ga0180090	Environmental	Terrestrial	Soil	Floodplain	Unclassified	Terrestrial>Soil
3300014867	8.52577	-46.7954	red	red	Terrestrial>Soil	1135015	Ga0180076	Environmental	Terrestrial	Soil	Floodplain	Unclassified	Terrestrial>Soil
3300014868	9.15339	-46.3315	red	red	Terrestrial>Soil	1135039	Ga0180088	Environmental	Terrestrial	Soil	Floodplain	Unclassified	Terrestrial>Soil
3300014869	2.81759	-45.7483	seagreen	seagreen	Aquatic>Marine	1133990	Ga0180298	Environmental	Aquatic	Marine	Hydrothermal vents	Sediment	Aquatic>Marine
3300014870	9.03268	-46.9309	red	red	Terrestrial>Soil	1135023	Ga0180080	Environmental	Terrestrial	Soil	Floodplain	Unclassified	Terrestrial>Soil
3300014871	8.73807	-46.5924	red	red	Terrestrial>Soil	1135053	Ga0180095	Environmental	Terrestrial	Soil	Floodplain	Unclassified	Terrestrial>Soil
3300014872	8.66443	-46.6387	red	red	Terrestrial>Soil	1135037	Ga0180087	Environmental	Terrestrial	Soil	Floodplain	Unclassified	Terrestrial>Soil
3300014873	8.3826	-47.0357	red	red	Terrestrial>Soil	1134995	Ga0180066	Environmental	Terrestrial	Soil	Floodplain	Unclassified	Terrestrial>Soil
3300014874	8.8628	-46.5866	red	red	Terrestrial>Soil	1135031	Ga0180084	Environmental	Terrestrial	Soil	Floodplain	Unclassified	Terrestrial>Soil
3300014875	8.94094	-46.75	red	red	Terrestrial>Soil	1135029	Ga0180083	Environmental	Terrestrial	Soil	Floodplain	Unclassified	Terrestrial>Soil
3300014876	9.18752	-46.272	red	red	Terrestrial>Soil	1134991	Ga0180064	Environmental	Terrestrial	Soil	Floodplain	Unclassified	Terrestrial>Soil
3300014877	8.94388	-46.8664	red	red	Terrestrial>Soil	1135011	Ga0180074	Environmental	Terrestrial	Soil	Floodplain	Unclassified	Terrestrial>Soil
3300014878	8.88747	-46.4658	red	red	Terrestrial>Soil	1134993	Ga0180065	Environmental	Terrestrial	Soil	Floodplain	Unclassified	Terrestrial>Soil
3300014879	9.0833	-46.3405	red	red	Terrestrial>Soil	1134987	Ga0180062	Environmental	Terrestrial	Soil	Floodplain	Unclassified	Terrestrial>Soil
3300014880	9.09885	-46.3727	red	red	Terrestrial>Soil	1135027	Ga0180082	Environmental	Terrestrial	Soil	Floodplain	Unclassified	Terrestrial>Soil
3300014881	8.35931	-46.8302	red	red	Terrestrial>Soil	1135051	Ga0180094	Environmental	Terrestrial	Soil	Floodplain	Unclassified	Terrestrial>Soil
3300014882	8.87837	-47.3577	red	red	Terrestrial>Soil	1135001	Ga0180069	Environmental	Terrestrial	Soil	Floodplain	Unclassified	Terrestrial>Soil
3300014883	8.33941	-46.6882	red	red	Terrestrial>Soil	1135035	Ga0180086	Environmental	Terrestrial	Soil	Floodplain	Unclassified	Terrestrial>Soil
3300014884	8.6578	-46.6872	red	red	Terrestrial>Soil	1135071	Ga0180104	Environmental	Terrestrial	Soil	Floodplain	Unclassified	Terrestrial>Soil
3300014885	8.38106	-47.006	red	red	Terrestrial>Soil	1134989	Ga0180063	Environmental	Terrestrial	Soil	Floodplain	Unclassified	Terrestrial>Soil
3300014886	3.18255	-45.0387	seagreen	seagreen	Aquatic>Marine	1133994	Ga0180300	Environmental	Aquatic	Marine	Hydrothermal vents	Sediment	Aquatic>Marine
3300014887	2.4427	-45.7207	seagreen	seagreen	Aquatic>Marine	1133998	Ga0180302	Environmental	Aquatic	Marine	Hydrothermal vents	Sediment	Aquatic>Marine
3300014903	2.70557	-45.7872	seagreen	seagreen	Aquatic>Marine	1128612	Ga0164321	Environmental	Aquatic	Marine	Hydrothermal vents	Sediment	Aquatic>Marine
3300014911	2.87964	-46.1582	seagreen	seagreen	Aquatic>Marine	1133996	Ga0180301	Environmental	Aquatic	Marine	Hydrothermal vents	Sediment	Aquatic>Marine
3300014913	3.42591	-45.5048	seagreen	seagreen	Aquatic>Marine	1128590	Ga0164310	Environmental	Aquatic	Marine	Hydrothermal vents	Sediment	Aquatic>Marine
3300014914	3.60045	-45.8996	seagreen	seagreen	Aquatic>Marine	1128592	Ga0164311	Environmental	Aquatic	Marine	Hydrothermal vents	Sediment	Aquatic>Marine
3300015048	4.54771	-47.9273	purple	purple	Aquatic>Freshwater	1132412	Ga0180013	Environmental	Aquatic	Deep subsurface	Groundwater	Unclassified	Aquatic>Freshwater
3300015049	6.2106	-46.4781	purple	purple	Aquatic>Freshwater	1132410	Ga0180012	Environmental	Aquatic	Deep subsurface	Groundwater	Unclassified	Aquatic>Freshwater
3300015050	5.94433	-49.6942	blue	blue	Aquatic>Freshwater	1114484	Ga0181338	Environmental	Aquatic	Freshwater	Lake	Unclassified	Aquatic>Freshwater
3300015248	8.97117	-46.5131	red	red	Terrestrial>Soil	1135021	Ga0180079	Environmental	Terrestrial	Soil	Floodplain	Unclassified	Terrestrial>Soil
3300015249	8.42647	-47.008	red	red	Terrestrial>Soil	1135005	Ga0180071	Environmental	Terrestrial	Soil	Floodplain	Unclassified	Terrestrial>Soil
3300015250	7.68749	-47.5308	red	red	Aquatic>Freshwater	1135007	Ga0180072	Environmental	Terrestrial	Soil	Floodplain	Unclassified	Aquatic>Freshwater
3300015251	8.38519	-47.1264	red	red	Terrestrial>Soil	1135003	Ga0180070	Environmental	Terrestrial	Soil	Floodplain	Unclassified	Terrestrial>Soil
3300015252	8.19971	-47.1759	red	red	Terrestrial>Soil	1135013	Ga0180075	Environmental	Terrestrial	Soil	Floodplain	Unclassified	Terrestrial>Soil
3300015253	7.89205	-47.5031	red	red	Aquatic>Freshwater	1135025	Ga0180081	Environmental	Terrestrial	Soil	Floodplain	Unclassified	Aquatic>Freshwater
3300015254	8.55873	-47.1567	red	red	Terrestrial>Soil	1135041	Ga0180089	Environmental	Terrestrial	Soil	Floodplain	Unclassified	Terrestrial>Soil
3300015255	8.7317	-46.5664	red	red	Terrestrial>Soil	1135017	Ga0180077	Environmental	Terrestrial	Soil	Floodplain	Unclassified	Terrestrial>Soil
3300015256	8.3746	-47.1675	red	red	Terrestrial>Soil	1135009	Ga0180073	Environmental	Terrestrial	Soil	Floodplain	Unclassified	Terrestrial>Soil
3300015257	8.82697	-46.5488	red	red	Terrestrial>Soil	1134997	Ga0180067	Environmental	Terrestrial	Soil	Floodplain	Unclassified	Terrestrial>Soil
3300015258	9.30625	-46.0428	red	red	Terrestrial>Soil	1135049	Ga0180093	Environmental	Terrestrial	Soil	Floodplain	Unclassified	Terrestrial>Soil
3300015259	8.68414	-46.7245	red	red	Terrestrial>Soil	1135033	Ga0180085	Environmental	Terrestrial	Soil	Floodplain	Unclassified	Terrestrial>Soil
3300015356	9.99566	-46.1375	red	red	Terrestrial>Soil	1101892	Ga0134073	Environmental	Terrestrial	Soil	Grasslands	Unclassified	Terrestrial>Soil
3300015357	9.80216	-45.9717	red	red	Terrestrial>Soil	1101890	Ga0134072	Environmental	Terrestrial	Soil	Grasslands	Unclassified	Terrestrial>Soil
3300015358	9.49292	-46.2659	red	red	Terrestrial>Soil	1101924	Ga0134089	Environmental	Terrestrial	Soil	Grasslands	Unclassified	Terrestrial>Soil
3300015359	9.50629	-46.3546	red	red	Terrestrial>Soil	1101916	Ga0134085	Environmental	Terrestrial	Soil	Grasslands	Unclassified	Terrestrial>Soil
3300015360	5.85086	-48.5819	blue	blue	Aquatic>Freshwater	1119505	Ga0163144	Environmental	Aquatic	Freshwater	Lake	Microbial mats	Aquatic>Freshwater
3300015370	3.63525	-48.4616	purple	purple	Aquatic>Freshwater	1132402	Ga0180009	Environmental	Aquatic	Deep subsurface	Groundwater	Unclassified	Aquatic>Freshwater
3300016270	9.41071	-46.2154	red	red	Terrestrial>Soil	1133483	Ga0182036	Environmental	Terrestrial	Soil	Tropical forest	Unclassified	Terrestrial>Soil
3300016294	9.44221	-46.2203	red	red	Terrestrial>Soil	1133493	Ga0182041	Environmental	Terrestrial	Soil	Tropical forest	Unclassified	Terrestrial>Soil
3300016319	9.44533	-46.1388	red	red	Terrestrial>Soil	1133477	Ga0182033	Environmental	Terrestrial	Soil	Tropical forest	Unclassified	Terrestrial>Soil
3300016341	9.48086	-46.2078	red	red	Terrestrial>Soil	1133481	Ga0182035	Environmental	Terrestrial	Soil	Tropical forest	Unclassified	Terrestrial>Soil
3300016357	9.44614	-46.234	red	red	Terrestrial>Soil	1133475	Ga0182032	Environmental	Terrestrial	Soil	Tropical forest	Unclassified	Terrestrial>Soil
3300016371	9.45449	-46.1827	red	red	Terrestrial>Soil	1133479	Ga0182034	Environmental	Terrestrial	Soil	Tropical forest	Unclassified	Terrestrial>Soil
3300016387	9.48034	-46.1985	red	red	Terrestrial>Soil	1133491	Ga0182040	Environmental	Terrestrial	Soil	Tropical forest	Unclassified	Terrestrial>Soil
3300016404	9.40708	-46.2316	red	red	Terrestrial>Soil	1133485	Ga0182037	Environmental	Terrestrial	Soil	Tropical forest	Unclassified	Terrestrial>Soil
3300016422	9.43736	-46.1639	red	red	Terrestrial>Soil	1133489	Ga0182039	Environmental	Terrestrial	Soil	Tropical forest	Unclassified	Terrestrial>Soil
3300016445	9.45528	-46.1809	red	red	Terrestrial>Soil	1133487	Ga0182038	Environmental	Terrestrial	Soil	Tropical forest	Unclassified	Terrestrial>Soil
3300017654	9.70302	-46.3762	red	red	Terrestrial>Soil	1101884	Ga0134069	Environmental	Terrestrial	Soil	Grasslands	Unclassified	Terrestrial>Soil
3300017656	9.70534	-46.2898	red	red	Terrestrial>Soil	1109436	Ga0134112	Environmental	Terrestrial	Soil	Grasslands	Unclassified	Terrestrial>Soil
3300017657	9.56966	-46.299	red	red	Terrestrial>Soil	1101894	Ga0134074	Environmental	Terrestrial	Soil	Grasslands	Unclassified	Terrestrial>Soil
3300017687	5.65397	-45.7626	purple	purple	Aquatic>Marine	1132418	Ga0180016	Environmental	Aquatic	Deep subsurface	Groundwater	Unclassified	Aquatic>Marine
3300017688	4.99048	-46.649	purple	purple	Aquatic>Marine	1132420	Ga0180017	Environmental	Aquatic	Deep subsurface	Groundwater	Unclassified	Aquatic>Marine
3300017699	6.1793	-47.6553	blue	blue	Aquatic>Freshwater	1114498	Ga0181345	Environmental	Aquatic	Freshwater	Lake	Unclassified	Aquatic>Freshwater
3300017700	6.04773	-47.9265	blue	blue	Aquatic>Freshwater	1114486	Ga0181339	Environmental	Aquatic	Freshwater	Lake	Unclassified	Aquatic>Freshwater
3300017701	6.40694	-48.1864	blue	blue	Aquatic>Freshwater	1114536	Ga0181364	Environmental	Aquatic	Freshwater	Lake	Unclassified	Aquatic>Freshwater
3300017702	2.47861	-44.9809	seagreen	seagreen	Aquatic>Marine	1119314	Ga0181374	Environmental	Aquatic	Marine	Oceanic	Unclassified	Aquatic>Marine
3300017703	1.61952	-44.9634	seagreen	seagreen	Aquatic>Marine	1119300	Ga0181367	Environmental	Aquatic	Marine	Oceanic	Unclassified	Aquatic>Marine
3300017704	1.65686	-44.6964	seagreen	seagreen	Aquatic>Marine	1119308	Ga0181371	Environmental	Aquatic	Marine	Oceanic	Unclassified	Aquatic>Marine
3300017705	1.74101	-45.0513	seagreen	seagreen	Aquatic>Marine	1119310	Ga0181372	Environmental	Aquatic	Marine	Oceanic	Unclassified	Aquatic>Marine
3300017706	2.81403	-44.9171	seagreen	seagreen	Aquatic>Marine	1119320	Ga0181377	Environmental	Aquatic	Marine	Oceanic	Unclassified	Aquatic>Marine
3300017707	5.70021	-48.4257	blue	blue	Aquatic>Freshwater	1114534	Ga0181363	Environmental	Aquatic	Freshwater	Lake	Unclassified	Aquatic>Freshwater
3300017708	2.59365	-45.1454	seagreen	seagreen	Aquatic>Marine	1119304	Ga0181369	Environmental	Aquatic	Marine	Oceanic	Unclassified	Aquatic>Marine
3300017711	4.9385	-49.2653	purple	purple	Aquatic>Freshwater	1118494	Ga0181551	Environmental	Aquatic	Deep subsurface	Shale gas/oil reservoir Shale gas reservoir	Produced water/Flow back	Aquatic>Freshwater
3300017712	7.81163	-46.5742	blue	blue	Terrestrial>Soil	1114490	Ga0181341	Environmental	Aquatic	Freshwater	Lake	Unclassified	Terrestrial>Soil
3300017713	1.86639	-45.7388	seagreen	seagreen	Aquatic>Marine	1126329	Ga0181391	Environmental	Aquatic	Marine	Strait	Unclassified	Aquatic>Marine
3300017714	2.53422	-45.7301	seagreen	seagreen	Aquatic>Marine	1126371	Ga0181412	Environmental	Aquatic	Marine	Strait	Unclassified	Aquatic>Marine
3300017715	2.47538	-44.971	seagreen	seagreen	Aquatic>Marine	1119306	Ga0181370	Environmental	Aquatic	Marine	Oceanic	Unclassified	Aquatic>Marine
3300017716	5.18802	-48.7831	blue	blue	Aquatic>Freshwater	1114508	Ga0181350	Environmental	Aquatic	Freshwater	Lake	Unclassified	Aquatic>Freshwater
3300017718	2.15888	-45.0699	seagreen	seagreen	Aquatic>Marine	1119316	Ga0181375	Environmental	Aquatic	Marine	Oceanic	Unclassified	Aquatic>Marine
3300017719	1.85397	-45.3144	seagreen	seagreen	Aquatic>Marine	1126327	Ga0181390	Environmental	Aquatic	Marine	Strait	Unclassified	Aquatic>Marine
3300017720	2.22317	-46.0121	seagreen	seagreen	Aquatic>Marine	1126313	Ga0181383	Environmental	Aquatic	Marine	Strait	Unclassified	Aquatic>Marine
3300017721	2.57465	-45.52	seagreen	seagreen	Aquatic>Marine	1119312	Ga0181373	Environmental	Aquatic	Marine	Oceanic	Unclassified	Aquatic>Marine
3300017722	5.36776	-48.5239	blue	blue	Aquatic>Freshwater	1114502	Ga0181347	Environmental	Aquatic	Freshwater	Lake	Unclassified	Aquatic>Freshwater
3300017723	5.57337	-47.8754	blue	blue	Aquatic>Freshwater	1114532	Ga0181362	Environmental	Aquatic	Freshwater	Lake	Unclassified	Aquatic>Freshwater
3300017726	1.838	-45.764	seagreen	seagreen	Aquatic>Marine	1126309	Ga0181381	Environmental	Aquatic	Marine	Strait	Unclassified	Aquatic>Marine
3300017736	5.50812	-47.7386	blue	blue	Aquatic>Freshwater	1114538	Ga0181365	Environmental	Aquatic	Freshwater	Lake	Unclassified	Aquatic>Freshwater
3300017747	5.54376	-49.0882	blue	blue	Aquatic>Freshwater	1114512	Ga0181352	Environmental	Aquatic	Freshwater	Lake	Unclassified	Aquatic>Freshwater
3300017749	2.20284	-45.8412	seagreen	seagreen	Aquatic>Marine	1126331	Ga0181392	Environmental	Aquatic	Marine	Strait	Unclassified	Aquatic>Marine
3300017754	5.44944	-48.8169	blue	blue	Aquatic>Freshwater	1114496	Ga0181344	Environmental	Aquatic	Freshwater	Lake	Unclassified	Aquatic>Freshwater
3300017755	2.21708	-45.2911	seagreen	seagreen	Aquatic>Marine	1126369	Ga0181411	Environmental	Aquatic	Marine	Strait	Unclassified	Aquatic>Marine
3300017756	2.50489	-46.1975	seagreen	seagreen	Aquatic>Marine	1126311	Ga0181382	Environmental	Aquatic	Marine	Strait	Unclassified	Aquatic>Marine
3300017761	5.51448	-48.4318	blue	blue	Aquatic>Freshwater	1114520	Ga0181356	Environmental	Aquatic	Freshwater	Lake	Unclassified	Aquatic>Freshwater
3300017763	2.14934	-45.2066	seagreen	seagreen	Aquatic>Marine	1126367	Ga0181410	Environmental	Aquatic	Marine	Strait	Unclassified	Aquatic>Marine
3300017765	1.96778	-45.5393	seagreen	seagreen	Aquatic>Marine	1126373	Ga0181413	Environmental	Aquatic	Marine	Strait	Unclassified	Aquatic>Marine
3300017766	5.119	-48.2953	blue	blue	Aquatic>Freshwater	1114494	Ga0181343	Environmental	Aquatic	Freshwater	Lake	Unclassified	Aquatic>Freshwater
3300017774	5.57742	-48.3392	blue	blue	Aquatic>Freshwater	1114524	Ga0181358	Environmental	Aquatic	Freshwater	Lake	Unclassified	Aquatic>Freshwater
3300017777	5.35544	-48.4097	blue	blue	Aquatic>Freshwater	1114522	Ga0181357	Environmental	Aquatic	Freshwater	Lake	Unclassified	Aquatic>Freshwater
3300017778	5.51497	-48.5647	blue	blue	Aquatic>Freshwater	1114506	Ga0181349	Environmental	Aquatic	Freshwater	Lake	Unclassified	Aquatic>Freshwater
3300017780	5.54257	-48.5309	blue	blue	Aquatic>Freshwater	1114500	Ga0181346	Environmental	Aquatic	Freshwater	Lake	Unclassified	Aquatic>Freshwater
3300017784	5.36534	-48.2807	blue	blue	Aquatic>Freshwater	1114504	Ga0181348	Environmental	Aquatic	Freshwater	Lake	Unclassified	Aquatic>Freshwater
3300017785	5.29012	-48.4031	blue	blue	Aquatic>Freshwater	1114518	Ga0181355	Environmental	Aquatic	Freshwater	Lake	Unclassified	Aquatic>Freshwater
3300017788	5.2922	-47.0478	blue	blue	Aquatic>Freshwater	1137769	Ga0169931	Environmental	Aquatic	Freshwater	Lake	Unclassified	Aquatic>Freshwater
3300017789	9.08859	-46.7003	red	red	Terrestrial>Soil	1117532	Ga0136617	Environmental	Terrestrial	Soil	Desert	Unclassified	Terrestrial>Soil
3300017818	1.89376	-45.4636	seagreen	seagreen	Aquatic>Marine	1138546	Ga0181565	Environmental	Aquatic	Marine	Intertidal zone	Salt marsh	Aquatic>Marine
3300017821	9.24353	-46.8579	blue	blue	Terrestrial>Soil	1141711	Ga0187812	Environmental	Aquatic	Freshwater	Wetlands	Sediment	Terrestrial>Soil
3300017822	9.24776	-46.1299	blue	blue	Terrestrial>Soil	1141691	Ga0187802	Environmental	Aquatic	Freshwater	Wetlands	Sediment	Terrestrial>Soil
3300017823	8.79033	-46.2753	blue	blue	Terrestrial>Soil	1141723	Ga0187818	Environmental	Aquatic	Freshwater	Wetlands	Sediment	Terrestrial>Soil
3300017824	2.14125	-45.396	seagreen	seagreen	Aquatic>Marine	1138520	Ga0181552	Environmental	Aquatic	Marine	Intertidal zone	Salt marsh	Aquatic>Marine
3300017919	5.06957	-48.5526	purple	purple	Aquatic>Freshwater	1142108	Ga0182235	Environmental	Aquatic	Deep subsurface	Shale gas/oil reservoir Shale gas reservoir	Produced water/Flow back	Aquatic>Freshwater
3300017920	4.80093	-48.6462	purple	purple	Aquatic>Freshwater	1142112	Ga0182237	Environmental	Aquatic	Deep subsurface	Shale gas/oil reservoir Shale gas reservoir	Produced water/Flow back	Aquatic>Freshwater
3300017921	5.77897	-49.4723	purple	purple	Aquatic>Freshwater	1142110	Ga0182236	Environmental	Aquatic	Deep subsurface	Shale gas/oil reservoir Shale gas reservoir	Produced water/Flow back	Aquatic>Freshwater
3300017922	6.00186	-48.8752	purple	purple	Aquatic>Freshwater	1142114	Ga0182238	Environmental	Aquatic	Deep subsurface	Shale gas/oil reservoir Shale gas reservoir	Produced water/Flow back	Aquatic>Freshwater
3300017923	6.18833	-49.4026	purple	purple	Aquatic>Freshwater	1142116	Ga0182239	Environmental	Aquatic	Deep subsurface	Shale gas/oil reservoir Shale gas reservoir	Produced water/Flow back	Aquatic>Freshwater
3300017924	9.59261	-46.4441	blue	blue	Terrestrial>Soil	1141727	Ga0187820	Environmental	Aquatic	Freshwater	Wetlands	Sediment	Terrestrial>Soil
3300017925	9.8967	-46.3495	red	red	Terrestrial>Soil	1144994	Ga0187856	Environmental	Terrestrial	Soil	Wetlands	Peat	Terrestrial>Soil
3300017926	9.41052	-46.5187	blue	blue	Terrestrial>Soil	1141701	Ga0187807	Environmental	Aquatic	Freshwater	Wetlands	Sediment	Terrestrial>Soil
3300017927	9.13251	-46.3886	blue	blue	Terrestrial>Soil	1141735	Ga0187824	Environmental	Aquatic	Freshwater	Wetlands	Sediment	Terrestrial>Soil
3300017928	9.44194	-46.6455	blue	blue	Terrestrial>Soil	1141699	Ga0187806	Environmental	Aquatic	Freshwater	Wetlands	Sediment	Terrestrial>Soil
3300017929	9.72732	-45.9665	red	red	Terrestrial>Soil	1144980	Ga0187849	Environmental	Terrestrial	Soil	Wetlands	Peat	Terrestrial>Soil
3300017930	9.0809	-46.4024	blue	blue	Terrestrial>Soil	1141737	Ga0187825	Environmental	Aquatic	Freshwater	Wetlands	Sediment	Terrestrial>Soil
3300017931	9.67746	-45.9192	red	red	Terrestrial>Soil	1145036	Ga0187877	Environmental	Terrestrial	Soil	Wetlands	Peat	Terrestrial>Soil
3300017932	9.64128	-46.4319	blue	blue	Terrestrial>Soil	1141715	Ga0187814	Environmental	Aquatic	Freshwater	Wetlands	Sediment	Terrestrial>Soil
3300017933	8.93748	-46.4161	blue	blue	Terrestrial>Soil	1141689	Ga0187801	Environmental	Aquatic	Freshwater	Wetlands	Sediment	Terrestrial>Soil
3300017934	8.53287	-46.2643	blue	blue	Terrestrial>Soil	1141693	Ga0187803	Environmental	Aquatic	Freshwater	Wetlands	Sediment	Terrestrial>Soil
3300017935	9.88689	-46.0953	red	red	Terrestrial>Soil	1144978	Ga0187848	Environmental	Terrestrial	Soil	Wetlands	Peat	Terrestrial>Soil
3300017936	9.12739	-46.4321	blue	blue	Terrestrial>Soil	1141729	Ga0187821	Environmental	Aquatic	Freshwater	Wetlands	Sediment	Terrestrial>Soil
3300017937	9.66662	-46.3111	blue	blue	Terrestrial>Soil	1141705	Ga0187809	Environmental	Aquatic	Freshwater	Wetlands	Sediment	Terrestrial>Soil
3300017938	9.36685	-45.944	red	red	Terrestrial>Soil	1144990	Ga0187854	Environmental	Terrestrial	Soil	Wetlands	Peat	Terrestrial>Soil
3300017939	7.95128	-46.7977	red	red	Terrestrial>Soil	1141583	Ga0187775	Environmental	Terrestrial	Soil	Wetlands	Peat	Terrestrial>Soil
3300017940	9.62836	-45.9843	red	red	Terrestrial>Soil	1144988	Ga0187853	Environmental	Terrestrial	Soil	Wetlands	Peat	Terrestrial>Soil
3300017941	8.95217	-46.3247	red	red	Terrestrial>Soil	1144982	Ga0187850	Environmental	Terrestrial	Soil	Wetlands	Peat	Terrestrial>Soil
3300017942	9.58991	-46.3713	blue	blue	Terrestrial>Soil	1141703	Ga0187808	Environmental	Aquatic	Freshwater	Wetlands	Sediment	Terrestrial>Soil
3300017943	9.09159	-46.2797	blue	blue	Terrestrial>Soil	1141725	Ga0187819	Environmental	Aquatic	Freshwater	Wetlands	Sediment	Terrestrial>Soil
3300017944	8.07031	-46.2554	red	red	Terrestrial>Soil	1141605	Ga0187786	Environmental	Terrestrial	Soil	Wetlands	Peat	Terrestrial>Soil
3300017946	9.78916	-45.6966	red	red	Terrestrial>Soil	1145040	Ga0187879	Environmental	Terrestrial	Soil	Wetlands	Peat	Terrestrial>Soil
3300017947	8.19759	-46.1344	red	red	Terrestrial>Soil	1141603	Ga0187785	Environmental	Terrestrial	Soil	Wetlands	Peat	Terrestrial>Soil
3300017948	9.6222	-45.7853	red	red	Terrestrial>Soil	1144976	Ga0187847	Environmental	Terrestrial	Soil	Wetlands	Peat	Terrestrial>Soil
3300017949	2.21128	-45.7439	seagreen	seagreen	Aquatic>Marine	1138584	Ga0181584	Environmental	Aquatic	Marine	Intertidal zone	Salt marsh	Aquatic>Marine
3300017950	2.05254	-44.8927	seagreen	seagreen	Aquatic>Marine	1138630	Ga0181607	Environmental	Aquatic	Marine	Intertidal zone	Salt marsh	Aquatic>Marine
3300017951	1.84403	-46.3619	seagreen	seagreen	Aquatic>Marine	1138570	Ga0181577	Environmental	Aquatic	Marine	Intertidal zone	Salt marsh	Aquatic>Marine
3300017952	2.1315	-45.5794	seagreen	seagreen	Aquatic>Marine	1138582	Ga0181583	Environmental	Aquatic	Marine	Intertidal zone	Salt marsh	Aquatic>Marine
3300017955	9.15471	-46.2168	blue	blue	Terrestrial>Soil	1141721	Ga0187817	Environmental	Aquatic	Freshwater	Wetlands	Sediment	Terrestrial>Soil
3300017956	2.02129	-45.7902	seagreen	seagreen	Aquatic>Marine	1138576	Ga0181580	Environmental	Aquatic	Marine	Intertidal zone	Salt marsh	Aquatic>Marine
3300017957	1.87682	-45.7078	seagreen	seagreen	Aquatic>Marine	1138558	Ga0181571	Environmental	Aquatic	Marine	Intertidal zone	Salt marsh	Aquatic>Marine
3300017958	2.44421	-46.3078	seagreen	seagreen	Aquatic>Marine	1138580	Ga0181582	Environmental	Aquatic	Marine	Intertidal zone	Salt marsh	Aquatic>Marine
3300017959	8.66041	-46.6253	red	red	Terrestrial>Soil	1141591	Ga0187779	Environmental	Terrestrial	Soil	Wetlands	Peat	Terrestrial>Soil
3300017960	2.72953	-46.9482	fuchsia	fuchsia	Aquatic>Marine	1134034	Ga0180429	Environmental	Aquatic	Non-marine Saline and Alkaline	Hypersaline	Sediment	Aquatic>Marine
3300017961	8.68625	-46.5331	red	red	Terrestrial>Soil	1141589	Ga0187778	Environmental	Terrestrial	Soil	Wetlands	Peat	Terrestrial>Soil
3300017962	2.13503	-45.5095	seagreen	seagreen	Aquatic>Marine	1138578	Ga0181581	Environmental	Aquatic	Marine	Intertidal zone	Salt marsh	Aquatic>Marine
3300017963	3.81074	-46.3282	fuchsia	fuchsia	Aquatic>Marine	1134054	Ga0180437	Environmental	Aquatic	Non-marine Saline and Alkaline	Hypersaline	Sediment	Aquatic>Marine
3300017964	2.17591	-45.7885	seagreen	seagreen	Aquatic>Marine	1138594	Ga0181589	Environmental	Aquatic	Marine	Intertidal zone	Salt marsh	Aquatic>Marine
3300017965	9.92402	-46.0713	red	red	Terrestrial>Soil	1125780	Ga0190266	Environmental	Terrestrial	Soil	Riparian zone	Unclassified	Terrestrial>Soil
3300017966	8.05246	-46.9687	red	red	Terrestrial>Soil	1141585	Ga0187776	Environmental	Terrestrial	Soil	Wetlands	Peat	Terrestrial>Soil
3300017967	2.15339	-45.9244	seagreen	seagreen	Aquatic>Marine	1138596	Ga0181590	Environmental	Aquatic	Marine	Intertidal zone	Salt marsh	Aquatic>Marine
3300017968	2.14634	-46.1201	seagreen	seagreen	Aquatic>Marine	1138590	Ga0181587	Environmental	Aquatic	Marine	Intertidal zone	Salt marsh	Aquatic>Marine
3300017969	2.12269	-45.9927	seagreen	seagreen	Aquatic>Marine	1138586	Ga0181585	Environmental	Aquatic	Marine	Intertidal zone	Salt marsh	Aquatic>Marine
3300017970	9.7733	-46.8079	red	red	Terrestrial>Soil	1141599	Ga0187783	Environmental	Terrestrial	Soil	Wetlands	Peat	Terrestrial>Soil
3300017971	3.7896	-46.2476	fuchsia	fuchsia	Aquatic>Marine	1134056	Ga0180438	Environmental	Aquatic	Non-marine Saline and Alkaline	Hypersaline	Sediment	Aquatic>Marine
3300017972	9.78737	-46.1483	red	red	Terrestrial>Soil	1141595	Ga0187781	Environmental	Terrestrial	Soil	Wetlands	Peat	Terrestrial>Soil
3300017973	8.52811	-46.5945	red	red	Terrestrial>Soil	1141593	Ga0187780	Environmental	Terrestrial	Soil	Wetlands	Peat	Terrestrial>Soil
3300017974	8.67582	-46.5069	red	red	Terrestrial>Soil	1141587	Ga0187777	Environmental	Terrestrial	Soil	Wetlands	Peat	Terrestrial>Soil
3300017975	9.7032	-46.0357	red	red	Terrestrial>Soil	1141597	Ga0187782	Environmental	Terrestrial	Soil	Wetlands	Peat	Terrestrial>Soil
3300017985	1.7142	-45.6314	seagreen	seagreen	Aquatic>Marine	1138568	Ga0181576	Environmental	Aquatic	Marine	Intertidal zone	Salt marsh	Aquatic>Marine
3300017986	1.85508	-45.5059	seagreen	seagreen	Aquatic>Marine	1138554	Ga0181569	Environmental	Aquatic	Marine	Intertidal zone	Salt marsh	Aquatic>Marine
3300017987	3.84342	-46.0961	fuchsia	fuchsia	Aquatic>Marine	1134038	Ga0180431	Environmental	Aquatic	Non-marine Saline and Alkaline	Hypersaline	Sediment	Aquatic>Marine
3300017988	9.67202	-46.248	red	red	Terrestrial>Soil	1108355	Ga0181520	Environmental	Terrestrial	Soil	Wetlands	Peat	Terrestrial>Soil
3300017989	3.80731	-46.0201	fuchsia	fuchsia	Aquatic>Marine	1134040	Ga0180432	Environmental	Aquatic	Non-marine Saline and Alkaline	Hypersaline	Sediment	Aquatic>Marine
3300017990	2.764	-46.3731	fuchsia	fuchsia	Aquatic>Marine	1134052	Ga0180436	Environmental	Aquatic	Non-marine Saline and Alkaline	Hypersaline	Sediment	Aquatic>Marine
3300017991	3.5524	-46.1362	fuchsia	fuchsia	Aquatic>Marine	1134048	Ga0180434	Environmental	Aquatic	Non-marine Saline and Alkaline	Hypersaline	Sediment	Aquatic>Marine
3300017992	3.09581	-46.3756	fuchsia	fuchsia	Aquatic>Marine	1134050	Ga0180435	Environmental	Aquatic	Non-marine Saline and Alkaline	Hypersaline	Sediment	Aquatic>Marine
3300017993	9.02331	-46.653	blue	blue	Terrestrial>Soil	1141733	Ga0187823	Environmental	Aquatic	Freshwater	Wetlands	Sediment	Terrestrial>Soil
3300017994	9.17371	-46.4831	blue	blue	Terrestrial>Soil	1141731	Ga0187822	Environmental	Aquatic	Freshwater	Wetlands	Sediment	Terrestrial>Soil
3300017995	9.12171	-46.1912	blue	blue	Terrestrial>Soil	1141719	Ga0187816	Environmental	Aquatic	Freshwater	Wetlands	Sediment	Terrestrial>Soil
3300017996	10.2236	-46.0541	red	red	Terrestrial>Soil	1145064	Ga0187891	Environmental	Terrestrial	Soil	Wetlands	Peat	Terrestrial>Soil
3300017997	9.19989	-46	red	red	Terrestrial>Soil	1143319	Ga0184610	Environmental	Terrestrial	Soil	Riparian zone	Unclassified	Terrestrial>Soil
3300017998	8.92214	-46.013	red	red	Terrestrial>Soil	1145022	Ga0187870	Environmental	Terrestrial	Soil	Wetlands	Peat	Terrestrial>Soil
3300017999	8.83852	-46.4644	red	red	Terrestrial>Soil	1141567	Ga0187767	Environmental	Terrestrial	Soil	Wetlands	Peat	Terrestrial>Soil
3300018000	10.1986	-45.0725	red	red	Terrestrial>Soil	1143307	Ga0184604	Environmental	Terrestrial	Soil	Riparian zone	Unclassified	Terrestrial>Soil
3300018001	9.16014	-46.4773	blue	blue	Terrestrial>Soil	1141717	Ga0187815	Environmental	Aquatic	Freshwater	Wetlands	Sediment	Terrestrial>Soil
3300018002	9.72511	-46.1094	red	red	Terrestrial>Soil	1145018	Ga0187868	Environmental	Terrestrial	Soil	Wetlands	Peat	Terrestrial>Soil
3300018003	9.77108	-46.3929	red	red	Terrestrial>Soil	1145034	Ga0187876	Environmental	Terrestrial	Soil	Wetlands	Peat	Terrestrial>Soil
3300018004	9.51317	-45.8213	red	red	Terrestrial>Soil	1145012	Ga0187865	Environmental	Terrestrial	Soil	Wetlands	Peat	Terrestrial>Soil
3300018005	8.76843	-46.3126	red	red	Terrestrial>Soil	1145038	Ga0187878	Environmental	Terrestrial	Soil	Wetlands	Peat	Terrestrial>Soil
3300018006	8.73484	-46.3049	blue	blue	Terrestrial>Soil	1141695	Ga0187804	Environmental	Aquatic	Freshwater	Wetlands	Sediment	Terrestrial>Soil
3300018007	9.16299	-46.5873	blue	blue	Terrestrial>Soil	1141697	Ga0187805	Environmental	Aquatic	Freshwater	Wetlands	Sediment	Terrestrial>Soil
3300018008	9.74477	-46.2205	red	red	Terrestrial>Soil	1145058	Ga0187888	Environmental	Terrestrial	Soil	Wetlands	Peat	Terrestrial>Soil
3300018009	10.2285	-45.8528	red	red	Terrestrial>Soil	1145050	Ga0187884	Environmental	Terrestrial	Soil	Wetlands	Peat	Terrestrial>Soil
3300018012	9.17992	-46.2531	blue	blue	Terrestrial>Soil	1141707	Ga0187810	Environmental	Aquatic	Freshwater	Wetlands	Sediment	Terrestrial>Soil
3300018013	9.83751	-45.668	red	red	Terrestrial>Soil	1145028	Ga0187873	Environmental	Terrestrial	Soil	Wetlands	Peat	Terrestrial>Soil
3300018014	9.9098	-46.3416	red	red	Terrestrial>Soil	1145002	Ga0187860	Environmental	Terrestrial	Soil	Wetlands	Peat	Terrestrial>Soil
3300018015	8.8227	-46.1771	red	red	Terrestrial>Soil	1145014	Ga0187866	Environmental	Terrestrial	Soil	Wetlands	Peat	Terrestrial>Soil
3300018016	9.74113	-46.1937	red	red	Terrestrial>Soil	1145042	Ga0187880	Environmental	Terrestrial	Soil	Wetlands	Peat	Terrestrial>Soil
3300018017	9.85185	-46.0307	red	red	Terrestrial>Soil	1145026	Ga0187872	Environmental	Terrestrial	Soil	Wetlands	Peat	Terrestrial>Soil
3300018018	7.99093	-46.2328	red	red	Terrestrial>Soil	1145054	Ga0187886	Environmental	Terrestrial	Soil	Wetlands	Peat	Terrestrial>Soil
3300018019	9.5277	-46.1715	red	red	Terrestrial>Soil	1145030	Ga0187874	Environmental	Terrestrial	Soil	Wetlands	Peat	Terrestrial>Soil
3300018020	9.20957	-46.1195	red	red	Terrestrial>Soil	1145004	Ga0187861	Environmental	Terrestrial	Soil	Wetlands	Peat	Terrestrial>Soil
3300018021	9.2597	-45.9165	red	red	Terrestrial>Soil	1145046	Ga0187882	Environmental	Terrestrial	Soil	Wetlands	Peat	Terrestrial>Soil
3300018022	9.74778	-46.2655	red	red	Terrestrial>Soil	1145010	Ga0187864	Environmental	Terrestrial	Soil	Wetlands	Peat	Terrestrial>Soil
3300018023	9.68968	-46.21	red	red	Terrestrial>Soil	1145060	Ga0187889	Environmental	Terrestrial	Soil	Wetlands	Peat	Terrestrial>Soil
3300018024	9.67739	-45.8801	red	red	Terrestrial>Soil	1145044	Ga0187881	Environmental	Terrestrial	Soil	Wetlands	Peat	Terrestrial>Soil
3300018025	9.54134	-45.8382	red	red	Terrestrial>Soil	1145052	Ga0187885	Environmental	Terrestrial	Soil	Wetlands	Peat	Terrestrial>Soil
3300018026	9.73638	-45.9152	red	red	Terrestrial>Soil	1144996	Ga0187857	Environmental	Terrestrial	Soil	Wetlands	Peat	Terrestrial>Soil
3300018027	9.74789	-45.2764	red	red	Terrestrial>Soil	1143309	Ga0184605	Environmental	Terrestrial	Soil	Riparian zone	Unclassified	Terrestrial>Soil
3300018028	9.53573	-45.591	red	red	Terrestrial>Soil	1143315	Ga0184608	Environmental	Terrestrial	Soil	Riparian zone	Unclassified	Terrestrial>Soil
3300018029	7.41879	-46.5009	red	red	Terrestrial>Soil	1141607	Ga0187787	Environmental	Terrestrial	Soil	Wetlands	Peat	Terrestrial>Soil
3300018030	9.66488	-45.9261	red	red	Terrestrial>Soil	1145020	Ga0187869	Environmental	Terrestrial	Soil	Wetlands	Peat	Terrestrial>Soil
[truncated: 10,064 more rows]

## Sheet: Ecosystem summary
GOLD_Category	count	GOLD_Type	count	GOLD_Subtype	count	GOLD_Specific	count	map_classification	count
Aquatic	6326	Thermal springs	280	Unclassified	704	Unclassified	6892	Aquatic>Freshwater	3169
Terrestrial	5708	Deep subsurface	474	Hot (42-90C)	214	Microbial mats	178	Aquatic>Thermal springs	207
Air	29	Freshwater	2481	Lake	1608	Sediment	1058	Aquatic>Marine	3082
Total	12063	Marine	2761	Bog lake	2	Bulk soil	1051	Terrestrial>Soil	5475
		Soil	5236	Groundwater	202	Permafrost	177	Aquatic>Non-marine Saline and Alkaline	130
		Non-marine Saline and Alkaline	438	Neritic zone/Coastal water	14	Estuary	236	Total	12063
		Rock-dwelling (subaerial biofilms)	18	Wetlands	1596	Organic layer	26
		Plant litter	201	Grasslands	501	Drilled well/Borehole	2
		Outdoor Air	29	Intertidal zone	654	Peat	729
		Rock-dwelling (endoliths)	29	Pond	23	Produced water/Flow back	106
		Floodplain	112	Tropical forest	331	Acidic	7
		Asphalt lakes	4	Lotic	2	Saprolite	12
		Total	12063	Rock core/Sediment	68	Glacier meltwater	12
				Hypersaline	24	Liftoff microbial mat	12
				Agricultural land	800	Salt pond sediment	42
				Harbor	2	Glacier	18
				Oceanic	669	Unchlorinated	2
				Coastal	519	Agricultural land	56
				Temperate forest	589	Photic zone	6
				Paddy field/soil	64	Salt marsh	181
				Saline	412	Trees stand	14
				Tundra	44	Cave microbial mat	1
				Creek	39	Wall biofilm	5
				Tree plantation	13	Anoxic zone	27
				River	627	Mineral soil	15
				Shale gas/oil reservoir Shale gas reservoir	106	O horizon/Organic	13
				Water tank	2	Reclaimed	12
				Vadose zone	66	Contaminated	23
				Ice	42	Alkaline	1
				Cold seeps	24	Estuary: Microbial mat	6
				Ocean trench	8	Uranium contaminated	33
				Epipelagic	65	Porewater	3
				Floodplain	182	Diffuse flow	1
				Drinking water	2	Bog	12
				Hydrothermal vents	128	Epilimnion	1
				Desert	80	Hypolimnion	1
				Soil crust	53	Brine	5
				Strait	156	Peat permafrost	48
				Riparian zone	68	Salt marsh sediment	70
				Cave	11	Acid sulfate soil	9
				Surface mine	12	Lake biofilm	5
				Subterranean lake	1	Hypolimnion/Profundal zone	46
				Sediment	165	Biological	51
				Hypoxic zone	3	Physical	1
				Inlet	89	Wall surface	6
				Salt marsh	1	Biofilm	1
				Gulf	3	Coalbed methane well water	11
				Contaminated	33	Tidal flats	16
				Boreal forest/Taiga	59	Crustal Fluids	24
				Lentic	5	Cave stream sediment	3
				Oil seeps	5	Epilimnion/Euphotic zone	378
				Alkaline	1	Pasture	35
				Bathypelagic	3	Grasslands	9
				Mesopelagic	2	Riparian soil	5
				Subtidal zone	3	Tropical rainforest	39
				Palsa	48	Mire	237
				Coastal area	9	Desert	24
				Garden	3	Leaves	65
				Near-boiling (>90C)	6	Adjacent soil	4
				Sub-biocrust	18	Total	12063
				Tailings	1
				Oil well	71
				Mud volcano	3
				Tar	4
				Tepid (25-34C)	22
				Biocrust	3
				Warm (34-42C)	12
				Greenhouse	4
				Puddle	1
				Watershed	247
				Pasture	30
				Peat	238
				Botanical garden	6
				Sand	24
				Litterfall	65
				Runoff channel	8
				Glacial till	135
				Shrubland	6
				Total	12063
