# Supplementary material for: Tetranucleotide frequencies differentiate genomic boundaries and metabolic strategies across environmental microbiomes
Source: mSystems. 2025 Jul 8;10(8):e01744-24. doi: 10.1128/msystems.01744-24 (PMC12363243; doi:10.1128/msystems.01744-24)
Supplement: File S2 — Ranked gene identifier random forest importances. [file msystems.01744-24-s0002.xlsx]

## Sheet: KNN Terrestrial>Soil
Gene ID	Feature importances using MDI	Annotation name
COG3237	0.00971688	uncharacterized protein YjbJ (UPF0337 family)
KO:K00350	0.00806993	Na+-transporting NADH:ubiquinone oxidoreductase subunit E
EC:4.1.2.9	0.00778713	phosphoketolase.
PF03894	0.00667186	D-xylulose 5-phosphate/D-fructose 6-phosphate phosphoketolase
KO:K08178	0.00664536	MFS transporter, SHS family, lactate transporter
COG0531	0.00650039	amino acid transporter
COG2205	0.00639875	K+-sensing histidine kinase KdpD
COG3387	0.00606759	GH15 family glucan-1,4-alpha-glucosidase
COG1273	0.00583421	non-homologous end joining protein Ku
PF09364	0.0057257	XFP N-terminal domain
PF11528	0.00570306	Protein of unknown function (DUF3224)
PF02735	0.00558159	Ku70/Ku80 beta-barrel domain
COG4119	0.00542432	predicted NUDIX family NTP pyrophosphohydrolase
COG3648	0.00539567	urate oxidase
PF13628	0.00516951	Domain of unknown function (DUF4142)
KO:K04063	0.00509933	lipoyl-dependent peroxiredoxin
EC:1.2.5.1	0.00505989	pyruvate dehydrogenase (quinone).
KO:K00346	0.00505081	Na+-transporting NADH:ubiquinone oxidoreductase subunit A
COG3797	0.00492159	uncharacterized protein (DUF1697 family)
PF13560	0.00477706	Helix-turn-helix domain
COG3957	0.00471388	phosphoketolase
KO:K01971	0.0046713	bifunctional non-homologous end joining protein LigD
PF02148	0.00461142	Zn-finger in ubiquitin-hydrolases and other protein
KO:K03088	0.00452749	RNA polymerase sigma-70 factor, ECF subfamily
KO:K00349	0.00434847	Na+-transporting NADH:ubiquinone oxidoreductase subunit D
PF05532	0.00434715	CsbD-like
PF02781	0.00433285	Glucose-6-phosphate dehydrogenase, C-terminal domain
COG3652	0.00432439	predicted outer membrane protein
COG5483	0.00428099	uncharacterized protein (DUF488 family)
COG2060	0.00426912	K+-transporting ATPase A subunit
PF04542	0.00409695	Sigma-70 region 2
KO:K01621	0.00393982	xylulose-5-phosphate/fructose-6-phosphate phosphoketolase
PF06964	0.00383428	Alpha-L-arabinofuranosidase C-terminal domain
COG2094	0.0038265	3-methyladenine DNA glycosylase Mpg
EC:1.1.99.3	0.00379779	gluconate 2-dehydrogenase (acceptor).
KO:K01114	0.00365934	phospholipase C
KO:K08369	0.0036506	MFS transporter, putative metabolite:H+ symporter
PF09137	0.0036497	Glucodextranase, domain N
COG3795	0.00358666	hypothetical protein
EC:1.11.1.10	0.00357374	chloride peroxidase.
COG4312	0.00355101	predicted dithiol-disulfide oxidoreductase (DUF899 family)
COG3631	0.00354319	ketosteroid isomerase-like protein
KO:K13483	0.00350297	xanthine dehydrogenase YagT iron-sulfur-binding subunit
PF00317	0.00349283	Ribonucleotide reductase, all-alpha domain
COG1023	0.00346937	6-phosphogluconate dehydrogenase (decarboxylating)
PF08281	0.00346179	Sigma-70, region 4
KO:K18351	0.00343762	two-component system, OmpR family, sensor histidine kinase VanS
EC:3.2.1.3	0.00339123	glucan 1,4-alpha-glucosidase.
KO:K00365	0.00334075	urate oxidase
COG5662	0.00331309	anti-sigma factor RsiW
KO:K00697	0.00329287	trehalose 6-phosphate synthase
KO:K10979	0.00327507	DNA end-binding protein Ku
KO:K00156	0.00327291	pyruvate dehydrogenase (quinone)
KO:K01548	0.00321221	potassium-transporting ATPase KdpC subunit
PF02909	0.00319724	Tetracyclin repressor-like, C-terminal domain
PF13823	0.0030494	Alcohol dehydrogenase GroES-associated
EC:1.1.1.44	0.00300818	phosphogluconate dehydrogenase (NADP(+)-dependent, decarboxylating).
KO:K03652	0.00300448	DNA-3-methyladenine glycosylase
KO:K13021	0.00294604	MFS transporter, ACS family, tartrate transporter
COG3376	0.00291596	high-affinity nickel permease
PF13493	0.00281686	Domain of unknown function (DUF4118)
KO:K01301	0.0028066	N-acetylated-alpha-linked acidic dipeptidase
COG3285	0.00278588	DNA primase
PF04185	0.0027376	Phosphoesterase family
KO:K00351	0.00272661	Na+-transporting NADH:ubiquinone oxidoreductase subunit F
PF01522	0.00271892	Polysaccharide deacetylase
PF09859	0.00271167	Oxygenase, catalysing oxidative methylation of damaged DNA
PF11973	0.00270619	NQRA C-terminal domain
EC:1.7.3.3	0.00270475	factor independent urate hydroxylase.
PF14200	0.00267216	Ricin-type beta-trefoil lectin domain-like
PF08002	0.00265136	Protein of unknown function (DUF1697)
PF02245	0.00263018	Methylpurine-DNA glycosylase (MPG)
KO:K09860	0.00262533	outer membrane protein FlgP
COG5478	0.00262141	low affinity Fe/Cu permease
KO:K08995	0.00254812	putative membrane protein
COG2216	0.00250827	high-affinity K+ transport system ATPase subunit B
PF04978	0.00250796	Protein of unknown function (DUF664)
KO:K11178	0.00250641	xanthine dehydrogenase YagS FAD-binding subunit
KO:K03649	0.00250059	double-stranded uracil-DNA glycosylase
COG3801	0.00248605	hypothetical protein
KO:K08482	0.00247471	circadian clock protein KaiC
COG4315	0.00244245	predicted lipoprotein with Yx(FWY)xxD motif
KO:K00347	0.00243062	Na+-transporting NADH:ubiquinone oxidoreductase subunit B
PF00248	0.00239881	Aldo/keto reductase family
EC:1.2.1.46	0.00239423	formaldehyde dehydrogenase.
KO:K03451	0.00235563	betaine/carnitine transporter, BCCT family
PF04679	0.00235233	ATP dependent DNA ligase C terminal region
PF01014	0.00234443	Uricase
PF08327	0.00234327	Activator of Hsp90 ATPase homolog 1-like protein
KO:K07646	0.00234269	two-component system, OmpR family, sensor histidine kinase KdpD
KO:K02081	0.00234043	DeoR family transcriptional regulator, aga operon transcriptional repressor
COG3664	0.00232524	beta-xylosidase
COG2222	0.00224669	fructoselysine-6-P-deglycase FrlB-like protein
KO:K06996	0.00221467	uncharacterized protein
KO:K06893	0.0021942	uncharacterized protein
KO:K06324	0.00215379	spore coat protein A, manganese oxidase
KO:K01682	0.00214344	aconitate hydratase 2 / 2-methylisocitrate dehydratase
COG2323	0.00213886	uncharacterized membrane protein YcaP (DUF421 family)
PF00083	0.00213285	Sugar (and other) transporter
KO:K08974	0.00207361	putative membrane protein
COG2992	0.0020578	uncharacterized FlgJ-related protein
PF16859	0.002028	Tetracyclin repressor-like, C-terminal domain
COG5368	0.00202544	hypothetical protein
EC:1.11.1.6	0.00201614	catalase.
KO:K07112	0.00200629	uncharacterized protein
KO:K16146	0.00198665	maltokinase
PF07519	0.00198591	Tannase and feruloyl esterase
COG1595	0.00197957	DNA-directed RNA polymerase specialized sigma24 family protein
PF05163	0.00196681	DinB family
PF14417	0.0019431	MEDS: MEthanogen/methylotroph, DcmR Sensory domain
COG1347	0.00194218	Na+-transporting NADH:ubiquinone oxidoreductase subunit NqrD
COG2035	0.00193233	uncharacterized membrane protein
PF05896	0.00191261	Na(+)-translocating NADH-quinone reductase subunit A (NQRA)
COG3391	0.00190203	DNA-binding beta-propeller fold protein YncE
PF08940	0.00190035	Domain of unknown function (DUF1918)
KO:K07118	0.00189595	uncharacterized protein
PF01566	0.0018946	Natural resistance-associated macrophage protein
COG1695	0.00188252	DNA-binding PadR family transcriptional regulator
COG1917	0.00187067	quercetin dioxygenase-like cupin family protein
KO:K11735	0.00185792	GABA permease
KO:K18233	0.00185172	oleandomycin transport system permease protein
KO:K01178	0.00184563	glucoamylase
EC:3.2.1.37	0.00183972	xylan 1,4-beta-xylosidase.
KO:K04750	0.00183268	PhnB protein
COG0733	0.00182839	SNF family Na+-dependent transporter
COG2936	0.00182709	predicted acyl esterase
COG4642	0.00181281	hypothetical protein
COG2209	0.00180487	Na+-transporting NADH:ubiquinone oxidoreductase subunit NqrE
KO:K04757	0.00180173	serine/threonine-protein kinase RsbW
KO:K08166	0.00176113	MFS transporter, DHA2 family, methylenomycin A resistance protein
PF06628	0.00175401	Catalase-related immune-responsive
PF00891	0.00174682	O-methyltransferase domain
EC:3.2.1.139	0.00173016	alpha-glucuronidase.
KO:K14340	0.00172568	mannosyltransferase
COG4101	0.00172448	uncharacterized RmlC-like cupin family protein
KO:K16080	0.00171862	high affinity Mn2+ porin
PF06434	0.00169621	Aconitate hydratase 2 N-terminus
EC:3.4.17.21	0.00168461	glutamate carboxypeptidase II.
PF04120	0.00166864	Low affinity iron permease
EC:1.6.5.-	0.00166082	With a quinone or similar compound as acceptor.
COG1726	0.00165316	Na+-transporting NADH:ubiquinone oxidoreductase subunit NqrA
KO:K00148	0.00164938	glutathione-independent formaldehyde dehydrogenase
KO:K18224	0.00164094	propane 2-monooxygenase small subunit
COG3320	0.00163252	thioester reductase-like protein
KO:K07086	0.00161673	uncharacterized protein
COG1049	0.0016144	aconitase B
COG3511	0.00160945	phospholipase C
COG0753	0.00160923	catalase
PF03965	0.00157159	Penicillinase repressor
COG3324	0.00156936	predicted enzyme related to lactoylglutathione lyase
KO:K03294	0.00156443	basic amino acid/polyamine antiporter, APA family
PF03459	0.00155327	TOBE domain
COG1047	0.00154055	FKBP-type peptidyl-prolyl cis-trans isomerase 2
COG3832	0.00152368	uncharacterized protein YndB with AHSA1/START domain
KO:K04749	0.00151577	anti-sigma B factor antagonist
PF12543	0.00151026	Protein of unknown function (DUF3738)
KO:K06151	0.00150374	gluconate 2-dehydrogenase alpha chain
KO:K13671	0.00149268	alpha-1,2-mannosyltransferase
COG1295	0.00146724	uncharacterized BrkB/YihY/UPF0761 family membrane protein
PF05974	0.00146684	Domain of unknown function (DUF892)
COG4585	0.00145788	signal transduction histidine kinase
EC:1.1.1.49	0.00145644	glucose-6-phosphate dehydrogenase (NADP(+)).
KO:K05343	0.00145514	maltose alpha-D-glucosyltransferase / alpha-amylase
KO:K06113	0.00144167	arabinan endo-1,5-alpha-L-arabinosidase
KO:K11177	0.00144163	xanthine dehydrogenase YagR molybdenum-binding subunit
PF04972	0.0014396	BON domain
PF04237	0.00142975	YjbR
PF01828	0.00142947	Peptidase A4 family
COG1914	0.00142128	Mn2+/Fe2+ NRAMP family transporter
PF10944	0.00140498	Protein of unknown function (DUF2630)
PF03116	0.00139361	NQR2, RnfD, RnfE family
COG1873	0.00135374	sporulation protein YlmC with PRC-barrel domain
PF11716	0.00133682	Mycothiol maleylpyruvate isomerase N-terminal domain
EC:3.2.1.15	0.00132224	endo-polygalacturonase.
COG2085	0.0013215	predicted dinucleotide-binding enzyme
PF08547	0.00131284	Complex I intermediate-associated protein 30 (CIA30)
COG2318	0.00128718	uncharacterized damage-inducible protein DinB
EC:6.5.1.1	0.00128078	DNA ligase (ATP).
KO:K07693	0.00127977	two-component system, NarL family, response regulator DesR
COG0364	0.0012759	glucose-6-phosphate 1-dehydrogenase
COG0577	0.00126869	ABC-type antimicrobial peptide transport system permease subunit
KO:K09790	0.00126739	uncharacterized protein
PF00209	0.00126286	Sodium:neurotransmitter symporter family
KO:K00505	0.00124613	tyrosinase
KO:K01198	0.00124438	xylan 1,4-beta-xylosidase
KO:K08677	0.0012438	kumamolisin
KO:K01547	0.00123878	potassium-transporting ATPase ATP-binding subunit
KO:K16167	0.00123549	alkylresorcinol/alkylpyrone synthase
PF03631	0.00122926	Virulence factor BrkB
PF16653	0.00122636	Saccharopine dehydrogenase C-terminal domain
PF00479	0.00122388	Glucose-6-phosphate dehydrogenase, NAD binding domain
PF06983	0.00122032	3-demethylubiquinone-9 3-methyltransferase
KO:K07506	0.00120684	AraC family transcriptional regulator
PF09363	0.00120182	XFP C-terminal domain
KO:K00036	0.00119479	glucose-6-phosphate 1-dehydrogenase
PF08922	0.00119301	Domain of unknown function (DUF1905)
COG1877	0.00118946	trehalose-6-phosphatase
COG3408	0.00117775	glycogen debranching enzyme
EC:1.1.1.363	0.00117409	glucose-6-phosphate dehydrogenase [NAD(P)(+)].
EC:3.5.4.40	0.00117029	aminodeoxyfutalosine deaminase.
PF10282	0.00116826	Lactonase, 7-bladed beta-propeller
KO:K00433	0.00116804	non-heme chloroperoxidase
COG2871	0.00115736	Na+-transporting NADH:ubiquinone oxidoreductase subunit NqrF
COG2869	0.00115311	Na+-transporting NADH:ubiquinone oxidoreductase subunit NqrC
EC:2.4.1.15	0.00114608	alpha,alpha-trehalose-phosphate synthase (UDP-forming).
PF02508	0.00114062	Rnf-Nqr subunit, membrane protein
PF08031	0.00113595	Berberine and berberine like
PF05988	0.00113342	Bacterial protein of unknown function (DUF899)
COG0842	0.00112922	ABC-type multidrug transport system permease subunit
PF03795	0.00112554	YCII-related domain
COG2197	0.00112487	DNA-binding NarL/FixJ family response regulator
COG2172	0.00109632	anti-sigma regulatory factor (Ser/Thr protein kinase)
EC:4.1.2.22	0.00109534	fructose-6-phosphate phosphoketolase.
KO:K00033	0.0010953	6-phosphogluconate dehydrogenase
PF13620	0.00108739	Carboxypeptidase regulatory-like domain
PF14534	0.0010872	Domain of unknown function (DUF4440)
KO:K05558	0.00108656	pyridoxamine 5'-phosphate oxidase family protein
PF10012	0.00108316	Uncharacterized protein conserved in bacteria (DUF2255)
PF16385	0.001082	Domain of unknown function
COG3547	0.00108085	transposase
PF02507	0.00106846	Photosystem I reaction centre subunit III
COG2169	0.00106635	methylphosphotriester-DNA--protein-cysteine methyltransferase
PF03814	0.00106058	Potassium-transporting ATPase A subunit
COG5278	0.00105771	CHASE3 domain sensor protein
COG2261	0.00104795	uncharacterized membrane protein YeaQ/YmgE (transglycosylase-associated protein family)
KO:K00034	0.00104043	glucose 1-dehydrogenase
COG0262	0.00103743	dihydrofolate reductase
COG5659	0.00103655	SRSO17 transposase
PF03477	0.00102861	ATP cone domain
COG2143	0.00102296	thioredoxin-related protein
KO:K16301	0.00101591	deferrochelatase/peroxidase EfeB
COG3585	0.0010142	molybdopterin-binding protein
KO:K09125	0.00101258	queuosine precursor transporter
COG2259	0.00100957	uncharacterized membrane protein YphA (DoxX/SURF4 family)
PF08751	0.000996742	TrwC relaxase
PF00393	0.000994027	6-phosphogluconate dehydrogenase, C-terminal domain
KO:K06152	0.000988809	gluconate 2-dehydrogenase gamma chain
PF02805	0.000984549	Metal binding domain of Ada
PF10009	0.000976037	Uncharacterized protein conserved in bacteria (DUF2252)
EC:1.1.1.343	0.000967858	phosphogluconate dehydrogenase (NAD(+)-dependent, decarboxylating).
KO:K04343	0.000966723	streptomycin 6-kinase
EC:3.2.2.21	0.000957464	DNA-3-methyladenine glycosylase II.
COG3865	0.000954257	predicted 3-demethylubiquinone-9 3-methyltransferase (glyoxalase superfamily)
EC:3.1.1.31	0.000952453	6-phosphogluconolactonase.
KO:K01184	0.000951494	polygalacturonase
PF13654	0.000943765	AAA domain
COG4334	0.000943405	hypothetical protein
KO:K18235	0.000938867	virginiamycin B lyase
PF13466	0.000937735	STAS domain
PF05227	0.000937635	CHASE3 domain
EC:2.7.1.175	0.000929693	maltokinase.
PF13115	0.000927512	YtkA-like
COG1755	0.000926137	isoprenylcysteine carboxyl methyltransferase (ICMT) family protein YpbQ
KO:K10439	0.000924967	ribose transport system substrate-binding protein
KO:K16053	0.000914439	miniconductance mechanosensitive channel
COG5592	0.000914011	hemerythrin superfamily protein
PF02129	0.000911974	X-Pro dipeptidyl-peptidase (S15 family)
PF02687	0.000908018	FtsX-like permease family
PF12766	0.000907809	Pyridoxamine 5'-phosphate oxidase
PF03819	0.000906472	MazG nucleotide pyrophosphohydrolase domain
PF13006	0.000905097	Insertion element 4 transposase N-terminal
KO:K13419	0.000899866	serine/threonine-protein kinase PknK
KO:K06988	0.000898844	8-hydroxy-5-deazaflavin:NADPH oxidoreductase
KO:K01138	0.000897835	uncharacterized sulfatase
PF05147	0.000892003	Lanthionine synthetase C-like protein
PF00629	0.000888912	MAM domain, meprin/A5/mu
KO:K06862	0.000883898	energy-converting hydrogenase B subunit Q
COG4952	0.000878837	L-rhamnose isomerase
COG1714	0.00087815	uncharacterized RDD family membrane protein YckC
KO:K09990	0.000875931	uncharacterized protein
PF04832	0.000875872	SOUL heme-binding protein
COG4645	0.000875087	hypothetical protein
PF09661	0.000874518	Protein of unknown function (DUF2398)
PF08447	0.000872685	PAS fold
KO:K05342	0.000869507	alpha,alpha-trehalose phosphorylase
COG3319	0.000859748	thioesterase domain-containing protein
PF00196	0.000858708	Bacterial regulatory proteins, luxR family
KO:K01569	0.000858291	oxalate decarboxylase
KO:K05817	0.000856551	LysR family transcriptional regulator, hca operon transcriptional activator
EC:3.6.3.5	0.000855898	Transferred entry: 7.2.2.12.
PF03796	0.000855552	DnaB-like helicase C terminal domain
PF04343	0.000851932	Protein of unknown function, DUF488
KO:K00167	0.000848467	2-oxoisovalerate dehydrogenase E1 component beta subunit
COG0745	0.000847513	DNA-binding response OmpR family regulator
PF03441	0.000842228	FAD binding domain of DNA photolyase
COG1067	0.000841011	predicted ATP-dependent protease
PF03104	0.000834406	DNA polymerase family B, exonuclease domain
KO:K16079	0.000831905	outer membrane immunogenic protein
PF07068	0.000831412	Major capsid protein Gp23
PF04018	0.000829647	Domain of unknown function (DUF368)
KO:K00917	0.000826944	tagatose 6-phosphate kinase
KO:K07492	0.000822266	putative transposase
PF08240	0.000819679	Alcohol dehydrogenase GroES-like domain
PF00723	0.000814275	Glycosyl hydrolases family 15
KO:K07507	0.000812741	putative Mg2+ transporter-C (MgtC) family protein
COG3485	0.000810249	protocatechuate 3,4-dioxygenase beta subunit
COG1294	0.00080753	cytochrome bd-type quinol oxidase subunit 2
EC:1.13.11.80	0.000799764	(3,5-dihydroxyphenyl)acetyl-CoA 1,2-dioxygenase.
PF13471	0.000799513	Transglutaminase-like superfamily
COG1620	0.000796917	L-lactate permease
PF04261	0.000796647	Dyp-type peroxidase family
KO:K14083	0.000794334	trimethylamine---corrinoid protein Co-methyltransferase
KO:K19465	0.000791873	mitochondrial genome maintenance exonuclease 1
KO:K07224	0.000791367	iron uptake system component EfeO
COG2836	0.000788442	sulfite exporter TauE/SafE
PF01036	0.000781556	Bacteriorhodopsin-like protein
COG5653	0.000779427	CelD/BcsL family acetyltransferase involved in cellulose biosynthesis
PF04909	0.000775449	Amidohydrolase
PF13302	0.000770997	Acetyltransferase (GNAT) domain
KO:K00274	0.000762173	monoamine oxidase
PF08837	0.000760283	Protein of unknown function (DUF1810)
COG3253	0.000759934	chlorite dismutase
COG3661	0.000759594	alpha-glucuronidase
COG2141	0.000757437	alkanesulfonate monooxygenase SsuD/methylene tetrahydromethanopterin reductase-like flavin-dependent oxidoreductase (luciferase family)
COG0667	0.000752496	aryl-alcohol dehydrogenase-like predicted oxidoreductase
KO:K18195	0.000748115	rhamnogalacturonan endolyase
COG1748	0.000747027	saccharopine dehydrogenase-like NADP-dependent oxidoreductase
KO:K00153	0.000746308	S-(hydroxymethyl)mycothiol dehydrogenase
KO:K02279	0.000739739	pilus assembly protein CpaB
COG2391	0.000738186	uncharacterized membrane protein YedE/YeeE
KO:K04759	0.0007319	ferrous iron transport protein B
PF14743	0.000731521	DNA ligase OB-like domain
COG1793	0.000717266	ATP-dependent DNA ligase
EC:3.2.1.180	0.000706098	unsaturated chondroitin disaccharide hydrolase.
COG1856	0.000704417	uncharacterized radical SAM superfamily protein
COG3569	0.000696828	DNA topoisomerase IB
KO:K06876	0.000690818	deoxyribodipyrimidine photolyase-related protein
KO:K15836	0.00068677	formate hydrogenlyase transcriptional activator
COG3193	0.000675043	uncharacterized protein GlcG (DUF336 family)
PF00295	0.000664387	Glycosyl hydrolases family 28
PF08536	0.000663532	Whirly transcription factor
PF00903	0.000652488	Glyoxalase/Bleomycin resistance protein/Dioxygenase superfamily
PF08924	0.000638994	Domain of unknown function (DUF1906)
KO:K11181	0.000623665	dissimilatory sulfite reductase beta subunit
EC:3.2.1.99	0.000618543	arabinan endo-1,5-alpha-L-arabinosidase.
KO:K07576	0.000600288	metallo-beta-lactamase family protein
PF09286	0.000582196	Pro-kumamolisin, activation domain
COG1115	0.000580869	Na+/alanine symporter
COG4902	0.000576237	hypothetical protein
PF03382	0.000573567	Mycoplasma protein of unknown function, DUF285
EC:3.1.4.3	0.00057032	phospholipase C.
KO:K11180	0.000559825	dissimilatory sulfite reductase alpha subunit
PF02421	0.000555252	Ferrous iron transport protein B
EC:5.4.99.16	0.0005383	maltose alpha-D-glucosyltransferase.
KO:K18220	0.000535638	ribosomal protection tetracycline resistance protein
PF11791	0.000531879	Aconitate B N-terminal domain
EC:3.1.3.26	0.00052894	4-phytase.
PF03551	0.00052542	Transcriptional regulator PadR-like family
PF13298	0.000523239	DNA polymerase Ligase (LigD)
PF06778	0.000518817	Chlorite dismutase
COG2156	0.000516374	K+-transporting ATPase c subunit
PF02133	0.000512128	Permease for cytosine/purines, uracil, thiamine, allantoin
KO:K07088	0.000506641
COG1156	0.000505964	vacuolar-type H+-ATPase subunit B/Vma2
PF02797	0.000503184	Chalcone and stilbene synthases, C-terminal domain
KO:K05569	0.000500801	multicomponent Na+:H+ antiporter subunit E
COG3630	0.000496924	Na+-transporting methylmalonyl-CoA/oxaloacetate decarboxylase gamma subunit
KO:K02118	0.000496088	V/A-type H+/Na+-transporting ATPase subunit B
KO:K01572	0.000494965
KO:K03288	0.000493104	MFS transporter, MHS family, citrate/tricarballylate:H+ symporter
COG0243	0.000491798	anaerobic selenocysteine-containing dehydrogenase
PF12867	0.000490357	DinB superfamily
PF05977	0.000483656	Transmembrane secretion effector
PF04253	0.000483305	Transferrin receptor-like dimerisation domain
KO:K03543	0.000478042	membrane fusion protein, multidrug efflux system
EC:1.8.99.3	0.000471373	Transferred entry: 1.8.99.5.
COG1013	0.00046801	pyruvate/2-oxoacid:ferredoxin oxidoreductase beta subunit
PF01872	0.000466123	RibD C-terminal domain
COG5557	0.00046217	Ni/Fe-hydrogenase subunit HybB-like protein
COG2764	0.000458185	uncharacterized glyoxalase superfamily protein PhnB
COG3272	0.000457098	uncharacterized protein YbgA (DUF1722 family)
COG2878	0.000455482	Na+-translocating ferredoxin:NAD+ oxidoreductase RNF subunit RnfB
PF00150	0.000451691	Cellulase (glycosyl hydrolase family 5)
EC:1.1.1.42	0.000449247	isocitrate dehydrogenase (NADP(+)).
COG4659	0.000448211	Na+-translocating ferredoxin:NAD+ oxidoreductase RnfG subunit
PF07883	0.000445562	Cupin domain
KO:K13819	0.000441656	NifU-like protein
KO:K10254	0.000441388	oleate hydratase
COG2221	0.00043605	dissimilatory sulfite reductase (desulfoviridin) alpha/beta subunit
EC:1.8.99.5	0.000435101	Transferred entry: 1.8.1.22.
KO:K04758	0.000435055	ferrous iron transport protein A
PF02348	0.00043337	Cytidylyltransferase
KO:K01128	0.000431684	sphingomyelin phosphodiesterase acid-like 3
COG0437	0.00043069	Fe-S-cluster-containing dehydrogenase component
PF04226	0.000428877	Transglycosylase associated protein
PF14460	0.000428271	Prokaryotic E2 family D
PF01341	0.000427857	Glycosyl hydrolases family 6
KO:K04562	0.0004246	flagellar biosynthesis protein FlhG
COG0348	0.000417541	polyferredoxin
COG3743	0.000415793	predicted flap endonuclease-1-like 5' DNA nuclease
COG3329	0.000414427	hypothetical protein
PF03749	0.000412695	Sugar fermentation stimulation protein RE domain
KO:K08714	0.000409151	voltage-gated sodium channel
COG4320	0.000408315	uncharacterized protein (DUF2252 family)
PF08212	0.000408056	Lipocalin-like domain
KO:K00348	0.000404313	Na+-transporting NADH:ubiquinone oxidoreductase subunit C
KO:K02117	0.000404143	V/A-type H+/Na+-transporting ATPase subunit A
KO:K02478	0.000400858	two-component system, LytTR family, sensor kinase
EC:2.1.1.250	0.00039987	[trimethylamine--corrinoid protein] Co-methyltransferase.
COG1144	0.000399158	Pyruvate/2-oxoacid:ferredoxin oxidoreductase delta subunit
COG1489	0.00039504	DNA-binding sugar fermentation-stimulating protein
KO:K07667	0.000393959	two-component system, OmpR family, KDP operon response regulator KdpE
COG4271	0.000393187	predicted nucleotide-binding protein
PF13802	0.000392756	Galactose mutarotase-like
KO:K05568	0.00039138	multicomponent Na+:H+ antiporter subunit D
COG3967	0.000390776	short-subunit dehydrogenase involved in D-alanine esterification of teichoic acids
KO:K00395	0.000386514	adenylylsulfate reductase, subunit B
COG1155	0.000386003	vacuolar-type H+-ATPase catalytic subunit A/Vma1
KO:K11707	0.000379646	manganese/zinc/iron transport system substrate-binding protein
PF07452	0.000379015	CHRD domain
PF07332	0.000375899	Putative Actinobacterial Holin-X, holin superfamily III
PF00201	0.000373232	UDP-glucoronosyl and UDP-glucosyl transferase
PF11999	0.000372276	Ice-binding-like
PF01915	0.000372257	Glycosyl hydrolase family 3 C-terminal domain
EC:1.8.99.2	0.000372026	adenylyl-sulfate reductase.
KO:K08352	0.000367094	thiosulfate reductase / polysulfide reductase chain A
PF06808	0.00036689	Tripartite ATP-independent periplasmic transporter, DctM component
COG3040	0.000364654	lipocalin
COG0751	0.000364005	glycyl-tRNA synthetase beta subunit
COG2840	0.000361178	DNA-nicking Smr family endonuclease
COG4663	0.00036064	TRAP-type mannitol/chloroaromatic compound transport system substrate-binding protein
KO:K03310	0.000360067	alanine or glycine:cation symporter, AGCS family
KO:K08928	0.000359785	photosynthetic reaction center L subunit
KO:K07217	0.000358649	Mn-containing catalase
COG2461	0.000353458	DUF438 domain-containing protein
COG0774	0.000352724	UDP-3-O-acyl-N-acetylglucosamine deacetylase
COG4251	0.000352566	light-regulated signal transduction histidine kinase (bacteriophytochrome)
COG1916	0.000350543	pheromone shutdown protein TraB
KO:K02481	0.000344077	two-component system, NtrC family, response regulator
PF02669	0.000343956	K+-transporting ATPase, c chain
PF04244	0.000343389	Deoxyribodipyrimidine photo-lyase-related protein
PF12891	0.000343322	Glycoside hydrolase family 44
COG1033	0.000343132	predicted RND superfamily exporter protein
KO:K01534	0.000341172	Zn2+/Cd2+-exporting ATPase
COG1874	0.000339232	beta-galactosidase GanA
COG4257	0.000337135	streptogramin lyase
PF07993	0.000337009	Male sterility protein
KO:K04065	0.000336521	hyperosmotically inducible periplasmic protein
PF00271	0.000333224	Helicase conserved C-terminal domain
EC:1.2.7.6	0.000331298	glyceraldehyde-3-phosphate dehydrogenase (ferredoxin).
COG1725	0.00032951	DNA-binding transcriptional regulator YhcF (GntR family)
EC:1.11.1.-	0.000328856	Peroxidases.
COG3197	0.000326497	nitrogen fixation-related uncharacterized protein
KO:K18232	0.000326235	oleandomycin transport system ATP-binding protein
PF04952	0.000326219	Succinylglutamate desuccinylase / Aspartoacylase family
COG2315	0.000325939	predicted DNA-binding protein (MmcQ/YjbR family)
PF06441	0.000324874	Epoxide hydrolase N terminus
PF00245	0.000323703	Alkaline phosphatase
COG0370	0.000323209	Fe2+ transport system protein B
COG3607	0.000322536	predicted lactoylglutathione lyase
KO:K01804	0.000322075	L-arabinose isomerase
COG0640	0.000322054	DNA-binding transcriptional ArsR family regulator
KO:K02485	0.000322001	two-component system, response regulator
KO:K17051	0.000320534	selenate/chlorate reductase subunit beta
PF17137	0.000320526	Domain of unknown function (DUF5110)
COG0530	0.000320084	Ca2+/Na+ antiporter
COG1404	0.000319186	subtilisin family serine protease
COG0543	0.000318184	NAD(P)H-flavin reductase
COG5598	0.000316435	trimethylamine:corrinoid methyltransferase-like protein
PF07689	0.000315324	KaiB domain
COG3729	0.000315221	general stress protein YciG
PF09118	0.000314879	Domain of unknown function (DUF1929)
PF14310	0.000313551	Fibronectin type III-like domain
COG2160	0.000311869	L-arabinose isomerase
PF13247	0.000310309	4Fe-4S dicluster domain
KO:K06884	0.000310196	uncharacterized protein
PF06045	0.000309778	Rhamnogalacturonate lyase family
KO:K16163	0.000309392	maleylpyruvate isomerase
EC:4.2.1.99	0.000308799	2-methylisocitrate dehydratase.
PF13456	0.000307047	Reverse transcriptase-like
PF00199	0.00030664	Catalase
PF02665	0.000304136	Nitrate reductase gamma subunit
KO:K02297	0.000300531	cytochrome o ubiquinol oxidase subunit II
PF01068	0.000298726	ATP dependent DNA ligase domain
PF00982	0.000297292	Glycosyltransferase family 20
COG3280	0.000296795	maltooligosyltrehalose synthase
COG5524	0.000296375	bacteriorhodopsin
KO:K07979	0.0002963	GntR family transcriptional regulator
PF01558	0.000294939	Pyruvate ferredoxin/flavodoxin oxidoreductase
EC:1.2.7.11	0.000294707	2-oxoacid oxidoreductase (ferredoxin).
PF06050	0.000294266	2-hydroxyglutaryl-CoA dehydratase, D-component
EC:3.6.3.28	0.000292545	Transferred entry: 7.3.2.2.
KO:K08234	0.000291486	glyoxylase I family protein
KO:K15864	0.000290474	nitrite reductase (NO-forming) / hydroxylamine reductase
COG3199	0.000289974	predicted polyphosphate/ATP-dependent NAD kinase
PF02433	0.000289173	Cytochrome C oxidase, mono-heme subunit/FixO
PF01855	0.000287929	Pyruvate flavodoxin/ferredoxin oxidoreductase, thiamine diP-bdg
PF11783	0.000286496	Cytochrome c bacterial
PF05139	0.000284689	Erythromycin esterase
KO:K03457	0.000284009	nucleobase:cation symporter-1, NCS1 family
KO:K01466	0.000282992	allantoinase
PF00565	0.000281775	Staphylococcal nuclease homologue
EC:4.2.99.-	0.000281076	Other carbon-oxygen lyases.
COG3016	0.000281004	uncharacterized iron-regulated protein
EC:1.1.98.2	0.000280248	glucose-6-phosphate dehydrogenase (coenzyme-F420).
PF01028	0.000279044	Eukaryotic DNA topoisomerase I, catalytic core
PF12156	0.000278925	Putative metal-binding domain of cation transport ATPase
PF13551	0.000277219	Winged helix-turn helix
KO:K11103	0.000277004	aerobic C4-dicarboxylate transport protein
EC:3.2.1.78	0.000276848	mannan endo-1,4-beta-mannosidase.
PF14686	0.00027658	Polysaccharide lyase family 4, domain II
EC:1.1.1.65	0.000275351	pyridoxine 4-dehydrogenase.
COG1738	0.000275342	uncharacterized PurR-regulated membrane protein YhhQ (DUF165 family)
COG1149	0.000272346	MinD superfamily P-loop ATPase
KO:K01236	0.000271994	maltooligosyltrehalose trehalohydrolase
COG1218	0.000271957	3'-phosphoadenosine 5'-phosphosulfate (PAPS) 3'-phosphatase
PF01357	0.0002718	Expansin C-terminal domain
EC:3.6.3.12	0.000271702	Transferred entry: 7.2.2.6.
KO:K06857	0.000270555	tungstate transport system ATP-binding protein
KO:K07091	0.000270332	lipopolysaccharide export system permease protein
KO:K03453	0.000269752	bile acid:Na+ symporter, BASS family
PF01053	0.000268865	Cys/Met metabolism PLP-dependent enzyme
KO:K02703	0.00026653	photosystem II P680 reaction center D1 protein
COG1137	0.000266403	ABC-type lipopolysaccharide export system ATPase subunit
COG2509	0.000265926	uncharacterized FAD-dependent dehydrogenase
PF04187	0.000265442	Haem-binding uptake, Tiki superfamily, ChaN
PF00085	0.000265023	Thioredoxin
KO:K16843	0.00026472	(S)-sulfolactate dehydrogenase
COG2920	0.000264701	sulfur relay (sulfurtransferase) DsrC/TusE family protein
PF13746	0.000264631	4Fe-4S dicluster domain
COG4660	0.000264152	Na+-translocating ferredoxin:NAD+ oxidoreductase RnfE subunit
KO:K07778	0.000262552	two-component system, NarL family, sensor histidine kinase DesK
KO:K13722	0.000262299	tricorn protease interacting factor F2/3
EC:2.4.1.80	0.000261622	ceramide glucosyltransferase.
EC:4.1.99.3	0.000261315	deoxyribodipyrimidine photo-lyase.
PF05369	0.000260642	Monomethylamine methyltransferase MtmB
KO:K02720	0.000260309	photosystem II cytochrome c550
COG0565	0.000259635	tRNA C32,U32 (ribose-2'-O)-methylase TrmJ
KO:K17738	0.000258907	D-arabinitol 2-dehydrogenase
KO:K00087	0.000257523	xanthine dehydrogenase molybdenum-binding subunit
COG2015	0.000257272	alkyl sulfatase BDS1-like metallo-beta-lactamase superfamily hydrolase
COG0385	0.00025612	predicted Na+-dependent transporter
COG0671	0.000254452	membrane-associated phospholipid phosphatase
KO:K01878	0.000253274	glycyl-tRNA synthetase alpha chain
KO:K00974	0.000253167	tRNA nucleotidyltransferase (CCA-adding enzyme)
KO:K09847	0.000252984	spheroidene monooxygenase
COG4301	0.000251545	uncharacterized SAM-dependent methyltransferase
PF08770	0.000251514	Sulphur oxidation protein SoxZ
PF03081	0.000250724	Exo70 exocyst complex subunit
KO:K01992	0.000250519	ABC-2 type transport system permease protein
COG2077	0.000250482	peroxiredoxin
COG3046	0.000250022	deoxyribodipyrimidine photolyase-like uncharacterized protein
KO:K00392	0.00024994	sulfite reductase (ferredoxin)
COG2208	0.000249872	serine phosphatase RsbU (regulator of sigma subunit)
PF07085	0.000249311	DRTGG domain
PF00183	0.000248669	Hsp90 protein
KO:K09141	0.000248412	uncharacterized protein
PF04060	0.000247334	Putative Fe-S cluster
EC:3.5.1.115	0.000247315	mycothiol S-conjugate amidase.
COG1388	0.00024699	LysM repeat protein
COG0674	0.000246965	pyruvate/2-oxoacid:ferredoxin oxidoreductase alpha subunit
KO:K03614	0.000246456	Na+-translocating ferredoxin:NAD+ oxidoreductase subunit D
EC:1.12.2.1	0.000245911	cytochrome-c3 hydrogenase.
COG1763	0.00024588	molybdopterin-guanine dinucleotide biosynthesis protein
KO:K19784	0.000244878	chromate reductase, NAD(P)H dehydrogenase (quinone)
COG3425	0.000244369	3-hydroxy-3-methylglutaryl CoA synthase
KO:K06176	0.000243708	tRNA pseudouridine13 synthase
PF06150	0.000242946	ChaB
EC:4.2.2.6	0.00024211	oligogalacturonide lyase.
COG4633	0.000241763	plastocyanin domain-containing protein
KO:K01627	0.000240267	2-dehydro-3-deoxyphosphooctonate aldolase (KDO 8-P synthase)
KO:K05844	0.000240165	ribosomal protein S6--L-glutamate ligase
PF03646	0.000239803	FlaG protein
KO:K00869	0.000239594	mevalonate kinase
KO:K07486	0.000239183	transposase
KO:K02283	0.00023862	pilus assembly protein CpaF
EC:3.6.3.3	0.000238574	Transferred entry: 7.2.2.21.
KO:K01093	0.000236937	4-phytase / acid phosphatase
PF05368	0.000236728	NmrA-like family
EC:2.7.1.63	0.000236353	polyphosphate--glucose phosphotransferase.
KO:K07788	0.000235755	multidrug efflux pump
KO:K01051	0.000235304	pectinesterase
KO:K04088	0.000233811	modulator of FtsH protease HflK
KO:K14052	0.000233642	putrescine importer
COG0455	0.000233373	MinD-like ATPase involved in chromosome partitioning or flagellar assembly
KO:K01623	0.000231913	fructose-bisphosphate aldolase, class I
COG0569	0.000231906	Trk K+ transport system NAD-binding subunit
KO:K06206	0.000231569	sugar fermentation stimulation protein A
COG2877	0.000230641	3-deoxy-D-manno-octulosonic acid (KDO) 8-phosphate synthase
COG2822	0.000230028	iron uptake system EfeUOB component EfeO/EfeM
EC:7.3.2.3	0.000228973	ABC-type sulfate transporter.
PF09362	0.000228578	Domain of unknown function (DUF1996)
COG0694	0.000228414	Fe-S cluster biogenesis protein NfuA
PF01316	0.000228009	Arginine repressor, DNA binding domain
COG1532	0.000227494	predicted RNA-binding protein
KO:K19344	0.000226821	cytochrome c55X
COG3306	0.000226158	GR25 family glycosyltransferase involved in LPS biosynthesis
EC:1.1.3.41	0.000226127	alditol oxidase.
COG0582	0.000225139	integrase
PF13435	0.000225004	Cytochrome c554 and c-prime
PF00639	0.000224741	PPIC-type PPIASE domain
PF05239	0.00022414	PRC-barrel domain
EC:1.14.13.195	0.000223913	L-ornithine N(5)-monooxygenase (NADPH).
KO:K02527	0.000223379	3-deoxy-D-manno-octulosonic-acid transferase
KO:K00185	0.000222221	dimethyl sulfoxide reductase membrane subunit
PF12837	0.000221876	4Fe-4S binding domain
COG4292	0.000221454	low temperature requirement protein LtrA
COG3639	0.000221158	ABC-type phosphate/phosphonate transport system permease subunit
COG4666	0.000221052	TRAP-type uncharacterized transport system fused permease subunit
COG0247	0.000219759	Fe-S oxidoreductase
KO:K02042	0.000219432	phosphonate transport system permease protein
COG1785	0.00021874	alkaline phosphatase
EC:1.1.1.85	0.000217635	3-isopropylmalate dehydrogenase.
COG1212	0.000217234	CMP-2-keto-3-deoxyoctulosonic acid synthetase
KO:K01209	0.000216631	alpha-L-arabinofuranosidase
COG4231	0.000216384	TPP-dependent indolepyruvate ferredoxin oxidoreductase alpha subunit
COG3658	0.00021627	cytochrome b
EC:2.1.1.269	0.000214665	dimethylsulfoniopropionate demethylase.
PF09265	0.000214376	Cytokinin dehydrogenase 1, FAD and cytokinin binding
KO:K18352	0.000213957	two-component system, OmpR family, response regulator VanR
PF12139	0.000213903	Adenosine-5'-phosphosulfate reductase beta subunit
COG1396	0.000213393	transcriptional regulator with XRE-family HTH domain
KO:K03592	0.000213283	PmbA protein
COG2414	0.000212158	aldehyde:ferredoxin oxidoreductase
PF02092	0.000209654	Glycyl-tRNA synthetase beta subunit
KO:K02699	0.000209311	photosystem I subunit XI
COG4729	0.00020856	hypothetical protein
COG4664	0.00020829	TRAP-type mannitol/chloroaromatic compound transport system permease large subunit
KO:K03308	0.000205292	neurotransmitter:Na+ symporter, NSS family
KO:K08330	0.000204972	autophagy-related protein 11
PF03597	0.000204899	Cytochrome oxidase maturation protein cbb3-type
KO:K00054	0.00020474	hydroxymethylglutaryl-CoA reductase
EC:3.2.1.165	0.000204218	exo-1,4-beta-D-glucosaminidase.
PF05982	0.000203749	Na+-dependent bicarbonate transporter superfamily
EC:4.2.2.23	0.000203366	rhamnogalacturonan endolyase.
KO:K03738	0.000203222	aldehyde:ferredoxin oxidoreductase
KO:K02047	0.000203086	sulfate/thiosulfate transport system permease protein
KO:K00921	0.000202954	1-phosphatidylinositol-3-phosphate 5-kinase
COG5649	0.000202952	hypothetical protein
KO:K03781	0.000202566	catalase
PF04166	0.000200862	Pyridoxal phosphate biosynthetic protein PdxA
PF01476	0.00020043	LysM domain
KO:K14337	0.000199993	alpha-1,6-mannosyltransferase
KO:K16886	0.000199624	quinone-modifying oxidoreductase, subunit QmoB
KO:K10562	0.000199495	rhamnose transport system ATP-binding protein
COG1812	0.000199282	S-adenosylmethionine synthetase
EC:3.6.1.41	0.000198925	bis(5'-nucleosyl)-tetraphosphatase (symmetrical).
COG2181	0.000198411	nitrate reductase gamma subunit
KO:K13540	0.000198212	precorrin-2 C20-methyltransferase / precorrin-3B C17-methyltransferase
KO:K01181	0.000198056	endo-1,4-beta-xylanase
PF19086	0.000198001	Terpene synthase family 2, C-terminal metal binding
PF00028	0.000197428	Cadherin domain
COG3663	0.000197117	G:T/U-mismatch repair DNA glycosylase
KO:K07058	0.000197073	membrane protein
EC:3.5.2.5	0.000196943	allantoinase.
PF14450	0.000196841	Cell division protein FtsA
PF10091	0.000196487	Putative glucoamylase
KO:K04561	0.000196261	nitric oxide reductase subunit B
KO:K01912	0.000195981	phenylacetate-CoA ligase
EC:6.3.1.13	0.000195427	L-cysteine:1D-myo-inositol 2-amino-2-deoxy-alpha-D-glucopyranoside
KO:K07705	0.000194642	two-component system, LytTR family, response regulator LytT
PF01670	0.000194071	Glycosyl hydrolase family 12
KO:K03396	0.000194016	S-(hydroxymethyl)glutathione synthase
KO:K07137	0.000193806	uncharacterized protein
COG0407	0.000192646	uroporphyrinogen-III decarboxylase
KO:K07003	0.000192324	uncharacterized protein
PF02730	0.000191735	Aldehyde ferredoxin oxidoreductase, N-terminal domain
EC:3.2.1.177	0.000191229	alpha-D-xyloside xylohydrolase.
EC:4.1.1.1	0.000190686	pyruvate decarboxylase.
EC:7.2.2.14	0.000190223	P-type Mg(2+) transporter.
KO:K18225	0.000190041	propane monooxygenase reductase component
COG2508	0.000190003	DNA-binding PucR family transcriptional regulator
COG1534	0.000189931	RNA-binding protein YhbY
EC:3.2.1.155	0.000189871	xyloglucan-specific endo-processive beta-1,4-glucanase.
KO:K21302	0.000188935	phosphatidylinositol-3-phosphatase
COG1145	0.00018864	ferredoxin
KO:K16887	0.000188565	quinone-modifying oxidoreductase, subunit QmoC
PF15698	0.000188036	Phosphatase
EC:3.5.3.9	0.000187947	allantoate deiminase.
KO:K12527	0.000187934	putative selenate reductase
PF12840	0.000187754	Helix-turn-helix domain
EC:1.1.3.48	0.000187204	3-deoxy-alpha-D-manno-octulosonate 8-oxidase.
KO:K09972	0.000187125	general L-amino acid transport system ATP-binding protein
PF12900	0.000186667	Pyridoxamine 5'-phosphate oxidase
PF08044	0.000186298	Domain of unknown function (DUF1707)
EC:3.2.1.55	0.000186107	non-reducing end alpha-L-arabinofuranosidase.
KO:K14189	0.000185749	uncharacterized oxidoreductase
KO:K07799	0.000185732	membrane fusion protein, multidrug efflux system
COG5588	0.000185299	hypothetical protein
PF08448	0.00018518	PAS fold
EC:1.1.1.132	0.00018489	GDP-mannose 6-dehydrogenase.
KO:K01247	0.000184873	DNA-3-methyladenine glycosylase II
PF01142	0.000184435	tRNA pseudouridine synthase D (TruD)
KO:K11710	0.000184347	manganese/zinc/iron transport system ATP- binding protein
PF00561	0.000183962	alpha/beta hydrolase fold
PF13192	0.000183884	Thioredoxin domain
KO:K16568	0.000183103	exopolysaccharide production protein ExoZ
PF13602	0.000183026	Zinc-binding dehydrogenase
COG0182	0.000182768	methylthioribose-1-phosphate isomerase
COG3155	0.000181606	enhancing lycopene biosynthesis protein 2
COG3548	0.000181198	uncharacterized membrane protein
KO:K03388	0.000180737	heterodisulfide reductase subunit A2
KO:K03769	0.000180373	peptidyl-prolyl cis-trans isomerase C
EC:3.6.3.55	0.000180303	Transferred entry: 7.3.2.6.
PF01235	0.000180253	Sodium:alanine symporter family
KO:K04767	0.000180207	acetoin utilization protein AcuB
COG2152	0.000179779	predicted GH43/DUF377 family glycosyl hydrolase
KO:K01091	0.000179709	phosphoglycolate phosphatase
PF01548	0.000179631	Transposase
COG5479	0.000179528	uncharacterized protein with LGFP repeats
COG2993	0.000179019	cbb3-type cytochrome oxidase cytochrome c subunit
KO:K19707	0.000178987	sigma-B regulation protein RsbQ
KO:K17050	0.00017871	selenate/chlorate reductase subunit alpha
EC:1.2.7.8	0.000178642	indolepyruvate ferredoxin oxidoreductase.
KO:K09875	0.000178638	aquaporin SIP
PF04066	0.000178488	Multiple resistance and pH regulation protein F (MrpF / PhaF)
COG4852	0.000177774	uncharacterized membrane protein
COG1586	0.000177623	S-adenosylmethionine/arginine decarboxylase-like enzyme
KO:K00364	0.000177612	GMP reductase
PF20141	0.000177134	Brassinosteroid receptor island domain
KO:K06214	0.00017701	curli production assembly/transport component CsgG
COG0309	0.000175813	hydrogenase maturation factor
COG2832	0.000175619	uncharacterized membrane protein YbaN (DUF454 family)
KO:K16958	0.000174268	L-cystine transport system permease protein
COG1014	0.000173735	Pyruvate/2-oxoacid:ferredoxin oxidoreductase gamma subunit
PF13906	0.000173584	C-terminus of AA_permease
PF07477	0.000172665	Glycosyl hydrolase family 67 C-terminus
KO:K09749	0.000172392	uncharacterized protein
EC:3.1.6.13	0.000172257	iduronate-2-sulfatase.
COG1764	0.000171854	organic hydroperoxide reductase OsmC/OhrA
KO:K04477	0.000171268	putative hydrolase
PF09900	0.000170843	Predicted membrane protein (DUF2127)
EC:3.2.2.28	0.000170752	double-stranded uracil-DNA glycosylase.
KO:K08311	0.000170511	putative (di)nucleoside polyphosphate hydrolase
KO:K09792	0.000170491	uncharacterized protein
PF03522	0.000170252	Solute carrier family 12
KO:K03465	0.000170125	thymidylate synthase (FAD)
EC:3.2.1.156	0.00017008	oligosaccharide reducing-end xylanase.
KO:K03667	0.000169949	ATP-dependent HslUV protease ATP-binding subunit HslU
PF01963	0.000169814	TraB/PrgY/gumN family
KO:K14686	0.000169524	solute carrier family 31 (copper transporter), member 1
EC:1.13.11.49	0.000169038	chlorite O2-lyase.
KO:K00192	0.00016894	anaerobic carbon-monoxide dehydrogenase, CODH/ACS complex subunit alpha
COG3359	0.000168925	uncharacterized protein YprB with RNaseH-like and TPR domain
KO:K00170	0.000168675	pyruvate ferredoxin oxidoreductase beta subunit
PF04214	0.000168297	Protein of unknown function, DUF
EC:1.17.4.2	0.000167896	ribonucleoside-triphosphate reductase (thioredoxin).
PF10518	0.0001677	TAT (twin-arginine translocation) pathway signal sequence
COG4656	0.000167457	Na+-translocating ferredoxin:NAD+ oxidoreductase RnfC subunit
COG1525	0.000167343	endonuclease YncB( thermonuclease family)
KO:K00262	0.000167319	glutamate dehydrogenase (NADP+)
EC:2.4.99.12	0.000166991	lipid IVA 3-deoxy-D-manno-octulosonic acid transferase.
PF02675	0.000166946	S-adenosylmethionine decarboxylase
KO:K22747	0.000166801	apoptosis-inducing factor 3
EC:3.1.1.72	0.000166446	acetylxylan esterase.
PF00406	0.000166385	Adenylate kinase
KO:K03617	0.000165326	Na+-translocating ferredoxin:NAD+ oxidoreductase subunit A
COG1636	0.000165137	predicted adenine nucleotide alpha hydrolase (AANH) superfamily ATPase
PF01578	0.000165003	Cytochrome C assembly protein
EC:2.1.1.193	0.000164655	16S rRNA (uracil(1498)-N(3))-methyltransferase.
PF13506	0.000164568	Glycosyl transferase family 21
KO:K10819	0.00016453	histidine kinase
COG2861	0.000164342	polysaccharide deacetylase 2 family uncharacterized protein YibQ
COG5637	0.000164325	uncharacterized membrane protein
KO:K14668	0.000163402	minimal PKS chain-length factor (CLF/KS beta)
COG3315	0.000163113	O-methyltransferase involved in polyketide biosynthesis
PF01055	0.000163	Glycosyl hydrolases family 31
COG5014	0.000162775	uncharacterized Fe-S cluster-containing radical SAM superfamily protein
KO:K03448	0.000162671	MFS transporter, ACS family, pantothenate transporter
PF11551	0.000161456	Outer membrane protein Omp28
EC:2.1.1.144	0.000160486	trans-aconitate 2-methyltransferase.
KO:K01568	0.00016008	pyruvate decarboxylase
KO:K12267	0.000160034	peptide methionine sulfoxide reductase msrA/msrB
KO:K18286	0.000159964	aminodeoxyfutalosine deaminase
PF01717	0.000159917	Cobalamin-independent synthase, Catalytic domain
COG3861	0.000159885	stress response protein YsnF
PF00037	0.000159557	4Fe-4S binding domain
COG0116	0.00015938	23S rRNA G2445 N2-methylase RlmL
PF06165	0.000159285	Glycosyltransferase family 36
PF16355	0.000159269	Domain of unknown function (DUF4982)
COG2511	0.000159188	Glu-tRNA(Gln) amidotransferase subunit E-like FAD-binding protein
KO:K09846	0.000158621	demethylspheroidene O-methyltransferase
PF01095	0.000158017	Pectinesterase
KO:K22911	0.000157852	thiamine phosphate phosphatase / amino-HMP aminohydrolase
EC:2.1.1.77	0.000157578	protein-L-isoaspartate(D-aspartate) O-methyltransferase.
KO:K05909	0.000157345	laccase
PF19044	0.000157334	TraG P-loop domain
KO:K09934	0.00015732	uncharacterized protein
PF01738	0.000157095	Dienelactone hydrolase family
COG1044	0.000156819	UDP-3-O-[3-hydroxymyristoyl] glucosamine N-acyltransferase
PF14518	0.000156519	Iron-containing redox enzyme
KO:K06987	0.000156415	uncharacterized protein
PF02085	0.000155958	Class III cytochrome C family
KO:K20241	0.00015593	WD repeat-containing protein 44
KO:K23292	0.00015583	endoplasmic reticulum junction formation protein lunapark
EC:3.5.99.10	0.000155828	2-iminobutanoate/2-iminopropanoate deaminase.
KO:K04801	0.000155366	replication factor C small subunit
KO:K13380	0.00015472	NADH-quinone oxidoreductase subunit B/C/D
COG1883	0.00015467	Na+-transporting methylmalonyl-CoA/oxaloacetate decarboxylase beta subunit
EC:3.1.3.1	0.000154497	alkaline phosphatase.
PF00274	0.000154366	Fructose-bisphosphate aldolase class-I
COG5507	0.000154157	uncharacterized protein YbaA (DUF1428 family)
PF13565	0.000153847	Homeodomain-like domain
PF00384	0.000153829	Molybdopterin oxidoreductase
EC:2.3.2.31	0.000153718	RBR-type E3 ubiquitin transferase.
PF16640	0.000153659	Bacterial Ig-like domain (group 3)
COG3554	0.000153553	hypothetical protein
PF09699	0.000153098	Doubled CXXCH motif (Paired_CXXCH_1)
KO:K04040	0.000152782	chlorophyll/bacteriochlorophyll a synthase
PF00264	0.000152321	Common central domain of tyrosinase
COG0828	0.000152302	ribosomal protein S21
KO:K12542	0.000152164	membrane fusion protein, adhesin transport system
COG3638	0.000151966	ABC-type phosphate/phosphonate transport system ATPase subunit
EC:3.4.24.15	0.000151909	thimet oligopeptidase.
COG3305	0.000151875	uncharacterized membrane protein (DUF2068 family)
PF01119	0.000151832	DNA mismatch repair protein, C-terminal domain
KO:K11065	0.00015147	thioredoxin-dependent peroxiredoxin
COG0380	0.000151426	trehalose-6-phosphate synthase
PF08818	0.000151346	Domain of unknown function (DU1801)
EC:2.7.7.85	0.000150962	diadenylate cyclase.
KO:K00394	0.000150568	adenylylsulfate reductase, subunit A
COG3940	0.0001504	GH43 family beta-xylosidase
PF03663	0.000149846	Glycosyl hydrolase family 76
COG4934	0.00014972	subtilase family serine protease
KO:K20359	0.000149548	PRA1 family protein 1
COG1863	0.000149117	multisubunit Na+/H+ antiporter MnhE subunit
KO:K00986	0.000148722	RNA-directed DNA polymerase
PF02358	0.000148579	Trehalose-phosphatase
COG3459	0.000148463	cellobiose phosphorylase
KO:K21695	0.000147574	protein AaeX
KO:K22278	0.000147329	peptidoglycan-N-acetylglucosamine deacetylase
COG1236	0.000147311	Cft2 family RNA processing exonuclease
EC:1.7.99.1	0.000146941	hydroxylamine reductase.
KO:K15040	0.000146936	voltage-dependent anion channel protein 2
KO:K00008	0.000146862	L-iditol 2-dehydrogenase
KO:K07636	0.000146624	two-component system, OmpR family, phosphate regulon sensor histidine kinase PhoR
KO:K05586	0.000146518	bidirectional [NiFe] hydrogenase diaphorase subunit
KO:K11329	0.000146511	two-component system, OmpR family, response regulator RpaB
EC:3.6.1.72	0.000146386	DNA-3'-diphospho-5'-guanosine diphosphatase.
KO:K00263	0.000146079	leucine dehydrogenase
COG3824	0.000146009	predicted Zn-dependent protease with MMP-like domain
KO:K19623	0.000145936	two-component system, probable response regulator PhcQ
KO:K00912	0.000145896	tetraacyldisaccharide 4'-kinase
EC:7.1.1.3	0.000145888	ubiquinol oxidase (H(+)-transporting).
COG3278	0.000145679	cbb3-type cytochrome oxidase subunit 1
PF13738	0.000145657	Pyridine nucleotide-disulphide oxidoreductase
KO:K03098	0.000145464	apolipoprotein D and lipocalin family protein
KO:K02674	0.000144715	type IV pilus assembly protein PilY1
KO:K07284	0.000144317	sortase A
COG2870	0.000144112	bifunctional ADP-heptose synthase (sugar kinase/adenylyltransferase)
KO:K00728	0.000143918	dolichyl-phosphate-mannose-protein mannosyltransferase
PF07250	0.000143733	Glyoxal oxidase N-terminus
EC:2.4.1.1	0.000143652	glycogen phosphorylase.
COG2067	0.000143259	long-subunit fatty acid transport protein
PF09698	0.000143043	Geobacter CxxxxCH...CXXCH motif (GSu_C4xC__C2xCH)
KO:K02824	0.000142971	uracil permease
COG0760	0.000142751	parvulin-like peptidyl-prolyl isomerase
PF03445	0.000142642	Putative nucleotidyltransferase DUF294
PF12142	0.000142641	Polyphenol oxidase middle domain
KO:K02573	0.000142566	ferredoxin-type protein NapG
EC:6.2.1.30	0.000142504	phenylacetate--CoA ligase.
KO:K04618	0.000142259	galactose oxidase
PF03205	0.000141762	Molybdopterin guanine dinucleotide synthesis protein B
PF01638	0.000141269	HxlR-like helix-turn-helix
COG1076	0.000141078	DnaJ-domain-containing protein 1
PF02531	0.00014094	PsaD
PF01510	0.000140937	N-acetylmuramoyl-L-alanine amidase
PF18614	0.000140123	RNase II-type exonuclease C-terminal S1 domain
EC:2.6.1.87	0.000140098	UDP-4-amino-4-deoxy-L-arabinose aminotransferase.
KO:K03555	0.000139709	DNA mismatch repair protein MutS
KO:K20273	0.000138753	zinc metalloprotease ZmpA
PF07336	0.000138595	Putative stress-induced transcription regulator
KO:K01083	0.000138306	3-phytase
KO:K22151	0.000138252	N5-hydroxy-L-ornithine N5-transacylase
PF00128	0.000138088	Alpha amylase, catalytic domain
EC:7.2.2.8	0.000138024	P-type Cu(+) transporter.
EC:5.4.99.15	0.000137997	(1->4)-alpha-D-glucan 1-alpha-D-glucosylmutase.
EC:3.1.1.20	0.000137717	tannase.
EC:3.1.31.1	0.000137387	micrococcal nuclease.
PF02702	0.000136985	Osmosensitive K+ channel His kinase sensor domain
KO:K18693	0.00013659	diacylglycerol diphosphate phosphatase / phosphatidate phosphatase
KO:K02519	0.000136201	translation initiation factor IF-2
EC:3.2.1.141	0.00013603	4-alpha-D-{(1->4)-alpha-D-glucano}trehalose trehalohydrolase.
PF16338	0.000135708	Domain of unknown function (DUF4968)
PF08445	0.000134727	FR47-like protein
KO:K00183	0.000134426
EC:2.4.1.123	0.000134068	inositol 3-alpha-galactosyltransferase.
COG1775	0.000133891	benzoyl-CoA reductase/2-hydroxyglutaryl-CoA dehydratase subunit BcrC/BadD/HgdB
PF06057	0.00013387	Bacterial virulence protein (VirJ)
KO:K05556	0.000133767	ketoreductase RED1
COG3043	0.000133758	nitrate reductase cytochrome c-type subunit
KO:K13924	0.00013312	two-component system, chemotaxis family, CheB/CheR fusion protein
PF01229	0.000132636	Glycosyl hydrolases family 39
PF03334	0.000132226	Na+/H+ antiporter subunit
COG1215	0.000132164	cellulose synthase/poly-beta-1,6-N-acetylglucosamine synthase-like glycosyltransferase
COG5207	0.000131915	uncharacterized UBP type Zn finger protein
KO:K01676	0.000131845	fumarate hydratase, class I
COG3381	0.000131115	TorA maturation chaperone TorD
PF00646	0.000131055	F-box domain
EC:1.3.99.27	0.000130897	1-hydroxycarotenoid 3,4-desaturase.
EC:2.8.1.-	0.000130674	Sulfurtransferases.
PF14863	0.000130559	Alkyl sulfatase dimerisation
COG4420	0.000130385	uncharacterized membrane protein
KO:K01652	0.000130353	acetolactate synthase I/II/III large subunit
PF11774	0.000130188	Lsr2
KO:K22213	0.000130094	6-methylsalicylate decarboxylase
KO:K18846	0.000129874	16S rRNA (adenine(1408)-N(1))-methyltransferase
COG2518	0.000129751	protein-L-isoaspartate O-methyltransferase
PF18885	0.000129727	Repeat of unknown function (DUF5648)
PF01314	0.000129414	Aldehyde ferredoxin oxidoreductase, domains 2 & 3
KO:K03881	0.000129402	NADH-ubiquinone oxidoreductase chain 4
KO:K19267	0.00012922	NAD(P)H dehydrogenase (quinone)
KO:K05570	0.000129051	multicomponent Na+:H+ antiporter subunit F
COG0580	0.000128984	glycerol uptake facilitator-like aquaporin
COG3866	0.000128889	pectate lyase
EC:2.6.1.45	0.000128371	serine--glyoxylate transaminase.
COG4329	0.000128023	uncharacterized membrane protein
EC:2.4.1.339	0.00012801	beta-1,2-mannobiose phosphorylase.
KO:K23164	0.000128001	reticulon-4-interacting protein 1, mitochondrial
COG2413	0.000126949	predicted nucleotidyltransferase
PF04231	0.000126894	Endonuclease I
EC:3.1.6.-	0.000126841	Sulfuric ester hydrolases.
KO:K01546	0.000126582	potassium-transporting ATPase potassium-binding subunit
KO:K23987	0.000126005	dTDP-4-dehydrorhamnose 3,5-epimerase/reductase
COG3894	0.000126004	uncharacterized 2Fe-2S/4Fe-4S cluster protein (DUF4445 family)
KO:K03615	0.000125968	Na+-translocating ferredoxin:NAD+ oxidoreductase subunit C
KO:K11903	0.000125598	type VI secretion system secreted protein Hcp
COG1152	0.00012524	CO dehydrogenase/acetyl-CoA synthase alpha subunit
PF00989	0.000124559	PAS fold
PF13502	0.000124249	AsmA-like C-terminal region
KO:K00066	0.000124077	GDP-mannose 6-dehydrogenase
COG2132	0.000123824	FtsP/CotA-like multicopper oxidase with cupredoxin domain
COG0738	0.000123417	fucose permease
COG4291	0.000122799	uncharacterized membrane protein
PF03102	0.000122763	NeuB family
PF02915	0.000122756	Rubrerythrin
KO:K12761	0.000122701	carbon catabolite-derepressing protein kinase
KO:K02012	0.000122591	iron(III) transport system substrate-binding protein
KO:K06976	0.000122528	uncharacterized protein
COG3829	0.000122498	transcriptional regulator with PAS, ATPase and Fis domain
KO:K07214	0.000122403	iron(III)-enterobactin esterase
KO:K05349	0.000122348	beta-glucosidase
PF13683	0.000122334	Integrase core domain
PF04290	0.000122326	Tripartite ATP-independent periplasmic transporters, DctQ component
KO:K09937	0.000122284	uncharacterized protein
PF14454	0.000122243	Prokaryotic Ubiquitin
PF01458	0.00012211	SUF system FeS cluster assembly, SufBD
COG5663	0.000121889	uncharacterized HAD superfamily protein
COG0668	0.000121865	small-conductance mechanosensitive channel
PF11154	0.000121723	Protein of unknown function (DUF2934)
PF06262	0.000121591	Zincin-like metallopeptidase
PF03404	0.00012152	Mo-co oxidoreductase dimerisation domain
KO:K22369	0.000121485	epoxide hydrolase 4
KO:K02041	0.000121475	phosphonate transport system ATP-binding protein
KO:K00573	0.00012147	protein-L-isoaspartate(D-aspartate) O-methyltransferase
PF12277	0.000121417	Protein of unknown function (DUF3618)
KO:K21393	0.000121338	TRAP-type transport system large permease protein
KO:K13832	0.000121329	3-dehydroquinate dehydratase / shikimate dehydrogenase
PF02128	0.000121269	Fungalysin metallopeptidase (M36)
EC:3.1.1.61	0.000120994	protein-glutamate methylesterase.
PF04879	0.000120884	Molybdopterin oxidoreductase Fe4S4 domain
PF03626	0.000120872	Prokaryotic Cytochrome C oxidase subunit IV
KO:K16214	0.00012085	UDP-N-acetylglucosamine kinase
COG1459	0.000120788	type II secretory pathway component PulF
KO:K05658	0.000120769	ATP-binding cassette, subfamily B (MDR/TAP), member 1
KO:K00951	0.000120697	GTP pyrophosphokinase
PF04072	0.000120646	Leucine carboxyl methyltransferase
KO:K07241	0.000120163	nickel/cobalt transporter (NiCoT) family protein
EC:2.4.1.218	0.000120045	hydroquinone glucosyltransferase.
COG2730	0.000119426	aryl-phospho-beta-D-glucosidase BglC (GH1 family)
EC:3.1.3.43	0.00011923	[pyruvate dehydrogenase (acetyl-transferring)]-phosphatase.
PF02863	0.000118947	Arginine repressor, C-terminal domain
PF10435	0.000118923	Beta-galactosidase, domain 2
COG3629	0.000118843	DNA-binding SARP family transcriptional activator
KO:K17471	0.000118835	sulfate transporter 3
PF00132	0.000118506	Bacterial transferase hexapeptide (six repeats)
COG3005	0.000118264	nitrate/TMAO reductase-like tetraheme cytochrome c subunit
PF04041	0.000118216	beta-1,4-mannooligosaccharide phosphorylase
KO:K02005	0.000118205	HlyD family secretion protein
COG0493	0.000118052	NADPH-dependent glutamate synthase beta subunit-like oxidoreductase
PF19358	0.000118008	Family of unknown function (DUF5935)
EC:1.4.1.4	0.000117916	glutamate dehydrogenase (NADP(+)).
PF19447	0.000117123	Family of unknown function (DUF5985)
KO:K18006	0.000116757	[NiFe] hydrogenase diaphorase moiety small subunit
KO:K05389	0.000116689	potassium channel subfamily K, other eukaryote
KO:K21547	0.000116583	C6 transcription factor Pro1
EC:4.1.1.37	0.00011654	uroporphyrinogen decarboxylase.
COG2078	0.000116408	AMMECR1 domain-containing protein
COG2898	0.000116377	lysylphosphatidylglycerol synthetase-like protein (DUF2156 family)
KO:K05857	0.000116376	phosphatidylinositol phospholipase C, delta
EC:1.1.1.219	0.000116232	dihydroflavanol 4-reductase.
COG0784	0.000116169	CheY-like chemotaxis protein
PF01301	0.000116068	Glycosyl hydrolases family 35
EC:1.17.4.1	0.000116025	ribonucleoside-diphosphate reductase.
KO:K13640	0.000116019	MerR family transcriptional regulator, heat shock protein HspR
COG2838	0.000116008	monomeric isocitrate dehydrogenase
PF01192	0.000115851	RNA polymerase Rpb6
PF00069	0.000115529	Protein kinase domain
PF01326	0.000115252	Pyruvate phosphate dikinase, AMP/ATP-binding domain
EC:5.3.1.-	0.000114537	Interconverting aldoses and ketoses.
KO:K22382	0.000114516	WD repeat-containing protein 26
COG0326	0.000114353	HSP90 family molecular chaperone
PF17655	0.00011396	Inward rectifier potassium channel C-terminal domain
KO:K18361	0.000113946	phenylacetyl-CoA:acceptor oxidoreductase
KO:K07798	0.000113827	membrane fusion protein, copper/silver efflux system
EC:3.6.1.23	0.00011318	dUTP diphosphatase.
KO:K06044	0.000112888	(1->4)-alpha-D-glucan 1-alpha-D-glucosylmutase
EC:2.4.1.207	0.000112787	xyloglucan:xyloglucosyl transferase.
PF00875	0.000112687	DNA photolyase
COG4091	0.000112337	predicted homoserine dehydrogenase-like protein
KO:K02365	0.000112227	separase
COG3336	0.000112118	cytochrome c oxidase assembly factor CtaG
PF07485	0.000111975	Domain of Unknown Function (DUF1259)
COG2127	0.000111758	ATP-dependent Clp protease adapter protein ClpS
PF18947	0.000111726	HAMP domain
PF16499	0.000111702	Alpha galactosidase A
PF09885	0.000111634	Uncharacterized protein conserved in archaea (DUF2112)
COG2905	0.000111623	signal-transduction protein with cAMP-binding, CBS, and nucleotidyltransferase domain
KO:K19516	0.000111616	benzoyl-CoA reductase subunit BamC
KO:K17734	0.000111579	serine protease AprX
PF03141	0.000111528	Putative S-adenosyl-L-methionine-dependent methyltransferase
KO:K06978	0.000111414	uncharacterized protein
KO:K08591	0.000111338	acyl phosphate:glycerol-3-phosphate acyltransferase
COG0794	0.000111081	D-arabinose 5-phosphate isomerase GutQ
COG1226	0.000110534	voltage-gated potassium channel Kch
KO:K06181	0.000110511	23S rRNA pseudouridine2457 synthase
EC:3.5.99.-	0.000110008	In other compounds.
PF03600	0.000109697	Citrate transporter
EC:3.4.24.71	0.000109676	endothelin-converting enzyme 1.
EC:1.3.1.83	0.000109662	geranylgeranyl diphosphate reductase.
KO:K02004	0.000109399	putative ABC transport system permease protein
COG3546	0.000109389	Mn-containing catalase
PF13144	0.000109334	Chaperone for flagella basal body P-ring formation
KO:K01235	0.000108918	alpha-glucuronidase
PF00520	0.000108909	Ion transport protein
COG3264	0.00010889	small-conductance mechanosensitive channel
PF16868	0.000108763	NMT1-like family
KO:K00851	0.000108587	gluconokinase
PF00190	0.000108347	Cupin
COG3785	0.000108341	heat shock protein HspQ
EC:2.7.1.130	0.000108056	tetraacyldisaccharide 4'-kinase.
COG2312	0.000108036	erythromycin esterase-like protein
KO:K00339	0.000108031	NADH-quinone oxidoreductase subunit J
KO:K01067	0.000107949	acetyl-CoA hydrolase
COG4949	0.000107872	uncharacterized membrane-anchored protein
KO:K19691	0.000107781	osomolarity two-component system, sensor histidine kinase NIK1
KO:K06603	0.000107652	flagellar protein FlaG
KO:K04102	0.000107605	4,5-dihydroxyphthalate decarboxylase
KO:K01442	0.000107413	choloylglycine hydrolase
COG1074	0.00010736	ATP-dependent exoDNAse (exonuclease V) beta subunit
EC:3.2.1.67	0.000107274	galacturonan 1,4-alpha-galacturonidase.
KO:K02169	0.000107171	malonyl-CoA O-methyltransferase
KO:K16052	0.000107117	MscS family membrane protein
KO:K00169	0.000106884	pyruvate ferredoxin oxidoreductase alpha subunit
KO:K07056	0.000106721	16S rRNA (cytidine1402-2'-O)-methyltransferase
KO:K14170	0.000106599	chorismate mutase / prephenate dehydratase
KO:K07266	0.000106507	capsular polysaccharide export protein
PF00474	0.000106438	Sodium:solute symporter family
PF00975	0.000106302	Thioesterase domain
COG4994	0.000106254	hypothetical protein
PF06737	0.000106119	Transglycosylase-like domain
KO:K15530	0.000105863	rhamnogalacturonan acetylesterase
KO:K20628	0.000105625	expansin
PF10137	0.000105551	Predicted nucleotide-binding protein containing TIR-like domain
KO:K04568	0.000105549	elongation factor P--(R)-beta-lysine ligase
KO:K06973	0.000105408	uncharacterized protein
KO:K17762	0.000105399	rsbT antagonist protein RsbS
COG1261	0.000105237	flagella basal body P-ring formation protein FlgA
COG1951	0.000105186	tartrate dehydratase alpha subunit/fumarate hydratase class I-like protein
KO:K02706	0.000104741	photosystem II P680 reaction center D2 protein
COG0436	0.000104529	aspartate/methionine/tyrosine aminotransferase
KO:K19838	0.000104528	GTPase-activating protein SST2
PF00933	0.000104493	Glycosyl hydrolase family 3 N terminal domain
COG1163	0.000104484	ribosome-interacting GTPase 1
COG2915	0.000104003	CII-binding regulator of phage lambda lysogenization HflD
KO:K03796	0.000103946	Bax protein
KO:K07583	0.000103837	tRNA pseudouridine synthase 10
KO:K03284	0.000103676	magnesium transporter
KO:K07236	0.000103382	tRNA 2-thiouridine synthesizing protein C
PF12221	0.00010311	Bacterial membrane protein N terminal
PF05683	0.000103044	Fumarase C-terminus
KO:K13066	0.000103018	caffeic acid 3-O-methyltransferase / acetylserotonin O-methyltransferase
PF17189	0.000102592	Glycosyl hydrolase family 30 beta sandwich domain
PF18919	0.000102549	Family of unknown function (DUF5670)
KO:K00029	0.000102522	malate dehydrogenase (oxaloacetate-decarboxylating)(NADP+)
EC:3.2.1.91	0.00010242	cellulose 1,4-beta-cellobiosidase (non-reducing end).
KO:K01615	0.000102408	glutaconyl-CoA decarboxylase subunit alpha
COG0509	0.000102272	glycine cleavage system H lipoate-binding protein
PF17940	0.000102062	Tetracyclin repressor-like, C-terminal domain
PF01869	0.000102044	BadF/BadG/BcrA/BcrD ATPase family
EC:2.3.1.133	0.000101882	shikimate O-hydroxycinnamoyltransferase.
COG1694	0.000101839	NTP pyrophosphatase (non-canonical NTP hydrolase)
PF02502	0.000101493	Ribose/Galactose Isomerase
COG0648	0.000101345	endonuclease IV
EC:1.1.98.5	0.00010124	secondary-alcohol dehydrogenase (coenzyme-F420).
KO:K06902	0.000101177	MFS transporter, UMF1 family
KO:K09158	0.000101168	uncharacterized protein
PF03480	0.000101072	Bacterial extracellular solute-binding protein, family 7
KO:K19664	0.000100907	CDP-2,3-bis-(O-geranylgeranyl)-sn-glycerol synthase
COG3590	0.000100846	predicted metalloendopeptidase
KO:K18331	0.000100787	NADP-reducing hydrogenase subunit HndC
COG4941	0.000100771	predicted RNA polymerase sigma factor
EC:3.6.3.54	0.000100765	Transferred entry: 7.2.2.8.
PF05958	0.000100736	tRNA (Uracil-5-)-methyltransferase
PF06985	0.000100461	Heterokaryon incompatibility protein (HET)
EC:3.6.1.71	0.00010034	adenosine-5'-diphospho-5'-[DNA] diphosphatase.
KO:K18678	0.000100336	phytol kinase
COG0431	0.000100043	NAD(P)H-dependent FMN reductase
KO:K03897	9.99895e-05	lysine N6-hydroxylase
EC:1.6.4.-	9.98169e-05	With a disulfide as acceptor.
KO:K20403	9.93799e-05	TELO2-interacting protein 1
COG0586	9.92698e-05	membrane protein DedA with SNARE-associated domain
EC:2.5.1.56	9.91408e-05	N-acetylneuraminate synthase.
COG3250	9.9109e-05	beta-galactosidase/beta-glucuronidase
PF13308	9.90169e-05	YARHG domain
KO:K11708	9.89686e-05	manganese/zinc/iron transport system permease protein
KO:K02429	9.88402e-05	MFS transporter, FHS family, L-fucose permease
EC:3.2.1.23	9.88271e-05	beta-galactosidase.
PF02592	9.87382e-05	Putative vitamin uptake transporter
PF12704	9.82089e-05	MacB-like periplasmic core domain
COG0101	9.77863e-05	tRNA U38,U39,U40 pseudouridine synthase TruA
KO:K08903	9.76188e-05	photosystem II 13kDa protein
EC:4.1.1.39	9.75275e-05	ribulose-bisphosphate carboxylase.
COG2771	9.74843e-05	DNA-binding CsgD family transcriptional regulator
KO:K05845	9.687e-05	osmoprotectant transport system substrate-binding protein
PF12505	9.68595e-05	Protein of unknown function (DUF3712)
EC:3.3.2.10	9.68336e-05	soluble epoxide hydrolase.
EC:2.7.1.69	9.66587e-05	Transferred entry: 2.7.1.191, 2.7.1.192, 2.7.1.193, 2.7.1.194, 2.7.1.195,
KO:K04122	9.66051e-05	ent-kaurene oxidase
COG1953	9.65679e-05	cytosine/uracil/thiamine/allantoin permease
COG4327	9.61933e-05	uncharacterized membrane protein
COG1819	9.6111e-05	UDP:flavonoid glycosyltransferase YjiC (YdhE family)
COG1784	9.61048e-05	TctA family transporter
EC:7.6.2.2	9.60263e-05	ABC-type xenobiotic transporter.
PF11941	9.60187e-05	Domain of unknown function (DUF3459)
KO:K11902	9.58854e-05	type VI secretion system protein ImpA
EC:1.2.7.3	9.57925e-05	2-oxoglutarate synthase.
KO:K03495	9.56856e-05	tRNA uridine 5-carboxymethylaminomethyl modification enzyme
KO:K09843	9.56458e-05	(+)-abscisic acid 8'-hydroxylase
KO:K22817	9.5464e-05	non-structural maintenance of chromosomes element 1
PF00067	9.53234e-05	Cytochrome P450
KO:K03024	9.53033e-05	DNA-directed RNA polymerase III subunit RPC7
PF02610	9.52533e-05	L-arabinose isomerase
EC:4.1.1.33	9.5137e-05	diphosphomevalonate decarboxylase.
KO:K09845	9.5074e-05	1-hydroxycarotenoid 3,4-desaturase
COG0477	9.49463e-05	MFS family permease
KO:K00521	9.46731e-05	ferric-chelate reductase
COG1593	9.46396e-05	TRAP-type C4-dicarboxylate transport system permease large subunit
PF03332	9.44885e-05	Eukaryotic phosphomannomutase
KO:K17815	9.44297e-05	exonuclease V
PF13243	9.43657e-05	Squalene-hopene cyclase C-terminal domain
EC:1.2.1.43	9.43634e-05	Transferred entry: 1.17.1.10.
COG0719	9.40776e-05	Fe-S cluster assembly scaffold protein SufB
KO:K08226	9.38681e-05	MFS transporter, BCD family, chlorophyll transporter
KO:K21023	9.38415e-05	diguanylate cyclase
KO:K16840	9.36007e-05	2-oxo-4-hydroxy-4-carboxy-5-ureidoimidazoline decarboxylase
EC:1.14.11.48	9.34583e-05	xanthine dioxygenase.
KO:K09003	9.34275e-05	uncharacterized protein
KO:K19806	9.33974e-05	tyrosine-protein phosphatase 2/3
EC:1.2.7.1	9.32287e-05	pyruvate synthase.
KO:K19055	9.2894e-05	Ala-tRNA(Pro) deacylase
COG4772	9.27399e-05	outer membrane receptor for Fe3+-dicitrate
COG3205	9.25089e-05	uncharacterized membrane protein
COG1894	9.24374e-05	NADH:ubiquinone oxidoreductase subunit F (NADH-binding)
KO:K00114	9.23952e-05	alcohol dehydrogenase (cytochrome c)
PF12937	9.2395e-05	F-box-like
PF00122	9.23479e-05	E1-E2 ATPase
COG1941	9.22927e-05	coenzyme F420-reducing hydrogenase gamma subunit
PF14397	9.22285e-05	Sugar-transfer associated ATP-grasp
EC:4.1.3.-	9.22119e-05	Oxo-acid-lyases.
COG5487	9.21433e-05	uncharacterized membrane protein YtjA (UPF0391 family)
COG2908	9.18811e-05	UDP-2,3-diacylglucosamine pyrophosphatase LpxH
COG3394	9.18183e-05	predicted glycoside hydrolase/deacetylase ChbG (UPF0249 family)
PF03435	9.15543e-05	Saccharopine dehydrogenase NADP binding domain
KO:K00371	9.13756e-05	nitrate reductase / nitrite oxidoreductase, beta subunit
PF02254	9.1133e-05	TrkA-N domain
KO:K07787	9.11163e-05	copper/silver efflux system protein
KO:K22539	9.10155e-05	pectate lyase
KO:K07447	9.08848e-05	putative holliday junction resolvase
COG3881	9.07407e-05	uncharacterized protein YrrD
PF00486	9.07195e-05	Transcriptional regulatory protein, C terminal
EC:4.2.3.4	9.06744e-05	3-dehydroquinate synthase.
KO:K20523	9.0529e-05	SH3 domain-containing YSC84-like protein 1
COG2017	9.05142e-05	galactose mutarotase-like enzyme
COG1912	9.04922e-05	S-adenosylmethionine hydrolase
COG4867	9.04332e-05	uncharacterized protein with von Willebrand factor type A (vWA) domain
PF07995	8.99065e-05	Glucose / Sorbosone dehydrogenase
PF02913	8.9881e-05	FAD linked oxidases, C-terminal domain
PF12801	8.98063e-05	4Fe-4S binding domain
KO:K01599	8.97568e-05	uroporphyrinogen decarboxylase
PF11721	8.96857e-05	Malectin domain
KO:K09971	8.96406e-05	general L-amino acid transport system permease protein
KO:K05522	8.95589e-05	endonuclease VIII
KO:K07539	8.94908e-05	6-oxocyclohex-1-ene-carbonyl-CoA hydrolase
PF16995	8.93761e-05	Transmembrane region of lysyl-tRNA synthetase
KO:K07306	8.93249e-05	anaerobic dimethyl sulfoxide reductase subunit A
KO:K07315	8.89587e-05	phosphoserine phosphatase RsbU/P
KO:K02666	8.86472e-05	type IV pilus assembly protein PilQ
EC:3.6.1.66	8.86448e-05	XTP/dITP diphosphatase.
KO:K10997	8.86035e-05	replication fork protection complex subunit Tof1/Swi1
KO:K23333	8.85915e-05	E3 ubiquitin-protein transferase RMND5
COG1801	8.85552e-05	uncharacterized protein YecE (DUF72 family)
KO:K23516	8.84035e-05	xanthine dioxygenase
COG4764	8.83724e-05	hypothetical protein
KO:K01669	8.8295e-05	deoxyribodipyrimidine photo-lyase
COG3303	8.82452e-05	formate-dependent nitrite reductase cytochrome c552 subunit
COG0209	8.82193e-05	ribonucleotide reductase alpha subunit
PF00884	8.81399e-05	Sulfatase
KO:K11179	8.81068e-05	tRNA 2-thiouridine synthesizing protein E
KO:K11709	8.80332e-05	manganese/zinc/iron transport system permease protein
EC:6.3.4.3	8.7902e-05	formate--tetrahydrofolate ligase.
KO:K07713	8.77655e-05	two-component system, NtrC family, response regulator HydG
KO:K14300	8.76931e-05	nuclear pore complex protein Nup133
COG1083	8.75645e-05	CMP-N-acetylneuraminic acid synthetase
PF16903	8.75371e-05	Major capsid protein N-terminus
COG1292	8.75155e-05	choline-glycine betaine transporter
COG0415	8.7361e-05	deoxyribodipyrimidine photolyase
KO:K01102	8.71789e-05	pyruvate dehydrogenase phosphatase
PF08246	8.7116e-05	Cathepsin propeptide inhibitor domain (I29)
KO:K08929	8.69719e-05	photosynthetic reaction center M subunit
PF06253	8.68577e-05	Trimethylamine methyltransferase (MTTB)
KO:K19710	8.67444e-05	ATP adenylyltransferase
EC:2.7.7.38	8.66944e-05	3-deoxy-manno-octulosonate cytidylyltransferase.
COG5006	8.66828e-05	threonine/homoserine efflux transporter RhtA
PF00136	8.64459e-05	DNA polymerase family B
KO:K07062	8.63224e-05	toxin FitB
KO:K01537	8.6322e-05	P-type Ca2+ transporter type 2C
KO:K07446	8.62953e-05	tRNA (guanine10-N2)-dimethyltransferase
KO:K09155	8.61739e-05	uncharacterized protein
KO:K21449	8.61062e-05	trimeric autotransporter adhesin
COG2170	8.60053e-05	gamma-glutamyl:cysteine ligase YbdK (ATP-grasp superfamily)
KO:K01532	8.59819e-05	Cd2+-exporting ATPase
KO:K20283	8.58735e-05	golgin subfamily A member 4
COG4256	8.58279e-05	hemin uptake protein HemP
COG1807	8.57856e-05	4-amino-4-deoxy-L-arabinose transferase-like glycosyltransferase
KO:K01195	8.57476e-05	beta-glucuronidase
COG0657	8.54335e-05	acetyl esterase/lipase
EC:1.12.99.-	8.53675e-05	With other acceptors.
PF14522	8.53574e-05	Cytochrome c7 and related cytochrome c
PF02621	8.53021e-05	Menaquinone biosynthesis
EC:2.7.1.32	8.50653e-05	choline kinase.
PF07470	8.50336e-05	Glycosyl Hydrolase Family 88
COG0847	8.50051e-05	DNA polymerase III epsilon subunit-like protein
COG1150	8.49432e-05	heterodisulfide reductase subunit C
COG1961	8.49284e-05	DNA invertase Pin-like site-specific DNA recombinase
KO:K00679	8.48889e-05	phospholipid:diacylglycerol acyltransferase
KO:K07276	8.48673e-05	uncharacterized protein
EC:6.3.2.45	8.46974e-05	UDP-N-acetylmuramate L-alanyl-gamma-D-glutamyl-meso-2,6-
EC:2.5.1.112	8.4691e-05	adenylate dimethylallyltransferase (ADP/ATP-dependent).
KO:K07054	8.43801e-05	uncharacterized protein
KO:K09181	8.43431e-05	acetyltransferase
COG4986	8.4179e-05	ABC-type anion transport system duplicated permease subunit
KO:K03090	8.41695e-05	RNA polymerase sigma-B factor
PF09189	8.40712e-05	Domain of unknown function (DUF1952)
COG0598	8.40692e-05	Mg2+ and Co2+ transporter CorA
KO:K17686	8.38141e-05	P-type Cu+ transporter
PF04844	8.37897e-05	Transcriptional repressor, ovate
KO:K20347	8.37501e-05	p24 family protein beta-1
KO:K13727	8.37046e-05	phenolic acid decarboxylase
KO:K07333	8.36492e-05	archaeal flagellar protein FlaJ
KO:K12412	8.3583e-05	pheromone receptor transcription factor
KO:K04728	8.35168e-05	serine-protein kinase ATM
KO:K02300	8.35089e-05	cytochrome o ubiquinol oxidase subunit IV
COG3247	8.34467e-05	uncharacterized membrane protein HdeD (DUF308 family)
KO:K05727	8.32539e-05	dedicator of cytokinesis protein 3
PF02529	8.31631e-05	Cytochrome B6-F complex subunit 5
KO:K03269	8.31138e-05	UDP-2,3-diacylglucosamine hydrolase
COG3507	8.31044e-05	beta-xylosidase
COG4239	8.3099e-05	ABC-type microcin C transport system permease subunit YejE
KO:K14638	8.30454e-05	solute carrier family 15 (peptide/histidine transporter), member 3/4
PF05226	8.2942e-05	CHASE2 domain
KO:K03929	8.28478e-05	para-nitrobenzyl esterase
PF02335	8.27908e-05	Cytochrome c552
KO:K00194	8.27708e-05	acetyl-CoA decarbonylase/synthase, CODH/ACS complex subunit delta
EC:3.6.3.4	8.26781e-05	Transferred entry: 7.2.2.9.
KO:K09928	8.26663e-05	uncharacterized protein
PF01207	8.25076e-05	Dihydrouridine synthase (Dus)
PF06634	8.24853e-05	Protein of unknown function (DUF1156)
KO:K03005	8.24177e-05	DNA-directed RNA polymerase I subunit RPA49
KO:K09844	8.23544e-05	carotenoid 1,2-hydratase
KO:K16694	8.23347e-05	teichuronic acid exporter
KO:K08267	8.22563e-05	rapamycin-insensitive companion of mTOR
KO:K13893	8.22015e-05	microcin C transport system substrate-binding protein
PF08386	8.21367e-05	TAP-like protein
PF06500	8.17921e-05	Esterase FrsA-like
EC:4.1.1.3	8.1788e-05	Transferred entry: 4.1.1.112 and 7.2.4.2.
KO:K03274	8.14923e-05	ADP-L-glycero-D-manno-heptose 6-epimerase
EC:1.8.98.1	8.14793e-05	dihydromethanophenazine:CoB--CoM heterodisulfide reductase.
EC:6.3.3.7	8.13432e-05	Ni-sirohydrochlorin a,c-diamide reductive cyclase.
EC:2.3.2.8	8.12011e-05	arginyltransferase.
KO:K02221	8.10086e-05	YggT family protein
COG1519	8.08633e-05	3-deoxy-D-manno-octulosonic-acid transferase
PF00643	8.07261e-05	B-box zinc finger
EC:5.5.1.6	8.06848e-05	chalcone isomerase.
PF06736	8.06083e-05	Endosomal/lysosomal potassium channel TMEM175
PF13349	8.05047e-05	Putative adhesin
COG3901	8.02927e-05	transcriptional regulator of nitric oxide reductase
COG1269	8.02334e-05	vacuolar-type H+-ATPase subunit I/STV1
KO:K08303	8.0214e-05	U32 family peptidase
COG1934	8.01018e-05	lipopolysaccharide export system protein LptA
COG3451	7.97854e-05	type IV secretory pathway VirB4 component
COG4657	7.97262e-05	Na+-translocating ferredoxin:NAD+ oxidoreductase RnfA subunit
KO:K01808	7.95222e-05	ribose 5-phosphate isomerase B
PF11874	7.9521e-05	Domain of unknown function (DUF3394)
KO:K13201	7.94814e-05	nucleolysin TIA-1/TIAR
PF11842	7.93743e-05	Domain of unknown function (DUF3362)
KO:K09286	7.93733e-05	EREBP-like factor
KO:K05962	7.93429e-05
COG1363	7.90193e-05	putative aminopeptidase FrvX
PF02115	7.89467e-05	RHO protein GDP dissociation inhibitor
KO:K15532	7.89279e-05	unsaturated rhamnogalacturonyl hydrolase
COG5015	7.8896e-05	uncharacterized pyridoxamine 5'-phosphate oxidase family protein
EC:2.6.1.44	7.87343e-05	alanine--glyoxylate transaminase.
KO:K00198	7.86366e-05	anaerobic carbon-monoxide dehydrogenase catalytic subunit
KO:K19985	7.85746e-05	exocyst complex component 6
COG0752	7.85502e-05	glycyl-tRNA synthetase alpha subunit
KO:K15734	7.85246e-05	all-trans-retinol dehydrogenase (NAD+)
COG0557	7.85066e-05	exoribonuclease R
EC:1.4.1.23	7.84829e-05	valine dehydrogenase (NAD(+)).
KO:K23136	7.84794e-05	fraxetin 5-hydroxylase
KO:K18926	7.84305e-05	MFS transporter, DHA2 family, lincomycin resistance protein
KO:K19345	7.84278e-05	protein NirF
COG0366	7.84149e-05	glycosidase
EC:3.1.6.1	7.83913e-05	arylsulfatase (type I).
COG3103	7.83238e-05	uncharacterized protein YgiM (DUF1202 family)
PF05099	7.81956e-05	Tellurite resistance protein TerB
PF02836	7.81276e-05	Glycosyl hydrolases family 2, TIM barrel domain
PF01926	7.80638e-05	50S ribosome-binding GTPase
KO:K01811	7.78915e-05	alpha-D-xyloside xylohydrolase
PF06537	7.7763e-05	Di-haem oxidoreductase, putative peroxidase
EC:2.4.1.182	7.76942e-05	lipid-A-disaccharide synthase.
EC:1.1.1.40	7.76749e-05	malate dehydrogenase (oxaloacetate-decarboxylating) (NADP(+)).
KO:K03613	7.7544e-05	Na+-translocating ferredoxin:NAD+ oxidoreductase subunit E
KO:K13979	7.75372e-05	alcohol dehydrogenase (NADP+)
KO:K13256	7.74519e-05	protein PsiE
KO:K00430	7.7407e-05	peroxidase
PF03200	7.73593e-05	Glycosyl hydrolase family 63 C-terminal domain
KO:K02455	7.73582e-05	general secretion pathway protein F
KO:K24139	7.7299e-05	auxin efflux carrier family protein
KO:K10561	7.72259e-05	rhamnose transport system permease protein
KO:K11975	7.72172e-05	E3 ubiquitin-protein ligase RNF144
COG1884	7.71953e-05	methylmalonyl-CoA mutase N-terminal domain/subunit
KO:K11699	7.71338e-05	RNA-dependent RNA polymerase
COG0669	7.70718e-05	phosphopantetheine adenylyltransferase
COG0323	7.70303e-05	DNA mismatch repair ATPase MutL
PF02362	7.69987e-05	B3 DNA binding domain
KO:K00958	7.68374e-05	sulfate adenylyltransferase
EC:3.1.1.86	7.68325e-05	rhamnogalacturonan acetylesterase.
PF06955	7.67014e-05	Xyloglucan endo-transglycosylase (XET) C-terminus
PF05659	7.65724e-05	Arabidopsis broad-spectrum mildew resistance protein RPW8
EC:3.1.2.25	7.64392e-05	phenylacetyl-CoA hydrolase.
KO:K15975	7.6404e-05	glyoxalase family protein
PF14372	7.63275e-05	Domain of unknown function (DUF4413)
COG3022	7.63186e-05	cytoplasmic iron level regulating protein YaaA (DUF328/UPF0246 family)
EC:1.3.7.7	7.6316e-05	ferredoxin:protochlorophyllide reductase (ATP-dependent).
KO:K07045	7.62554e-05	uncharacterized protein
KO:K00245	7.62184e-05	fumarate reductase iron-sulfur subunit
PF00356	7.62065e-05	Bacterial regulatory proteins, lacI family
COG2820	7.61516e-05	uridine phosphorylase
EC:2.4.1.64	7.60987e-05	alpha,alpha-trehalose phosphorylase.
COG4467	7.60787e-05	regulator of replication initiation timing
KO:K00656	7.60214e-05	formate C-acetyltransferase
PF04043	7.59784e-05	Plant invertase/pectin methylesterase inhibitor
EC:3.1.6.4	7.59759e-05	N-acetylgalactosamine-6-sulfatase.
PF00892	7.58636e-05	EamA-like transporter family
EC:1.-	7.58313e-05
KO:K21420	7.58141e-05	leucyl-tRNA---protein transferase
COG4235	7.57132e-05	cytochrome c-type biogenesis protein CcmH/NrfG
COG3012	7.55728e-05	uncharacterized protein YchJ
KO:K13283	7.55677e-05	ferrous-iron efflux pump FieF
KO:K11688	7.54249e-05	C4-dicarboxylate-binding protein DctP
PF01941	7.53713e-05	S-adenosylmethionine synthetase (AdoMet synthetase)
PF04865	7.53418e-05	Baseplate J-like protein
EC:5.1.3.25	7.52427e-05	dTDP-L-rhamnose 4-epimerase.
PF01569	7.49797e-05	PAP2 superfamily
KO:K02171	7.48224e-05	BlaI family transcriptional regulator, penicillinase repressor
COG5297	7.45742e-05	cellulase/cellobiase CelA1
KO:K08191	7.44018e-05	MFS transporter, ACS family, hexuronate transporter
KO:K01611	7.41699e-05	S-adenosylmethionine decarboxylase
EC:2.4.1.215	7.40997e-05	cis-zeatin O-beta-D-glucosyltransferase.
PF17210	7.38673e-05	SdrD B-like domain
KO:K07216	7.38321e-05	hemerythrin
KO:K22106	7.35873e-05	TetR/AcrR family transcriptional regulator, repressor of fatR-cypB operon
KO:K07340	7.34555e-05	inner membrane protein
PF18368	7.34284e-05	Exo-beta-D-glucosaminidase Ig-fold domain
KO:K01908	7.33994e-05	propionyl-CoA synthetase
KO:K00571	7.33825e-05	site-specific DNA-methyltransferase (adenine-specific)
KO:K08195	7.335e-05	MFS transporter, AAHS family, 4-hydroxybenzoate transporter
KO:K18334	7.33471e-05	L-fuconate dehydratase
EC:1.12.7.2	7.33362e-05	ferredoxin hydrogenase.
KO:K18369	7.33184e-05	alcohol dehydrogenase
PF01257	7.32373e-05	Thioredoxin-like [2Fe-2S] ferredoxin
PF03989	7.31769e-05	DNA gyrase C-terminal domain, beta-propeller
COG1178	7.31609e-05	ABC-type Fe3+ transport system permease subunit
KO:K23719	7.30983e-05	nuclear mRNA export protein SAC3
EC:1.97.1.4	7.30612e-05	[formate-C-acetyltransferase]-activating enzyme.
PF13744	7.29958e-05	Helix-turn-helix domain
PF12675	7.29195e-05	Protein of unknown function (DUF3795)
KO:K01740	7.28636e-05	O-acetylhomoserine (thiol)-lyase
EC:1.1.1.371	7.27111e-05	scyllo-inositol 2-dehydrogenase (NADP(+)).
COG5552	7.25652e-05	hypothetical protein
KO:K05825	7.24937e-05	2-aminoadipate transaminase
KO:K09874	7.23511e-05	aquaporin NIP
KO:K00705	7.23454e-05	4-alpha-glucanotransferase
KO:K04105	7.23247e-05	4-hydroxybenzoate-CoA ligase
KO:K18819	7.23079e-05	inositol 3-alpha-galactosyltransferase
PF13363	7.22468e-05	Beta-galactosidase, domain 3
KO:K23334	7.20823e-05	Ran-binding protein 9/10
KO:K16874	7.20719e-05	2,5-furandicarboxylate decarboxylase 1
PF01400	7.20654e-05	Astacin (Peptidase family M12A)
KO:K00454	7.20645e-05	lipoxygenase
PF00786	7.1935e-05	P21-Rho-binding domain
PF17991	7.18934e-05	Thioredoxin like C-terminal domain
KO:K09794	7.18266e-05	uncharacterized protein
COG2989	7.18241e-05	murein L,D-transpeptidase YcbB/YkuD
KO:K19265	7.18172e-05	L-glyceraldehyde 3-phosphate reductase
PF00205	7.17586e-05	Thiamine pyrophosphate enzyme, central domain
KO:K11782	7.17e-05	chorismate dehydratase
KO:K04113	7.16864e-05	benzoyl-CoA reductase subunit B
COG1366	7.16691e-05	anti-anti-sigma regulatory factor
KO:K01496	7.15756e-05	phosphoribosyl-AMP cyclohydrolase
COG1920	7.15642e-05	2-phospho-L-lactate guanylyltransferase (CobY/MobA/RfbA family)
PF01155	7.13946e-05	Hydrogenase/urease nickel incorporation, metallochaperone, hypA
KO:K03893	7.13214e-05	arsenical pump membrane protein
COG0346	7.12479e-05	catechol 2,3-dioxygenase-like lactoylglutathione lyase family enzyme
KO:K07654	7.12104e-05	two-component system, OmpR family, sensor histidine kinase MtrB
EC:1.1.1.250	7.11467e-05	D-arabinitol 2-dehydrogenase.
KO:K17644	7.11211e-05	norsolorinic acid ketoreductase
KO:K00031	7.10679e-05	isocitrate dehydrogenase
COG0381	7.10674e-05	UDP-N-acetylglucosamine 2-epimerase
KO:K09422	7.10494e-05	transcription factor MYB, plant
PF08263	7.10268e-05	Leucine rich repeat N-terminal domain
KO:K00158	7.10146e-05	pyruvate oxidase
KO:K12942	7.08957e-05	aminobenzoyl-glutamate transport protein
COG5516	7.08536e-05	predicted RNA-binding Zn ribbon-like protein
KO:K15028	7.07974e-05	translation initiation factor 3 subunit K
KO:K09764	7.07825e-05	uncharacterized protein
PF01170	7.07344e-05	Putative RNA methylase family UPF0020
PF00850	7.06609e-05	Histone deacetylase domain
COG2104	7.05933e-05	sulfur carrier protein ThiS
PF19343	7.05853e-05	Family of unknown function (DUF5923)
EC:1.2.7.12	7.04863e-05	formylmethanofuran dehydrogenase.
KO:K07483	7.04717e-05	transposase
PF00534	7.04595e-05	Glycosyl transferases group 1
COG4677	7.04118e-05	pectin methylesterase-like acyl-CoA thioesterase
KO:K10944	7.03545e-05	methane/ammonia monooxygenase subunit A
KO:K00090	7.03451e-05	glyoxylate/hydroxypyruvate/2-ketogluconate reductase
COG0715	7.01955e-05	ABC-type nitrate/sulfonate/bicarbonate transport system substrate-binding protein
EC:2.1.1.207	7.01783e-05	tRNA (cytidine(34)-2'-O)-methyltransferase.
EC:2.4.1.129	7.01093e-05	Transferred entry: 2.4.99.28.
KO:K10008	7.00514e-05	glutamate transport system ATP-binding protein
COG3119	6.99622e-05	arylsulfatase A-like enzyme
KO:K05520	6.98784e-05	protease I
KO:K03599	6.95876e-05	stringent starvation protein A
KO:K10525	6.95829e-05	allene oxide cyclase
PF01812	6.95748e-05	5-formyltetrahydrofolate cyclo-ligase family
PF02605	6.9552e-05	Photosystem I reaction centre subunit XI
PF03553	6.95393e-05	Na+/H+ antiporter family
COG1140	6.9485e-05	nitrate reductase beta subunit
PF08331	6.94195e-05	Domain of unknown function (DUF1730)
PF11350	6.9319e-05	Protein of unknown function (DUF3152)
PF11926	6.93129e-05	Domain of unknown function (DUF3444)
KO:K00556	6.92111e-05	tRNA (guanosine-2'-O-)-methyltransferase
PF14378	6.91525e-05	PAP2 superfamily
KO:K07712	6.91044e-05	two-component system, NtrC family, nitrogen regulation response regulator GlnG
KO:K00979	6.89788e-05	3-deoxy-manno-octulosonate cytidylyltransferase (CMP-KDO synthetase)
KO:K04487	6.89228e-05	cysteine desulfurase
KO:K07653	6.88441e-05	two-component system, OmpR family, sensor histidine kinase MprB
COG2604	6.88239e-05	hypothetical protein
KO:K23878	6.87756e-05	alpha- and gamma-adaptin-binding protein p34
KO:K06287	6.87019e-05	septum formation protein
KO:K13034	6.86899e-05	L-3-cyanoalanine synthase/ cysteine synthase
KO:K04651	6.86849e-05	hydrogenase nickel incorporation protein HypA/HybF
KO:K03303	6.86714e-05	lactate permease
PF03447	6.86036e-05	Homoserine dehydrogenase, NAD binding domain
COG0168	6.85171e-05	Trk-type K+ transport system membrane component
COG3251	6.85081e-05	uncharacterized protein YbdZ (MbtH family)
COG1136	6.85001e-05	ABC-type lipoprotein export system ATPase subunit
KO:K10080	6.84043e-05	lectin, mannose-binding 1
PF02945	6.8362e-05	Recombination endonuclease VII
PF02662	6.83357e-05	Methyl-viologen-reducing hydrogenase, delta subunit
EC:3.1.3.64	6.8326e-05	phosphatidylinositol-3-phosphatase.
KO:K07067	6.82811e-05	diadenylate cyclase
COG4975	6.82544e-05	glucose uptake protein GlcU
COG0854	6.82333e-05	pyridoxine 5'-phosphate synthase PdxJ
COG0486	6.81918e-05	tRNA U34 5-carboxymethylaminomethyl modifying GTPase MnmE/TrmE
KO:K00873	6.81732e-05	pyruvate kinase
COG0255	6.81688e-05	ribosomal protein L29
KO:K17222	6.81406e-05	L-cysteine S-thiosulfotransferase
KO:K05666	6.797e-05	ATP-binding cassette, subfamily C (CFTR/MRP), member 2
PF13098	6.79318e-05	Thioredoxin-like domain
PF01026	6.79041e-05	TatD related DNase
COG4765	6.78711e-05	hypothetical protein
COG2367	6.78332e-05	beta-lactamase class A
PF12966	6.77054e-05	N-ATPase, AtpR subunit
KO:K24188	6.76733e-05	cytochrome P450 family 93 subfamily A
KO:K13894	6.76399e-05	microcin C transport system permease protein
COG1994	6.76111e-05	Zn-dependent protease
KO:K14522	6.75619e-05	ribonuclease P/MRP protein subunit POP3
COG0589	6.75522e-05	nucleotide-binding universal stress UspA family protein
KO:K09016	6.75282e-05	putative pyrimidine permease RutG
COG4124	6.75275e-05	beta-mannanase
PF07690	6.75265e-05	Major Facilitator Superfamily
KO:K07240	6.75123e-05	chromate transporter
KO:K04112	6.75097e-05	benzoyl-CoA reductase subunit C
COG0727	6.74858e-05	Fe-S-cluster containining protein
EC:2.4.1.279	6.74615e-05	nigerose phosphorylase.
KO:K03272	6.74526e-05	D-beta-D-heptose 7-phosphate kinase / D-beta-D-heptose 1-phosphate adenosyltransferase
COG2124	6.73203e-05	cytochrome P450
KO:K02692	6.72021e-05	photosystem I subunit II
COG1398	6.70536e-05	fatty-acid desaturase
EC:1.18.6.1	6.70028e-05	nitrogenase.
KO:K21763	6.69996e-05	mitogen-activated protein kinase binding protein 1
PF06772	6.69313e-05	Bacterial low temperature requirement A protein (LtrA)
EC:3.2.1.1	6.68759e-05	alpha-amylase.
PF02458	6.68272e-05	Transferase family
PF10502	6.67542e-05	Signal peptidase, peptidase S26
KO:K09765	6.65707e-05	epoxyqueuosine reductase
KO:K01665	6.65233e-05	para-aminobenzoate synthetase component I
KO:K15334	6.65158e-05	multisite-specific tRNA:(cytosine-C5)-methyltransferase
COG3669	6.64682e-05	alpha-L-fucosidase
EC:3.1.4.11	6.64384e-05	phosphoinositide phospholipase C.
PF07732	6.6434e-05	Multicopper oxidase
KO:K00224	6.64149e-05	chloroplastic oxoene reductase
PF12836	6.64087e-05	Helix-hairpin-helix motif
COG3534	6.6325e-05	alpha-L-arabinofuranosidase
PF18741	6.62799e-05	REase_MTES_1575
EC:2.1.1.80	6.62436e-05	protein-glutamate O-methyltransferase.
KO:K15032	6.62058e-05	mTERF domain-containing protein, mitochondrial
PF01960	6.60995e-05	ArgJ family
PF02543	6.60913e-05	Carbamoyltransferase N-terminus
KO:K23806	6.59822e-05	alpha-guaiene 2-oxidase
PF05159	6.59813e-05	Capsule polysaccharide biosynthesis protein
EC:2.7.3.2	6.59742e-05	creatine kinase.
KO:K02377	6.59572e-05	GDP-L-fucose synthase
KO:K01990	6.58972e-05	ABC-2 type transport system ATP-binding protein
EC:1.3.7.8	6.57909e-05	benzoyl-CoA reductase.
KO:K03108	6.57375e-05	signal recognition particle subunit SRP72
PF01263	6.57152e-05	Aldose 1-epimerase
COG0641	6.56612e-05	sulfatase maturation enzyme AslB (radical SAM superfamily)
COG1259	6.5367e-05	bifunctional DNase/RNase
KO:K03340	6.53649e-05	diaminopimelate dehydrogenase
EC:3.1.3.18	6.53597e-05	phosphoglycolate phosphatase.
KO:K00125	6.52581e-05	formate dehydrogenase (coenzyme F420) beta subunit
KO:K20534	6.50968e-05	polyisoprenyl-phosphate glycosyltransferase
EC:2.3.1.196	6.50625e-05	benzyl alcohol O-benzoyltransferase.
KO:K04754	6.50604e-05	phospholipid-binding lipoprotein MlaA
PF05547	6.491e-05	Immune inhibitor A peptidase M6
PF07626	6.48955e-05	Protein of unknown function (DUF1587)
PF00886	6.48662e-05	Ribosomal protein S16
COG3872	6.48478e-05	uncharacterized protein YqhQ
KO:K09889	6.47847e-05	ribosome-associated protein
KO:K05813	6.47812e-05	sn-glycerol 3-phosphate transport system substrate-binding protein
KO:K14794	6.46867e-05	ribosomal RNA-processing protein 12
KO:K19165	6.46755e-05	antitoxin Phd
COG2990	6.46355e-05	uncharacterized protein VirK/YbjX
KO:K07726	6.45952e-05	putative transcriptional regulator
PF04149	6.45813e-05	Domain of unknown function (DUF397)
KO:K03807	6.45468e-05	AmpE protein
COG0280	6.45265e-05	phosphotransacetylase
PF03193	6.45073e-05	RsgA GTPase
COG4244	6.44408e-05	uncharacterized membrane protein
PF00692	6.44029e-05	dUTPase
PF05618	6.43764e-05	Putative ATP-dependant zinc protease
EC:2.4.2.17	6.43631e-05	ATP phosphoribosyltransferase.
COG3090	6.43366e-05	TRAP-type C4-dicarboxylate transport system permease small subunit
COG3938	6.42228e-05	proline racemase
KO:K10006	6.41753e-05	glutamate transport system permease protein
PF02754	6.41621e-05	Cysteine-rich domain
KO:K01858	6.41507e-05	myo-inositol-1-phosphate synthase
KO:K10437	6.4123e-05	phenylacetate 2-hydroxylase
COG5322	6.4114e-05	predicted amino acid dehydrogenase
COG4177	6.40867e-05	ABC-type branched-subunit amino acid transport system permease subunit
KO:K06861	6.40858e-05	lipopolysaccharide export system ATP-binding protein
COG0297	6.3965e-05	glycogen synthase
EC:2.5.1.140	6.38118e-05	N-(2-amino-2-carboxyethyl)-L-glutamate synthase.
KO:K22913	6.38027e-05	phosphatidylinositol 3,5-bisphosphate 5-phosphatase
EC:2.3.1.198	6.37808e-05	glycerol-3-phosphate 2-O-acyltransferase.
KO:K10947	6.37455e-05	PadR family transcriptional regulator, regulatory protein PadR
KO:K00925	6.37452e-05	acetate kinase
PF08760	6.35761e-05	Domain of unknown function (DUF1793)
COG2979	6.35584e-05	uncharacterized membrane protein YebE (DUF533 family)
KO:K21835	6.35501e-05	secondary-alcohol dehydrogenase (coenzyme-F420)
KO:K05566	6.34974e-05	multicomponent Na+:H+ antiporter subunit B
KO:K03717	6.34466e-05	LysR family transcriptional regulator, transcriptional activator of nhaA
EC:1.7.99.-	6.33805e-05	With other acceptors.
KO:K09484	6.33802e-05	quinate dehydrogenase
PF02639	6.33517e-05	Uncharacterized BCR, YaiI/YqxD family COG1671
EC:2.1.1.44	6.3279e-05	L-histidine N(alpha)-methyltransferase.
COG0731	6.32367e-05	wyosine [tRNA(Phe)-imidazoG37] synthetase (radical SAM superfamily)
PF02660	6.32311e-05	Glycerol-3-phosphate acyltransferase
COG2894	6.32227e-05	septum formation inhibitor-activating ATPase MinD
KO:K16846	6.32077e-05	(2R)-sulfolactate sulfo-lyase subunit beta
PF08364	6.31848e-05	Bacterial translation initiation factor IF-2 associated region
KO:K22312	6.31629e-05	hydroxyjasmonate sulfotransferase
KO:K08194	6.3089e-05	MFS transporter, ACS family, D-galactonate transporter
PF14541	6.30135e-05	Xylanase inhibitor C-terminal
COG1064	6.29742e-05	D-arabinose 1-dehydrogenase-like Zn-dependent alcohol dehydrogenase
COG5579	6.2961e-05	uncharacterized protein (DUF1810 family)
KO:K00660	6.29535e-05	chalcone synthase
KO:K16074	6.29028e-05	zinc transporter
KO:K07393	6.28564e-05	glutathionyl-hydroquinone reductase
COG2837	6.27877e-05	deferrochelatase/peroxidase EfeB
KO:K04940	6.27812e-05	opine dehydrogenase
PF13814	6.27589e-05	Replication-relaxation
KO:K13581	6.27547e-05	modification methylase
KO:K07094	6.27516e-05	putative glycerol-1-phosphate prenyltransferase
EC:6.3.3.2	6.27515e-05	5-formyltetrahydrofolate cyclo-ligase.
PF14325	6.26906e-05	Domain of unknown function (DUF4383)
KO:K03166	6.26344e-05	DNA topoisomerase VI subunit A
KO:K10760	6.25769e-05	adenylate dimethylallyltransferase (cytokinin synthase)
COG3335	6.25363e-05	transposase
PF18791	6.24857e-05	Transport inhibitor response 1 protein domain
COG1180	6.24457e-05	pyruvate-formate lyase-activating enzyme
COG1462	6.24216e-05	curli biogenesis system outer membrane secretion channel CsgG
KO:K21232	6.2401e-05	molybdopterin synthase sulfur carrier subunit
KO:K10678	6.23842e-05	nitroreductase
PF13616	6.23821e-05	PPIC-type PPIASE domain
PF01904	6.23698e-05	Protein of unknown function DUF72
COG1456	6.22343e-05	CO dehydrogenase/acetyl-CoA synthase gamma subunit (corrinoid Fe-S protein)
COG4219	6.22335e-05	beta-lactamase regulating signal transducer with metallopeptidase domain
PF01206	6.21664e-05	Sulfurtransferase TusA
KO:K12537	6.2059e-05	membrane fusion protein, protease secretion system
PF03547	6.19444e-05	Membrane transport protein
PF13364	6.19391e-05	Beta-galactosidase jelly roll domain
COG2710	6.17985e-05	nitrogenase molybdenum-iron protein alpha/beta subunit
KO:K17331	6.17522e-05	N,N'-diacetylchitobiose transport system permease protein
PF10002	6.16769e-05	Predicted membrane protein (DUF2243)
PF01497	6.16281e-05	Periplasmic binding protein
KO:K01447	6.1622e-05	N-acetylmuramoyl-L-alanine amidase
COG1111	6.15501e-05	ERCC4-related helicase
EC:4.1.1.96	6.15102e-05	carboxynorspermidine decarboxylase.
KO:K21611	6.14655e-05	Ni-sirohydrochlorin a,c-diamide reductive cyclase subunit CfbD
KO:K18931	6.14553e-05	AMP phosphorylase
KO:K10531	6.1451e-05	L-ornithine N5-monooxygenase
COG3224	6.14333e-05	antibiotic biosynthesis monooxygenase (ABM) superfamily enzyme
KO:K20409	6.1382e-05	WD repeat-containing protein 59
PF00924	6.13611e-05	Mechanosensitive ion channel
PF01951	6.13418e-05	Archease protein family (MTH1598/TM1083)
PF03719	6.13365e-05	Ribosomal protein S5, C-terminal domain
KO:K03416	6.12698e-05	methylmalonyl-CoA carboxyltransferase 5S subunit
PF11954	6.12654e-05	Domain of unknown function (DUF3471)
KO:K16148	6.11971e-05	alpha-maltose-1-phosphate synthase
EC:1.3.99.28	6.11968e-05	phytoene desaturase (neurosporene-forming).
PF01052	6.11797e-05	Type III flagellar switch regulator (C-ring) FliN C-term
PF14363	6.10669e-05	Domain associated at C-terminal with AAA
KO:K03638	6.10252e-05	molybdopterin adenylyltransferase
KO:K14445	6.09522e-05	solute carrier family 13 (sodium-dependent dicarboxylate transporter), member 2/3/5
EC:1.3.99.22	6.09209e-05	Transferred entry: 1.3.98.3.
KO:K13466	6.09115e-05	EIX receptor 1/2
EC:1.4.3.4	6.09059e-05	monoamine oxidase.
PF08482	6.09058e-05	ATP-dependent helicase C-terminal
COG3269	6.0824e-05	predicted RNA-binding protein with TRAM domain
KO:K03650	6.06162e-05	tRNA modification GTPase
PF02545	6.06158e-05	Maf-like protein
KO:K17604	6.05516e-05	zinc finger SWIM domain-containing protein 3
KO:K13146	6.04809e-05	integrator complex subunit 9
KO:K03558	6.04659e-05	membrane protein required for colicin V production
KO:K13930	6.03088e-05	triphosphoribosyl-dephospho-CoA synthase
KO:K14289	6.02457e-05	exportin-5
PF03496	6.00834e-05	ADP-ribosyltransferase exoenzyme
COG1530	6.00411e-05	Ribonuclease G/E
KO:K11337	5.98999e-05	bacteriochlorophyllide a dehydrogenase
KO:K13571	5.98826e-05	proteasome accessory factor A
EC:1.3.1.33	5.97589e-05	protochlorophyllide reductase.
EC:3.5.1.104	5.9731e-05	peptidoglycan-N-acetylglucosamine deacetylase.
PF08284	5.971e-05	Retroviral aspartyl protease
PF03948	5.96818e-05	Ribosomal protein L9, C-terminal domain
COG1394	5.96769e-05	vacuolar-type H+-ATPase subunit D/Vma8
KO:K17669	5.96605e-05	pentatricopeptide repeat-containing protein PET309
KO:K01531	5.96179e-05	P-type Mg2+ transporter
COG4705	5.95873e-05	uncharacterized membrane-anchored protein
EC:3.2.1.21	5.94782e-05	beta-glucosidase.
EC:4.1.99.18	5.94746e-05	Transferred entry: 4.1.99.22 and 4.6.1.17.
COG0330	5.94695e-05	regulator of protease activity HflC (stomatin/prohibitin superfamily)
COG0169	5.94273e-05	shikimate 5-dehydrogenase
KO:K24221	5.936e-05	type I inositol polyphosphate 5-phosphatase IP5P1/2
KO:K04565	5.93555e-05	superoxide dismutase, Cu-Zn family
COG4837	5.93521e-05	disulfide oxidoreductase YuzD
PF01226	5.93482e-05	Formate/nitrite transporter
EC:2.4.2.24	5.92654e-05	1,4-beta-D-xylan synthase.
KO:K10543	5.9248e-05	D-xylose transport system substrate-binding protein
COG1063	5.91949e-05	threonine dehydrogenase-like Zn-dependent dehydrogenase
EC:1.1.3.2	5.91887e-05	Transferred entry: 1.13.12.4.
COG3424	5.91472e-05	predicted naringenin-chalcone synthase
PF01431	5.90546e-05	Peptidase family M13
COG0258	5.90526e-05	5'-3' exonuclease
EC:2.5.1.75	5.90432e-05	tRNA dimethylallyltransferase.
COG2091	5.90017e-05	phosphopantetheinyl transferase
PF14721	5.88984e-05	Apoptosis-inducing factor, mitochondrion-associated, C-term
KO:K22152	5.8869e-05	fusarinine C synthase
PF02613	5.87677e-05	Nitrate reductase delta subunit
PF05597	5.87238e-05	Poly(hydroxyalcanoate) granule associated protein (phasin)
KO:K22307	5.86727e-05	1,3-alpha-isomaltosidase
KO:K03980	5.86089e-05	putative peptidoglycan lipid II flippase
COG3260	5.85092e-05	Ni,Fe-hydrogenase III small subunit
COG1056	5.83727e-05	nicotinamide mononucleotide adenylyltransferase
COG2223	5.83296e-05	nitrate/nitrite transporter NarK
KO:K07185	5.82845e-05
EC:1.5.99.12	5.82779e-05	cytokinin dehydrogenase.
KO:K10548	5.80766e-05	putative multiple sugar transport system ATP-binding protein
PF01741	5.80726e-05	Large-conductance mechanosensitive channel, MscL
KO:K07127	5.80107e-05	5-hydroxyisourate hydrolase
KO:K13081	5.79515e-05	leucoanthocyanidin reductase
EC:1.17.1.3	5.79304e-05	leucoanthocyanidin reductase.
EC:1.8.5.3	5.79292e-05	respiratory dimethylsulfoxide reductase.
KO:K19069	5.78592e-05	cellobiose dehydrogenase (acceptor)
KO:K00982	5.78542e-05	[glutamine synthetase] adenylyltransferase / [glutamine synthetase]-adenylyl-L-tyrosine phosphorylase
KO:K16953	5.77966e-05	dimethylpropiothetin dethiomethylase
KO:K02557	5.76724e-05	chemotaxis protein MotB
COG0585	5.76138e-05	tRNA(Glu) U13 pseudouridine synthase TruD
KO:K11389	5.74098e-05	glyceraldehyde-3-phosphate dehydrogenase (ferredoxin)
KO:K03882	5.73876e-05	NADH-ubiquinone oxidoreductase chain 4L
EC:1.17.99.9	5.73646e-05	heme a synthase.
KO:K05555	5.73565e-05	cyclase
EC:3.6.4.-	5.73531e-05	Acting on ATP; involved in cellular and subcellular movement.
PF01512	5.73448e-05	Respiratory-chain NADH dehydrogenase 51 Kd subunit
COG3227	5.72629e-05	Zn-dependent metalloprotease
PF13041	5.72024e-05	PPR repeat family
PF09002	5.71568e-05	Domain of unknown function (DUF1887)
PF08780	5.71514e-05	Nucleotidyltransferase substrate binding protein like
EC:4.2.3.111	5.71039e-05	(-)-alpha-terpineol synthase.
PF13601	5.70832e-05	Winged helix DNA-binding domain
PF13610	5.70397e-05	DDE domain
KO:K17048	5.70357e-05	ethylbenzene hydroxylase subunit beta
KO:K01728	5.6978e-05	pectate lyase
PF05192	5.69394e-05	MutS domain III
PF05869	5.69176e-05	DNA N-6-adenine-methyltransferase (Dam)
COG1267	5.68878e-05	phosphatidylglycerophosphatase A
KO:K05772	5.68553e-05	tungstate transport system substrate-binding protein
KO:K01050	5.67961e-05	cholinesterase
EC:2.5.1.55	5.66829e-05	3-deoxy-8-phosphooctulonate synthase.
COG0702	5.65947e-05	uncharacterized protein YbjT (DUF2867 family)
COG3118	5.65405e-05	thioredoxin-like negative regulator of GroEL
COG0282	5.65154e-05	acetate kinase
COG5606	5.6515e-05	predicted XRE-type DNA-binding protein
COG3559	5.64642e-05	putative exporter of polyketide antibiotics
PF04465	5.64616e-05	Protein of unknown function (DUF499)
COG0656	5.64359e-05	diketogulonate reductase-like aldo/keto reductase
EC:3.1.1.110	5.64146e-05	xylono-1,5-lactonase.
KO:K21612	5.6301e-05	coenzyme F430 synthetase
KO:K17321	5.61718e-05	glycerol transport system substrate-binding protein
KO:K18473	5.61096e-05	acetoacetyl-[acyl-carrier protein] synthase
COG1071	5.60849e-05	TPP-dependent pyruvate/acetoin dehydrogenase alpha subunit
PF00881	5.60131e-05	Nitroreductase family
PF03466	5.59842e-05	LysR substrate binding domain
PF07721	5.59688e-05	Tetratricopeptide repeat
EC:1.1.1.94	5.59545e-05	glycerol-3-phosphate dehydrogenase [NAD(P)(+)].
PF19933	5.57706e-05	Domain of unknown function (DUF6396)
EC:4.2.2.10	5.57573e-05	pectin lyase.
COG4208	5.57052e-05	ABC-type sulfate transport system permease subunit
PF01544	5.56867e-05	CorA-like Mg2+ transporter protein
PF00576	5.56728e-05	HIUase/Transthyretin family
PF00208	5.55151e-05	Glutamate/Leucine/Phenylalanine/Valine dehydrogenase
PF07508	5.54953e-05	Recombinase
KO:K00594	5.54291e-05	alditol oxidase
COG0445	5.53702e-05	tRNA U34 5-carboxymethylaminomethyl modifying enzyme MnmG/GidA
PF02311	5.53421e-05	AraC-like ligand binding domain
COG1940	5.52992e-05	predicted NBD/HSP70 family sugar kinase
PF07237	5.52478e-05	Protein of unknown function (DUF1428)
KO:K15977	5.52036e-05	putative oxidoreductase
PF07171	5.50028e-05	MlrC C-terminus
PF00543	5.49697e-05	Nitrogen regulatory protein P-II
KO:K06048	5.48969e-05	glutamate---cysteine ligase / carboxylate-amine ligase
KO:K14982	5.48894e-05	two-component system, OmpR family, sensor histidine kinase CiaH
KO:K13447	5.47514e-05	respiratory burst oxidase
KO:K03458	5.46662e-05	nucleobase:cation symporter-2, NCS2 family
KO:K20265	5.46565e-05	glutamate:GABA antiporter
KO:K02046	5.46247e-05	sulfate/thiosulfate transport system permease protein
KO:K00468	5.46007e-05	lysine 2-monooxygenase
EC:6.3.-	5.4501e-05
EC:3.4.22.70	5.44915e-05	sortase A.
KO:K13609	5.44872e-05	delta1-piperideine-2-carboxylate reductase
COG2202	5.4476e-05	PAS domain-containing protein
EC:3.4.21.100	5.43948e-05	sedolisin.
COG1249	5.43896e-05	pyruvate/2-oxoglutarate dehydrogenase complex dihydrolipoamide dehydrogenase (E3) component
PF16184	5.43887e-05	Cadherin-like
COG2706	5.43723e-05	6-phosphogluconolactonase (cycloisomerase 2 family)
EC:1.5.3.19	5.43041e-05	4-methylaminobutanoate oxidase (formaldehyde-forming).
EC:3.5.1.118	5.43018e-05	gamma-glutamyl hercynylcysteine S-oxide hydrolase.
KO:K07289	5.42974e-05	AsmA protein
PF13964	5.42462e-05	Kelch motif
COG1799	5.42104e-05	FtsZ-interacting cell division protein YlmF
PF00703	5.41902e-05	Glycosyl hydrolases family 2
COG2445	5.41855e-05	uncharacterized protein YutE (UPF0331/DUF86 family)
PF03632	5.41315e-05	Glycosyl hydrolase family 65 central catalytic domain
PF01182	5.41222e-05	Glucosamine-6-phosphate isomerases/6-phosphogluconolactonase
KO:K06412	5.40985e-05	stage V sporulation protein G
KO:K00266	5.40944e-05	glutamate synthase (NADPH) small chain
KO:K08696	5.40115e-05	carbon dioxide concentrating mechanism protein CcmK
PF13223	5.39522e-05	Protein of unknown function (DUF4031)
COG0552	5.39077e-05	signal recognition particle GTPase
PF01037	5.38729e-05	Lrp/AsnC ligand binding domain
COG1805	5.38631e-05	Na+-transporting NADH:ubiquinone oxidoreductase subunit NqrB
KO:K07104	5.38126e-05	catechol 2,3-dioxygenase
KO:K07287	5.37825e-05	outer membrane protein assembly factor BamC
KO:K01077	5.37474e-05	alkaline phosphatase
EC:1.2.1.75	5.36315e-05	malonyl CoA reductase (malonate semialdehyde-forming).
PF09455	5.36194e-05	CRISPR-associated (Cas) DxTHG family
KO:K06400	5.35723e-05	site-specific DNA recombinase
COG2963	5.35453e-05	transposase-like protein
PF01970	5.34986e-05	Tripartite tricarboxylate transporter TctA family
KO:K10598	5.3496e-05	peptidyl-prolyl cis-trans isomerase-like 2
KO:K09931	5.34785e-05	uncharacterized protein
COG3447	5.34692e-05	integral membrane sensor domain MASE1
EC:4.2.2.2	5.3308e-05	pectate lyase.
PF13938	5.32941e-05	Putative heavy-metal chelation
COG1918	5.32355e-05	Fe2+ transport system protein FeoA
PF01624	5.3204e-05	MutS domain I
EC:6.2.1.3	5.31579e-05	long-chain-fatty-acid--CoA ligase.
KO:K02590	5.30719e-05	nitrogen regulatory protein PII 2
KO:K05781	5.30699e-05	putative phosphonate transport system ATP-binding protein
KO:K09116	5.30135e-05	damage-control phosphatase, subfamily I
COG3608	5.29987e-05	predicted deacylase
PF01343	5.29308e-05	Peptidase family S49
PF12776	5.28359e-05	Myb/SANT-like DNA-binding domain
EC:6.2.1.1	5.28205e-05	acetate--CoA ligase.
PF18120	5.27117e-05	Domain of unknown function (DUF5597)
EC:3.6.3.30	5.27023e-05	Transferred entry: 7.2.2.7.
EC:1.14.11.51	5.26819e-05	DNA N(6)-methyladenine demethylase.
PF11014	5.26335e-05	Protein of unknown function (DUF2852)
KO:K12120	5.26137e-05	phytochrome A
PF06508	5.26119e-05	Queuosine biosynthesis protein QueC
KO:K09961	5.2599e-05	uncharacterized protein
COG4558	5.25458e-05	ABC-type hemin transport system substrate-binding protein
KO:K17052	5.25119e-05	selenate/chlorate reductase subunit gamma
COG3072	5.24976e-05	adenylate cyclase
KO:K01415	5.24868e-05	endothelin-converting enzyme
KO:K06221	5.24796e-05	2,5-diketo-D-gluconate reductase A
PF14559	5.24678e-05	Tetratricopeptide repeat
COG3685	5.24406e-05	ferritin-like metal-binding protein YciE
COG3371	5.24248e-05	hypothetical membrane protein
KO:K17330	5.23945e-05	N,N'-diacetylchitobiose transport system permease protein
KO:K01136	5.2385e-05	iduronate 2-sulfatase
KO:K20098	5.23738e-05	DNA excision repair protein ERCC-6-like 2
KO:K00526	5.23019e-05	ribonucleoside-diphosphate reductase beta chain
PF13609	5.22179e-05	Gram-negative porin
COG4536	5.2162e-05	Mg2+/Co2+ transporter CorB
PF12897	5.21546e-05	Aspartate amino-transferase
KO:K00117	5.21487e-05	quinoprotein glucose dehydrogenase
PF00512	5.21406e-05	His Kinase A (phospho-acceptor) domain
KO:K20659	5.21148e-05	lupeol synthase
KO:K00097	5.21026e-05	4-hydroxythreonine-4-phosphate dehydrogenase
KO:K03567	5.20846e-05	glycine cleavage system transcriptional repressor
KO:K14487	5.20739e-05	auxin responsive GH3 gene family
PF01464	5.20083e-05	Transglycosylase SLT domain
PF18780	5.19908e-05	Homing endonuclease associated repeat
PF13837	5.19422e-05	Myb/SANT-like DNA-binding domain
KO:K21645	5.19339e-05	LysR family transcriptional regulator, hypochlorite-specific transcription factor HypT
EC:2.6.99.2	5.18849e-05	pyridoxine 5'-phosphate synthase.
KO:K00683	5.18773e-05	glutaminyl-peptide cyclotransferase
PF16864	5.18567e-05	Dimerisation domain
KO:K02196	5.18439e-05	heme exporter protein D
KO:K05280	5.1689e-05	flavonoid 3'-monooxygenase
KO:K24544	5.16585e-05	cytochrome P450 family 714 subfamily C
PF14566	5.15967e-05	Inositol hexakisphosphate
EC:6.3.1.5	5.15597e-05	NAD(+) synthase.
PF13418	5.15576e-05	Galactose oxidase, central domain
PF04413	5.15061e-05	3-Deoxy-D-manno-octulosonic-acid transferase (kdotransferase)
PF12680	5.14326e-05	SnoaL-like domain
KO:K03282	5.14187e-05	large conductance mechanosensitive channel
KO:K00587	5.14075e-05	protein-S-isoprenylcysteine O-methyltransferase
KO:K15525	5.13979e-05	N-acetyl-1-D-myo-inositol-2-amino-2-deoxy-alpha-D-glucopyranoside deacetylase
KO:K10198	5.13951e-05	glucose/arabinose transport system permease protein
KO:K00507	5.13853e-05	stearoyl-CoA desaturase (Delta-9 desaturase)
COG2839	5.13234e-05	uncharacterized protein YqgC (DUF456 family)
KO:K14623	5.12437e-05	DNA-damage-inducible protein D
PF12469	5.11648e-05	CRISPR-associated protein
KO:K09932	5.11123e-05	uncharacterized protein
EC:2.6.1.19	5.11044e-05	4-aminobutyrate--2-oxoglutarate transaminase.
COG3467	5.10918e-05	nitroimidazol reductase NimA-like FMN-containing flavoprotein (pyridoxamine 5'-phosphate oxidase superfamily)
PF00282	5.10816e-05	Pyridoxal-dependent decarboxylase conserved domain
PF13759	5.10276e-05	Putative 2OG-Fe(II) oxygenase
COG1574	5.1009e-05	predicted amidohydrolase YtcJ
EC:4.1.1.50	5.09986e-05	adenosylmethionine decarboxylase.
EC:5.4.99.19	5.09386e-05	16S rRNA pseudouridine(516) synthase.
PF04199	5.09298e-05	Putative cyclase
PF07725	5.08911e-05	Leucine Rich Repeat
KO:K03499	5.08838e-05	trk system potassium uptake protein
EC:3.2.1.204	5.08372e-05	1,3-alpha-isomaltosidase.
KO:K01520	5.08275e-05	dUTP pyrophosphatase
KO:K06944	5.08169e-05	uncharacterized protein
KO:K13688	5.07493e-05	cyclic beta-1,2-glucan synthetase
COG3476	5.07339e-05	tryptophan-rich sensory protein
KO:K02452	5.07188e-05	general secretion pathway protein C
COG3065	5.07085e-05	starvation-inducible outer membrane lipoprotein
KO:K06072	5.06773e-05	deoxyhypusine monooxygenase
COG1316	5.06667e-05	anionic cell wall polymer biosynthesis LytR-Cps2A-Psr (LCP) family protein
KO:K21437	5.06597e-05	ankyrin repeat domain-containing protein 13
PF09423	5.06346e-05	PhoD-like phosphatase
COG5580	5.06075e-05	activator of HSP90 ATPase
KO:K09004	5.05734e-05	uncharacterized protein
KO:K09729	5.05584e-05	uncharacterized protein
KO:K06193	5.04882e-05	protein PhnA
KO:K02641	5.04878e-05	ferredoxin--NADP+ reductase
COG0031	5.04692e-05	cysteine synthase
COG3875	5.04624e-05	nickel-dependent lactate racemase
COG1508	5.04189e-05	DNA-directed RNA polymerase specialized sigma54-like protein
KO:K10815	5.03127e-05	hydrogen cyanide synthase HcnB
COG1740	5.03084e-05	Ni,Fe-hydrogenase I small subunit
KO:K11073	5.03004e-05	putrescine transport system substrate-binding protein
KO:K07152	5.02605e-05	protein SCO1
COG3757	5.02505e-05	GH25 family lysozyme M1 (1,4-beta-N-acetylmuramidase)
COG3393	5.02036e-05	predicted GNAT family acetyltransferase
EC:1.14.15.9	5.01468e-05	spheroidene monooxygenase.
PF00234	5.01448e-05	Protease inhibitor/seed storage/LTP family
EC:2.4.1.43	5.01445e-05	polygalacturonate 4-alpha-galacturonosyltransferase.
COG0042	5.01271e-05	tRNA-dihydrouridine synthase
KO:K07331	5.01148e-05	archaeal flagellar protein FlaH
EC:1.7.1.7	5.01034e-05	GMP reductase.
KO:K21084	5.00864e-05	diguanylate cyclase
EC:3.1.6.8	5.00776e-05	cerebroside-sulfatase.
PF12848	5.00621e-05	ABC transporter
KO:K20000	5.00359e-05	maturase K
PF00521	4.99305e-05	DNA gyrase/topoisomerase IV, subunit A
KO:K09948	4.99033e-05	uncharacterized protein
COG3540	4.98892e-05	phosphodiesterase/alkaline phosphatase D-like protein
KO:K00027	4.9844e-05	malate dehydrogenase (oxaloacetate-decarboxylating)
COG5486	4.9763e-05	predicted metal-binding membrane protein
KO:K00595	4.97439e-05	precorrin-6B C5,15-methyltransferase / cobalt-precorrin-6B C5,C15-methyltransferase
PF14026	4.96984e-05	Protein of unknown function (DUF4242)
KO:K01785	4.96652e-05	aldose 1-epimerase
PF01179	4.96086e-05	Copper amine oxidase, enzyme domain
KO:K01183	4.95991e-05	chitinase
KO:K03046	4.95918e-05	DNA-directed RNA polymerase subunit beta'
COG2823	4.95671e-05	osmotically-inducible protein OsmY
COG2111	4.94962e-05	multisubunit Na+/H+ antiporter MnhB subunit
KO:K00177	4.94718e-05	2-oxoglutarate ferredoxin oxidoreductase subunit gamma
KO:K02282	4.94628e-05	pilus assembly protein CpaE
KO:K02806	4.94616e-05	nitrogen PTS system EIIA component
KO:K05714	4.9401e-05	2-hydroxy-6-oxonona-2,4-dienedioate hydrolase
COG5265	4.93446e-05	ABC-type transport system involved in Fe-S cluster assembly fused permease/ATPase subunit
KO:K07171	4.93227e-05	mRNA interferase MazF
KO:K11263	4.93121e-05	acetyl-CoA/propionyl-CoA carboxylase, biotin carboxylase, biotin carboxyl carrier protein
EC:1.14.11.61	4.92671e-05	feruloyl-CoA 6-hydroxylase.
KO:K20562	4.92096e-05	biphenyl-4-hydroxylase
PF02852	4.92005e-05	Pyridine nucleotide-disulphide oxidoreductase, dimerisation domain
PF03063	4.90918e-05	Prismane/CO dehydrogenase family
PF13231	4.90124e-05	Dolichyl-phosphate-mannose-protein mannosyltransferase
COG3439	4.89429e-05	uncharacterized protein (DUF302 family)
COG1409	4.89277e-05	3',5'-cyclic AMP phosphodiesterase CpdA
PF06547	4.88723e-05	Protein of unknown function (DUF1117)
PF06267	4.8863e-05	Family of unknown function (DUF1028)
KO:K07472	4.87978e-05	TBP-interacting protein
PF07098	4.8788e-05	Protein of unknown function (DUF1360)
PF13473	4.87435e-05	Cupredoxin-like domain
COG3087	4.87338e-05	cell division protein FtsN
KO:K12994	4.87138e-05	O-antigen biosynthesis alpha-1,3-mannosyltransferase
KO:K20308	4.86984e-05	trafficking protein particle complex subunit 11
KO:K23953	4.86918e-05	plant cysteine oxidase
COG0795	4.86607e-05	lipopolysaccharide export LptBFGC system permease protein LptF
PF03069	4.86322e-05	Acetamidase/Formamidase family
COG0417	4.86264e-05	DNA polymerase elongation subunit (family B)
PF16363	4.86173e-05	GDP-mannose 4,6 dehydratase
COG3313	4.85823e-05	predicted Fe-S protein YdhL (DUF1289 family)
PF03977	4.85768e-05	Na+-transporting oxaloacetate decarboxylase beta subunit
COG0263	4.85593e-05	glutamate 5-kinase
PF04205	4.85368e-05	FMN-binding domain
PF09719	4.85021e-05	Putative redox-active protein (C_GCAxxG_C_C)
KO:K22721	4.84961e-05	inositol phosphorylceramide mannosyltransferase catalytic subunit
EC:3.6.3.9	4.84897e-05	Transferred entry: 7.2.2.13.
KO:K15746	4.84799e-05	beta-carotene 3-hydroxylase
PF06580	4.84433e-05	Histidine kinase
KO:K16915	4.84346e-05	nickel transport protein
EC:2.7.7.72	4.84188e-05	CCA tRNA nucleotidyltransferase.
COG1309	4.83931e-05	AcrR family transcriptional regulator
COG4662	4.83734e-05	ABC-type tungstate transport system substrate-binding protein
PF04466	4.83521e-05	Phage terminase large subunit
EC:1.14.13.111	4.83434e-05	methanesulfonate monooxygenase (NADH).
PF04075	4.83399e-05	F420H(2)-dependent quinone reductase
KO:K01854	4.83343e-05	UDP-galactopyranose mutase
KO:K03775	4.83192e-05	FKBP-type peptidyl-prolyl cis-trans isomerase SlyD
COG2253	4.82973e-05	predicted nucleotidyltransferase component of viral defense system
KO:K15726	4.82919e-05	heavy metal efflux system protein
KO:K16252	4.82898e-05	DNA-directed RNA polymerase IV and V subunit 2
KO:K01132	4.82815e-05	N-acetylgalactosamine-6-sulfatase
COG3551	4.82786e-05	hypothetical protein
EC:1.10.3.2	4.82772e-05	laccase.
EC:3.2.-	4.8231e-05
PF11939	4.81803e-05	[NiFe]-hydrogenase assembly, chaperone, HybE
KO:K02495	4.81635e-05	oxygen-independent coproporphyrinogen III oxidase
PF08676	4.81526e-05	MutL C terminal dimerisation domain
PF00195	4.81343e-05	Chalcone and stilbene synthases, N-terminal domain
PF05845	4.80805e-05	Bacterial phosphonate metabolism protein (PhnH)
KO:K08867	4.80631e-05	WNK lysine deficient protein kinase
PF00006	4.80317e-05	ATP synthase alpha/beta family, nucleotide-binding domain
COG1577	4.79469e-05	mevalonate kinase
KO:K00770	4.79352e-05	1,4-beta-D-xylan synthase
KO:K11336	4.7925e-05	3-vinyl bacteriochlorophyllide hydratase
EC:3.1.21.2	4.79176e-05	deoxyribonuclease IV.
KO:K01567	4.79127e-05	peptidoglycan-N-acetylmuramic acid deacetylase
COG5337	4.7885e-05	spore coat protein CotH
COG1337	4.7877e-05	CRISPR/Cas system CSM-associated protein Csm3 (group 7 of RAMP superfamily)
COG2927	4.78547e-05	DNA polymerase IIIc chi subunit
KO:K00612	4.76624e-05	carbamoyltransferase
PF00676	4.76606e-05	Dehydrogenase E1 component
PF19570	4.75407e-05	Family of unknown function (DUF6088)
COG0628	4.75405e-05	predicted PurR-regulated permease PerM
PF19367	4.75043e-05	Domain of unknown function (DUF5943)
COG1205	4.74921e-05	ATP-dependent helicase YprA (DUF1998 family)
KO:K03547	4.74696e-05	DNA repair protein SbcD/Mre11
PF08353	4.73896e-05	MurT ligase C-terminal
PF04314	4.73798e-05	Copper chaperone PCu(A)C
EC:2.7.4.9	4.73002e-05	dTMP kinase.
KO:K00591	4.72784e-05	polyprenyldihydroxybenzoate methyltransferase / 3-demethylubiquinol 3-O-methyltransferase
KO:K16168	4.7258e-05	methyltransferase
PF03995	4.72569e-05	Peptidase inhibitor family I36
KO:K20469	4.72558e-05	putative heme transporter
EC:1.8.1.9	4.72002e-05	thioredoxin-disulfide reductase.
[truncated: 43,540 more rows]

## Sheet: KNN Aquatic>Thermal springs
Gene ID	Feature importances using MDI	Annotation name
KO:K09127	0.0091025	CRISPR-associated protein Cmr3
KO:K09000	0.00722568	CRISPR-associated protein Cmr4
COG1743	0.00707351	adenine-specific DNA methylase
PF09670	0.00688861	CRISPR-associated protein (Cas_Cas02710)
PF10040	0.00687736	CRISPR-associated endoribonuclease Cas6
COG1517	0.00600684	CRISPR/Cas system-associated protein Csx1
PF04465	0.00595785	Protein of unknown function (DUF499)
PF05168	0.0056423	HEPN domain
PF03787	0.00563254	RAMP superfamily
PF09701	0.00546101	CRISPR-associated protein (Cas_Cmr5)
KO:K19141	0.00533858	CRISPR-associated protein Cmr5
PF06634	0.00518925	Protein of unknown function (DUF1156)
COG5551	0.00499271	CRISPR/Cas system endoribonuclease Cas6 (RAMP superfamily)
KO:K19143	0.00495436	CRISPR-associated protein Csx1
PF07788	0.00493441	PD-(D/E)XK nuclease superfamily
COG1483	0.00483286	predicted AAA+ superfamily ATPase
PF14795	0.00480644	Leucine-tRNA synthetase-specific domain
COG4343	0.00476735	CRISPR/Cas system-associated exonuclease Cas4 (RecB family)
COG2250	0.00459885	HEPN domain-containing protein
PF08960	0.00450777	Domain of unknown function (DUF1874)
PF11487	0.00446246	Type II restriction enzyme SfiI
KO:K19142	0.00424082	CRISPR-associated protein Cmr6
PF12469	0.00389802	CRISPR-associated protein
KO:K19135	0.0038604	CRISPR-associated protein Csx14
COG4345	0.00384509	hypothetical protein
COG1332	0.00377041	CRISPR/Cas system CSM-associated protein Csm5 (group 7 of RAMP superfamily)
PF01882	0.00375807	Protein of unknown function DUF58
KO:K09002	0.00370261	CRISPR-associated protein Csm3
KO:K19131	0.00367489	CRISPR-associated protein Csb1
PF13020	0.00366332	Domain of unknown function (DUF3883)
PF16292	0.00346659	Domain of unknown function (DUF4938)
PF09455	0.00345821	CRISPR-associated (Cas) DxTHG family
KO:K15233	0.00345808	citryl-CoA synthetase small subunit
PF09702	0.00339633	CRISPR-associated protein (Cas_Csa5)
KO:K18557	0.00339327	NADH-dependent fumarate reductase subunit B
KO:K06983	0.00338574	uncharacterized protein
COG4006	0.00334205	CRISPR/Cas system-associated protein Csm6
KO:K07016	0.00333341	CRISPR-associated protein Csm1
PF09943	0.00331547	Uncharacterized protein conserved in archaea (DUF2175)
PF01935	0.00330825	Helicase HerA, central domain
KO:K19134	0.00322481	CRISPR-associated protein Csx10
EC:2.7.1.178	0.00320738	2-dehydro-3-deoxyglucono/galactono-kinase.
KO:K19090	0.003174	CRISPR-associated protein Cas5t
PF09958	0.00314065	Uncharacterized protein conserved in archaea (DUF2192)
COG3337	0.00313106	CRISPR/Cas system CMR-associated protein Cmr5 small subunit
KO:K18560	0.00307435	NADH-dependent fumarate reductase subunit E
COG1708	0.00300115	predicted nucleotidyltransferase
KO:K07745	0.00292502	transcriptional regulator
EC:1.3.1.6	0.00288063	fumarate reductase (NADH).
EC:1.5.99.13	0.00280745	D-proline dehydrogenase.
COG1254	0.00280692	acylphosphatase
KO:K19132	0.002803	CRISPR-associated protein Csb2
COG1769	0.00275001	CRISPR/Cas system CMR-associated protein Cmr3 (group 5 of RAMP superfamily)
COG1468	0.00268808	CRISPR/Cas system-associated exonuclease Cas4 (RecB family)
COG1318	0.00268519	predicted transcriptional regulator
PF09700	0.0026786	CRISPR-associated protein (Cas_Cmr3)
PF09623	0.00265243	CRISPR-associated protein NE0113 (Cas_NE0113)
KO:K19412	0.00262683	glutamate--LysW ligase ArgX
COG2245	0.00257319	uncharacterized membrane protein
KO:K19138	0.00254006	CRISPR-associated protein Csm2
KO:K15020	0.00253693	acryloyl-coenzyme A reductase
PF01637	0.00249494	ATPase domain predominantly from Archaea
COG1059	0.0024117	thermostable 8-oxoguanine DNA glycosylase
PF16992	0.00241084	DNA-directed RNA polymerase, subunit G
COG0434	0.00239998	predicted TIM-barrel enzyme
KO:K19140	0.00235445	CRISPR-associated protein Csm5
COG2254	0.00232936	CRISPR/Cas system-associated endonuclease Cas3-HD
KO:K19089	0.00230034	CRISPR-associated protein Cas5a/b/c
COG1343	0.00228892	CRISPR/Cas system-associated endoribonuclease Cas2
COG1110	0.00228063	reverse gyrase
PF11520	0.00226534	Chromatin protein Cren7
KO:K07076	0.0022281	uncharacterized protein
COG1203	0.00222285	CRISPR/Cas system-associated endonuclease/helicase Cas3
PF13650	0.00218305	Aspartyl protease
KO:K07450	0.00211261	putative resolvase
PF09125	0.0020899	Cytochrome C oxidase subunit II, transmembrane
PF01909	0.00208255	Nucleotidyltransferase domain
COG1421	0.00205765	CRISPR/Cas system CSM-associated protein Csm2 small subunit
EC:2.5.1.65	0.00205673	O-phosphoserine sulfhydrylase.
PF01402	0.0020489	Ribbon-helix-helix protein, copG family
COG3324	0.00203904	predicted enzyme related to lactoylglutathione lyase
KO:K19076	0.00203406	CRISPR-associated protein Cmr2
PF12644	0.00203147	Protein of unknown function (DUF3782)
COG2512	0.00202101	uncharacterized membrane protein
COG1336	0.00202049	CRISPR/Cas system CMR subunit Cmr4 (Cas7 group RAMP superfamily)
EC:3.1.12.1	0.00201342	5' to 3' exodeoxyribonuclease (nucleoside 3'-phosphate-forming).
PF09827	0.00199943	CRISPR associated protein Cas2
KO:K19074	0.00198319	CRISPR-associated protein Csa2
PF01881	0.00197831	CRISPR associated protein Cas6
KO:K18556	0.00195741	NADH-dependent fumarate reductase subunit A
PF09620	0.00194482	CRISPR-associated protein (Cas_csx3)
KO:K03704	0.00194169	cold shock protein
KO:K10150	0.0019406	cysteine synthase / O-phosphoserine sulfhydrylase / cystathionine beta-synthase
PF16575	0.00194046	mRNA cleavage and polyadenylation factor CLP1 P-loop
KO:K02923	0.0018939	large subunit ribosomal protein L38e
KO:K09951	0.00187523	CRISPR-associated protein Cas2
PF01867	0.00187337	CRISPR associated protein Cas1
PF11497	0.0018524	NADH-quinone oxidoreductase chain 15
PF04104	0.0018427	Eukaryotic and archaeal DNA primase, large subunit
PF01905	0.00183977	CRISPR-associated negative auto-regulator DevR/Csa2
COG1337	0.00181077	CRISPR/Cas system CSM-associated protein Csm3 (group 7 of RAMP superfamily)
PF01870	0.00180948	Archaeal holliday junction resolvase (hjc)
PF13267	0.00180845	Protein of unknown function (DUF4058)
EC:1.2.1.90	0.00179081	glyceraldehyde-3-phosphate dehydrogenase [NAD(P)(+)].
COG5493	0.00178164	hypothetical protein
KO:K19085	0.00176406	CRISPR-associated protein Csa1
KO:K09147	0.00175961	uncharacterized protein
KO:K18978	0.00174916	glyceraldehyde-3-phosphate dehydrogenase [NAD(P)+]
COG0433	0.00171283	DNA helicase HerA-like ATPase
KO:K07061	0.00168878	CRISPR-associated protein Cmr1
COG4938	0.00168113	predicted ATPase
PF09840	0.00167998	Uncharacterized protein conserved in archaea (DUF2067)
PF18019	0.00165892	HD domain
KO:K18126	0.00164538	2-dehydro-3-deoxygluconokinase / 2-dehydro-3-deoxygalactonokinase
PF05942	0.00161485	Archaeal PaREP1/PaREP8 family
EC:6.2.1.36	0.00160647	3-hydroxypropionyl-CoA synthase.
COG4914	0.00160581	predicted nucleotidyltransferase
KO:K05824	0.00158612	homoisocitrate dehydrogenase
PF08239	0.00158444	Bacterial SH3 domain
KO:K02873	0.00154865	large subunit ribosomal protein L13e
COG1669	0.0015374	predicted nucleotidyltransferase
COG1604	0.00153575	CRISPR/Cas system CMR subunit Cmr6 (Cas7 group RAMP superfamily)
PF09973	0.00153126	Predicted membrane protein (DUF2208)
PF05833	0.00152979	NFACT N-terminal and middle domains
COG1431	0.00152707	argonaute-like protein implicated in RNA metabolism and viral defense
COG0301	0.00152309	adenylyl- and sulfurtransferase ThiI
KO:K10197	0.00150344	glucose/arabinose transport system permease protein
KO:K06947	0.00150198	polynucleotide 5'-hydroxyl-kinase GRC3/NOL9
PF09617	0.00149334	CRISPR-associated protein GSU0053 (Cas_GSU0053)
COG5563	0.00148449	uncharacterized membrane protein
COG0630	0.00146669	type IV secretory pathway ATPase VirB11/archaellum biosynthesis ATPase
KO:K03052	0.00145461	DNA-directed RNA polymerase subunit G
COG1857	0.00143519	CRISPR/Cas system-associated protein Cas7 (RAMP superfamily)
COG1371	0.00143269	SHS2 domain-containing protein
PF09921	0.00140969	Uncharacterized protein conserved in archaea (DUF2153)
KO:K11710	0.00140481	manganese/zinc/iron transport system ATP- binding protein
PF12768	0.00140184	Cortical protein marker for cell polarity
COG1353	0.00139173	CRISPR/Cas system-associated protein Cas10 (large subunit of type III CRISPR-Cas system)
KO:K15566	0.00135715	tRNA (adenine9-N1/guanine9-N1)-methyltransferase
KO:K07445	0.00135002	putative DNA methylase
KO:K18559	0.00133918	NADH-dependent fumarate reductase subunit D
PF01934	0.0013239	Protein of unknown function DUF86
COG1583	0.00131925	CRISPR/Cas system endoribonuclease Cas6 (RAMP superfamily)
COG2034	0.00130847	uncharacterized membrane protein
COG1367	0.00130791	CRISPR/Cas system CMR-associated protein Cmr1 (group 7 of RAMP superfamily)
KO:K10196	0.00129692	glucose/arabinose transport system substrate-binding protein
PF07584	0.0012966	Aerotolerance regulator N-terminal
KO:K07472	0.00129458	TBP-interacting protein
KO:K19088	0.00128431	CRISPR-associated protein Cst1
COG1812	0.00127439	S-adenosylmethionine synthetase
KO:K18558	0.00125379	NADH-dependent fumarate reductase subunit C
PF06157	0.00125002	Protein of unknown function (DUF973)
PF07775	0.00121641	PaRep2b protein
COG1568	0.00120712	predicted methyltransferase
PF10051	0.00119893	Uncharacterized protein conserved in archaea (DUF2286)
COG2233	0.00118953	xanthine/uracil permease
PF16777	0.00114074	Transcriptional regulator, RHH-like, CopG
PF03750	0.00113625	Csm2 Type III-A
PF14503	0.00113507	YhfZ C-terminal domain
PF06557	0.00113497	Protein of unknown function (DUF1122)
KO:K06921	0.00113315	uncharacterized protein
COG1892	0.00111646	phosphoenolpyruvate carboxylase
COG0545	0.00110991	FKBP-type peptidyl-prolyl cis-trans isomerase
COG2118	0.00110175	DNA-binding TFAR19-related protein (PDSD5 family)
PF09516	0.00110006	CfrBI restriction endonuclease
PF01385	0.00109157	Probable transposase
COG1041	0.00109039	tRNA G10 N-methylase Trm11
PF01930	0.00108171	Domain of unknown function DUF83
PF11432	0.00107681	Protein of unknown function (DUF3197)
KO:K18641	0.0010626	crenactin
KO:K19144	0.00104762	CRISPR-associated protein Csx3
COG4634	0.00104677	predicted nuclease of predicted toxin-antitoxin system
COG4755	0.00103854	hypothetical protein
KO:K09785	0.00103799	uncharacterized protein
COG1688	0.00103062	CRISPR/Cas system-associated protein Cas5 (RAMP superfamily)
PF05685	0.00102872	Putative restriction endonuclease
PF07090	0.00102637	Putative glutamine amidotransferase
KO:K17440	0.00102163	large subunit ribosomal protein MRP49
KO:K20141	0.00101754	2-oxoglutarate carboxylase small subunit
COG3472	0.00101014	hypothetical protein
PF09703	0.000995324	CRISPR-associated protein (Cas_Csa4)
PF09376	0.000994077	NurA domain
KO:K07496	0.000992755	putative transposase
COG1895	0.000985373	uncharacterized protein (UPF0332 family)
PF14407	0.000981559	Ribosomally synthesized peptide prototyped by Frankia Franean1_4349.
KO:K18429	0.000977156	GDP/UDP-N,N'-diacetylbacillosamine 2-epimerase (hydrolysing)
KO:K14467	0.000972437	4-hydroxybutyrate---CoA ligase (AMP-forming)
COG4352	0.000967529	ribosomal protein L13E
COG2389	0.000966527	uncharacterized metal-binding protein
KO:K08945	0.000964066	chlorosome envelope protein A
COG4996	0.000957234	predicted phosphatase
COG4113	0.00095301	predicted nucleic acid-binding protein
COG1567	0.000951681	CRISPR/Cas system CSM-associated protein Csm4 (group 5 of RAMP superfamily)
KO:K19086	0.000948739	CRISPR-associated protein Csa4
PF14502	0.000946388	Helix-turn-helix domain
KO:K00262	0.000944423	glutamate dehydrogenase (NADP+)
KO:K19126	0.000940791	CRISPR system Cascade subunit CasE
PF07282	0.00094044	Putative transposase DNA-binding domain
PF09019	0.000938505	EcoRII C terminal
PF01835	0.000936325	MG2 domain
COG2445	0.000936079	uncharacterized protein YutE (UPF0331/DUF86 family)
EC:4.4.1.5	0.000934799	lactoylglutathione lyase.
KO:K19075	0.000934414	CRISPR-associated protein Cst2
KO:K03726	0.00093039	helicase
PF00534	0.000921176	Glycosyl transferases group 1
EC:1.4.1.4	0.000920246	glutamate dehydrogenase (NADP(+)).
PF03481	0.000916289	Putative GTP-binding controlling metal-binding
COG1122	0.000908291	energy-coupling factor transporter ATP-binding protein EcfA2
PF09195	0.000905172	Restriction endonuclease BglII
KO:K03653	0.000897775	N-glycosylase/DNA lyase
PF13519	0.000897122	von Willebrand factor type A domain
KO:K19091	0.000896744	CRISPR-associated endoribonuclease Cas6
COG0675	0.00089673	transposase
KO:K15450	0.000896337	tRNA wybutosine-synthesizing protein 3
KO:K18882	0.000892159	DNA primase large subunit
COG2004	0.000891371	ribosomal protein S24E
KO:K05772	0.000889742	tungstate transport system substrate-binding protein
COG2410	0.000871365	predicted nuclease with RNAse H fold
COG1476	0.000870006	DNA-binding XRE family transcriptional regulator
KO:K03170	0.000867344	reverse gyrase
PF00832	0.000866834	Ribosomal L39 protein
KO:K06928	0.000855295	nucleoside-triphosphatase
PF05916	0.000849731	GINS complex protein
PF09138	0.00084561	Urm1 (Ubiquitin related modifier)
PF07362	0.000835536	Post-segregation antitoxin CcdA
COG1794	0.00083482	aspartate/glutamate racemase
EC:1.2.1.85	0.000833353	2-hydroxymuconate-6-semialdehyde dehydrogenase.
PF04894	0.000828623	Archaeal Nre, N-terminal
COG4287	0.000819007	PhoPQ-activated pathogenicity-related protein
KO:K06922	0.000818491	uncharacterized protein
COG2755	0.000813544	lysophospholipase L1-like esterase
COG1977	0.000808057	molybdopterin converting factor small subunit
KO:K18399	0.000805671	valacyclovir hydrolase
KO:K07143	0.000795543	UPF0148 protein
PF09082	0.000794348	Domain of unknown function (DUF1922)
COG5550	0.000793983	predicted aspartyl protease
COG3465	0.000783995	uncharacterized protein YwgA
PF11424	0.000772446	Protein of unknown function (DUF3195)
PF10015	0.00076874	Uncharacterized protein conserved in archaea (DUF2258)
COG1518	0.000768495	CRISPR/Cas system-associated endonuclease Cas1
COG3284	0.000765522	transcriptional regulator of acetoin/glycerol metabolism
PF02985	0.000764027	HEAT repeat
PF09233	0.00076277	Restriction endonuclease EcoRV
KO:K15052	0.000762567	propionyl-CoA carboxylase
PF14578	0.000757416	Elongation factor Tu domain 4
PF01282	0.000752819	Ribosomal protein S24e
PF02486	0.000750028	Replication initiation factor
PF11389	0.000749374	Leptospira porin protein OmpL1
KO:K03636	0.000741672	sulfur-carrier protein
PF08780	0.000739523	Nucleotidyltransferase substrate binding protein like
PF10142	0.000735566	PhoPQ-activated pathogenicity-related protein
EC:1.3.1.84	0.00072916	acrylyl-CoA reductase (NADPH).
PF07614	0.000728051	Protein of unknown function (DUF1577)
PF03146	0.000723429	Agrin NtA domain
EC:1.1.1.359	0.000722243	aldose 1-dehydrogenase [NAD(P)(+)].
PF09706	0.000721897	CRISPR-associated protein (Cas_CXXC_CXXC)
PF13307	0.000720283	Helicase C-terminal domain
COG1902	0.00071983	2,4-dienoyl-CoA reductase-like NADH-dependent reductase (Old Yellow Enzyme family)
COG0069	0.000718865	glutamate synthase domain-containing protein 2
EC:2.1.1.220	0.000716765	tRNA (adenine(58)-N(1))-methyltransferase.
COG2427	0.000712443	uncharacterized protein YjgD (DUF1641 family)
KO:K11707	0.000709597	manganese/zinc/iron transport system substrate-binding protein
PF12058	0.000706056	Protein of unknown function (DUF3539)
PF09369	0.000705566	Domain of unknown function (DUF1998)
KO:K14468	0.000703246	malonyl-CoA reductase / 3-hydroxypropionate dehydrogenase (NADP+)
EC:3.6.1.7	0.000702187	acylphosphatase.
KO:K00266	0.000695092	glutamate synthase (NADPH) small chain
PF09609	0.00069506	CRISPR-associated protein, GSU0054 family (Cas_GSU0054)
PF09189	0.000694103	Domain of unknown function (DUF1952)
COG1672	0.000691927	AAA+ ATPase superfamily predicted ATPase
KO:K13605	0.000691378	bacteriochlorophyll c synthase
KO:K03151	0.000687153	tRNA uracil 4-sulfurtransferase
COG4986	0.000684684	ABC-type anion transport system duplicated permease subunit
COG3238	0.000681918	uncharacterized membrane protein YdcZ (DUF606 family)
KO:K13604	0.000681756	bacteriochlorophyllide d C-20 methyltransferase
EC:6.3.1.20	0.00068066	lipoate--protein ligase.
COG4245	0.000680349	uncharacterized protein YegL
EC:1.4.1.14	0.000674766	glutamate synthase (NADH).
PF00432	0.000673072	Prenyltransferase and squalene oxidase repeat
PF07588	0.000672748	Protein of unknown function (DUF1554)
COG3177	0.000672549	Fic family protein
PF08798	0.000669166	CRISPR associated protein
PF00303	0.000667802	Thymidylate synthase
PF09969	0.000667691	Uncharacterized conserved protein (DUF2203)
KO:K17105	0.000659844	geranylgeranylglycerol-phosphate geranylgeranyltransferase
PF02597	0.000657196	ThiS family
PF02276	0.000656749	Photosynthetic reaction centre cytochrome C subunit
KO:K24451	0.000655645	modification methylase
KO:K07331	0.000649613	archaeal flagellar protein FlaH
PF02926	0.000644834	THUMP domain
PF00207	0.000644188	Alpha-2-macroglobulin family
COG4353	0.000638418	hypothetical protein
COG2861	0.000636766	polysaccharide deacetylase 2 family uncharacterized protein YibQ
EC:1.5.1.3	0.000632842	dihydrofolate reductase.
PF13969	0.000632571	Pab87 octamerisation domain
COG5428	0.00063165	uncharacterized protein YuzE
KO:K09130	0.000627713	uncharacterized protein
PF14853	0.000627381	Fis1 C-terminal tetratricopeptide repeat
COG1532	0.000624581	predicted RNA-binding protein
PF01142	0.000621875	tRNA pseudouridine synthase D (TruD)
EC:3.1.3.88	0.000621535	5''-phosphoribostamycin phosphatase.
KO:K05568	0.000621386	multicomponent Na+:H+ antiporter subunit D
COG4904	0.000620271	hypothetical protein
COG4998	0.000620059	predicted RecB family endonuclease
PF01951	0.000619873	Archease protein family (MTH1598/TM1083)
KO:K10672	0.000619823	glycine reductase complex component B subunit gamma
KO:K00984	0.000617844	streptomycin 3-adenylyltransferase"
PF09267	0.000614802	Dictyostelium STAT, coiled coil
COG0378	0.000614798	Ni2+-binding GTPase involved in maturation of urease and hydrogenase
COG3708	0.000612501	predicted transcriptional regulator YdeE
PF14535	0.000610821	AMP-binding enzyme C-terminal domain
COG2818	0.000608316	3-methyladenine DNA glycosylase Tag
COG1001	0.000606455	adenine deaminase
PF13542	0.000603616	Helix-turn-helix domain of transposase family ISL3
KO:K17763	0.000602203	rsbT co-antagonist protein RsbR
KO:K11708	0.00060213	manganese/zinc/iron transport system permease protein
PF03090	0.000599856	Replicase family
COG2070	0.000599721	NAD(P)H-dependent flavin oxidoreductase YrpB (nitropropane dioxygenase family)
EC:5.1.1.13	0.00059842	aspartate racemase.
PF16795	0.000596979	Archaeal phage integrase
COG0207	0.000596803	thymidylate synthase
COG2332	0.000595954	cytochrome c-type biogenesis protein CcmE
PF01137	0.000595483	RNA 3'-terminal phosphate cyclase
COG1721	0.000594847	uncharacterized protein (DUF58 family)
EC:6.4.1.7	0.000593167	2-oxoglutarate carboxylase.
COG4637	0.000592239	predicted ATPase
EC:2.7.7.6	0.000591323	DNA-directed RNA polymerase.
COG2219	0.000591105	DNA primase large subunit
PF09002	0.000590484	Domain of unknown function (DUF1887)
KO:K02924	0.000589662	large subunit ribosomal protein L39e
COG0082	0.000589091	chorismate synthase
KO:K11709	0.000587347	manganese/zinc/iron transport system permease protein
PF00088	0.000586592	Trefoil (P-type) domain
COG4882	0.000585844	Iap family predicted aminopeptidase
COG3464	0.000584284	transposase
KO:K03057	0.000580602	transcription factor S
PF14524	0.000579707	Wzt C-terminal domain
EC:2.3.1.79	0.000578697	maltose O-acetyltransferase.
KO:K13555	0.000577599	5''-phosphoribostamycin phosphatase
PF13634	0.000572263	Nucleoporin FG repeat region
EC:3.4.15.5	0.000571642	peptidyl-dipeptidase Dcp.
KO:K07718	0.000568725	two-component system, sensor histidine kinase YesM
COG2131	0.000568538	deoxycytidylate deaminase
PF13175	0.000568402	AAA ATPase domain
COG4733	0.000566076	predicted phage tail protein
PF13649	0.000565603	Methyltransferase domain
KO:K05588	0.000562595	bidirectional [NiFe] hydrogenase diaphorase subunit
KO:K01741	0.000561532	DNA-(apurinic or apyrimidinic site) lyase
KO:K09163	0.000561374	uncharacterized protein
COG3294	0.000560416	metal-dependent HD superfamily phosphatase/phosphodiesterase
KO:K07057	0.000560219	N4-bis(aminopropyl)spermidine synthase
PF12367	0.000559251	Pyruvate ferredoxin oxidoreductase beta subunit C terminal
KO:K08952	0.000558545	chlorosome envelope protein I
PF06745	0.000557554	KaiC
COG2522	0.000556876	predicted transcriptional regulator
KO:K08162	0.000553271	MFS transporter, DHA1 family, multidrug resistance protein
PF00015	0.000552692	Methyl-accepting chemotaxis protein (MCP) signalling domain
KO:K00528	0.000550364	ferredoxin/flavodoxin---NADP+ reductase
KO:K05985	0.000548675	ribonuclease M5
PF07691	0.000548243	PA14 domain
KO:K03789	0.000543841	[ribosomal protein S18]-alanine N-acetyltransferase
KO:K03707	0.000543691	thiaminase (transcriptional activator TenA)
PF14528	0.000541006	LAGLIDADG-like domain
COG1752	0.000540603	predicted acylesterase/phospholipase RssA
PF13596	0.000539733	PAS domain
COG2380	0.000539396	hypothetical protein
EC:2.7.7.67	0.0005393	CDP-2,3-bis-(O-geranylgeranyl)-sn-glycerol synthase.
PF06920	0.000538932	Dock homology region 2
COG1484	0.000538144	DNA replication protein DnaC
KO:K07578	0.000537498	homologs of the eukaryotic argonaute protein
PF08388	0.000537232	Group II intron, maturase-specific domain
PF17952	0.000537174	Cas6 N-terminal domain
PF13180	0.000536894	PDZ domain
PF01555	0.00053589	DNA methylase
COG2952	0.000534234	hypothetical protein
COG0628	0.000533352	predicted PurR-regulated permease PerM
KO:K00324	0.000533285	H+-translocating NAD(P) transhydrogenase subunit alpha
PF01980	0.000531131	tRNA-methyltransferase O
KO:K00287	0.000529229	dihydrofolate reductase
COG1644	0.000529098	DNA-directed RNA polymerase subunit N (RpoN/RPB10)
COG1829	0.000526949	pantoate kinase
COG1340	0.000526803	uncharacterized coiled-coil DUF342 family protein
COG4920	0.000525521	uncharacterized membrane protein
PF13975	0.000525102	gag-polyprotein putative aspartyl protease
COG3829	0.000520838	transcriptional regulator with PAS, ATPase and Fis domain
PF01667	0.000520145	Ribosomal protein S27
PF05840	0.000517696	Bacteriophage replication gene A protein (GPA)
COG1278	0.000516911	cold shock CspA family protein
PF04816	0.000516865	tRNA (adenine(22)-N(1))-methyltransferase
COG1552	0.000516461	ribosomal protein L40E
PF01199	0.000516104	Ribosomal protein L34e
PF01950	0.000515173	Fructose-1,6-bisphosphatase
PF00324	0.000514407	Amino acid permease
KO:K08940	0.000514032	photosystem P840 reaction center large subunit
EC:6.3.4.4	0.000512607	adenylosuccinate synthase.
PF09344	0.000512601	CT1975-like protein
PF00092	0.000512514	von Willebrand factor type A domain
KO:K19588	0.000512047	2,5-dioxopentanoate dehydrogenase
COG2519	0.000510657	tRNA A58 N-methylase Trm61
COG2826	0.00050859	IS30 family transposase
PF01040	0.000508501	UbiA prenyltransferase family
PF01231	0.000508185	Indoleamine 2,3-dioxygenase
KO:K07305	0.000507207	peptide-methionine (R)-S-oxide reductase
PF11563	0.000506133	Protoglobin
COG1467	0.000504557	DNA primase catalytic subunit
COG1451	0.000504512	predicted metal-dependent hydrolase
EC:3.1.26.12	0.000502049	ribonuclease E.
COG4046	0.000501069	hypothetical protein
PF07318	0.000500892	Protein of unknown function (DUF1464)
PF20005	0.00049939	FtsH ternary system domain X7
PF02311	0.000499323	AraC-like ligand binding domain
PF00933	0.000499066	Glycosyl hydrolase family 3 N terminal domain
KO:K03169	0.000498007	DNA topoisomerase III
EC:4.6.1.21	0.000497617	Enterobacter ribonuclease.
PF00301	0.000497093	Rubredoxin
COG2136	0.000496848	rRNA maturation protein Rpf1
COG3429	0.000495532	glucose-6-phosphate dehydrogenase assembly protein OpcA
COG2413	0.000493701	predicted nucleotidyltransferase
KO:K22408	0.000493323	N,N'-diacetylchitobiose non-reducing end deacetylase
PF09651	0.000492583	CRISPR-associated protein (Cas_APE2256)
KO:K10217	0.000492044	aminomuconate-semialdehyde/2-hydroxymuconate-6-semialdehyde dehydrogenase
COG1987	0.000490543	flagellar biosynthesis protein FliQ
KO:K00395	0.000489973	adenylylsulfate reductase, subunit B
PF14684	0.000489778	Tricorn protease C1 domain
PF10060	0.000489067	Uncharacterized membrane protein (DUF2298)
PF12466	0.0004884	Glutamate dehydrogenase N terminal
KO:K07154	0.000487437	serine/threonine-protein kinase HipA
KO:K08355	0.000485194	arsenite oxidase small subunit
PF07431	0.000483652	Protein of unknown function (DUF1512)
COG1091	0.000483532	dTDP-4-dehydrorhamnose reductase
COG5581	0.000483439	c-di-GMP-binding flagellar brake protein YcgR
PF09918	0.00048324	Uncharacterized protein containing a ferredoxin domain (DUF2148)
KO:K03824	0.000483149	putative acetyltransferase
EC:1.2.1.20	0.000482685	glutarate-semialdehyde dehydrogenase.
PF01656	0.000481252	CobQ/CobB/MinD/ParA nucleotide binding domain
PF05176	0.000481023	ATP10 protein
PF02613	0.000480541	Nitrate reductase delta subunit
KO:K07442	0.000479883	tRNA (adenine57-N1/adenine58-N1)-methyltransferase catalytic subunit
KO:K05520	0.000479703	protease I
PF01972	0.000478694	Serine dehydrogenase proteinase
COG1961	0.000478442	DNA invertase Pin-like site-specific DNA recombinase
COG2112	0.000476431	predicted Ser/Thr protein kinase
COG4636	0.00047606	Uma2 family endonuclease
PF16995	0.000475763	Transmembrane region of lysyl-tRNA synthetase
PF01775	0.000475273	Ribosomal proteins 50S-L18Ae/60S-L20/60S-L18A
PF02086	0.000475257	D12 class N6 adenine-specific DNA methyltransferase
PF07592	0.000475112	Rhodopirellula transposase DDE domain
COG2452	0.000474767	predicted site-specific integrase-resolvase
PF01716	0.000474709	Manganese-stabilising protein / photosystem II polypeptide
PF12315	0.000472518	Protein DA1
COG2113	0.000472471	ABC-type proline/glycine betaine transport system substrate-binding protein
EC:1.2.1.2	0.000472232	Transferred entry: 1.17.1.9.
PF01965	0.00047217	DJ-1/PfpI family
COG4221	0.000471521	NADP-dependent 3-hydroxy acid dehydrogenase YdfG
EC:2.4.1.285	0.000471081	UDP-GlcNAc:ribostamycin N-acetylglucosaminyltransferase.
KO:K13570	0.000468787	prokaryotic ubiquitin-like protein Pup
COG1515	0.000468312	deoxyinosine 3'endonuclease (endonuclease V)
KO:K07073	0.000468312	uncharacterized protein
COG1329	0.000468074	RNA polymerase-interacting CarD/CdnL/TRCF family regulator
KO:K02224	0.000467109	cobyrinic acid a,c-diamide synthase
PF07611	0.00046682	Protein of unknown function (DUF1574)
PF06300	0.00046612	Tsp45I type II restriction enzyme
COG3246	0.000464682	uncharacterized protein (DUF849 family)
KO:K24008	0.000463322	cytochrome aa3-type oxidase subunit III
EC:2.7.4.23	0.000463294	ribose 1,5-bisphosphate phosphokinase.
EC:1.3.1.38	0.00046318	trans-2-enoyl-CoA reductase (NADPH).
PF02244	0.000462418	Carboxypeptidase activation peptide
COG4584	0.000461634	transposase
PF12848	0.000461335	ABC transporter
KO:K09742	0.000460936	uncharacterized protein
COG0191	0.000458032	fructose/tagatose bisphosphate aldolase
COG0819	0.000456618	thiaminase
KO:K07333	0.000454515	archaeal flagellar protein FlaJ
KO:K03053	0.000454185	DNA-directed RNA polymerase subunit H
KO:K05540	0.00045389	tRNA-dihydrouridine synthase B
COG1709	0.000452311	predicted transcriptional regulator
KO:K09765	0.000451677	epoxyqueuosine reductase
PF09821	0.000451326	C-terminal AAA-associated domain
PF03065	0.000449832	Glycosyl hydrolase family 57
PF10543	0.000448811	ORF6N domain
EC:3.6.3.34	0.000447583	Transferred entry: 7.2.2.16.
EC:3.1.21.7	0.000447152	deoxyribonuclease V.
PF02823	0.000446963	ATP synthase, Delta/Epsilon chain, beta-sandwich domain
PF00794	0.000446565	PI3-kinase family, ras-binding domain
PF01119	0.000445539	DNA mismatch repair protein, C-terminal domain
PF18135	0.000445157	Type ISP C-terminal specificity domain
KO:K22205	0.000444939	S-adenosyl-L-methionine hydrolase (adenosine-forming)
EC:2.5.1.62	0.000444579	chlorophyll synthase.
COG2880	0.0004435	predicted DNA-binding antitoxin AbrB/MazE fold protein
KO:K01011	0.000441108	thiosulfate/3-mercaptopyruvate sulfurtransferase
KO:K07075	0.0004411	uncharacterized protein
KO:K16891	0.000440946	cation channel sperm-associated protein 3
PF07161	0.000440766	LppX_LprAFG lipoprotein
KO:K01653	0.000440642	acetolactate synthase I/III small subunit
KO:K02877	0.000440506	large subunit ribosomal protein L15e
EC:2.7.7.43	0.000440391	N-acylneuraminate cytidylyltransferase.
EC:2.7.1.226	0.000440022	L-serine kinase (ADP).
KO:K03546	0.000439447	DNA repair protein SbcC/Rad50
KO:K09735	0.00043944	GTP-dependent dephospho-CoA kinase
KO:K00246	0.000438847	fumarate reductase subunit C
COG2962	0.000438831	EamA domain-containing membrane protein RarD
PF01886	0.000438711	Protein of unknown function DUF61
KO:K19772	0.000438583	triacylglycerol lipase
KO:K02626	0.0004377	arginine decarboxylase
PF09336	0.000437449	Vps4 C terminal oligomerisation domain
PF01576	0.000437167	Myosin tail
COG1372	0.000435998	intein/homing endonuclease
KO:K19145	0.000435483	CRISPR-associated protein Csx16
KO:K09251	0.000435385	putrescine aminotransferase
PF01902	0.000435084	Diphthamide synthase
PF06677	0.000434466	Sjogren's syndrome/scleroderma autoantigen 1 (Autoantigen p27)
KO:K02346	0.000434171	DNA polymerase IV
PF01724	0.000434136	Domain of unknown function DUF29
EC:5.4.99.30	0.000432646	UDP-arabinopyranose mutase.
KO:K05982	0.000432612	deoxyribonuclease V
PF04255	0.000431672	Protein of unknown function (DUF433)
KO:K13556	0.000429872	UDP-N-acetyl-D-glucosamine:ribostamycin N-acetyl-D-glucosaminyltransferase
EC:1.16.1.1	0.000429025	mercury(II) reductase.
PF04895	0.000428788	Archaeal Nre, C-terminal
PF08497	0.000428157	Radical SAM N-terminal
EC:1.1.1.44	0.000427998	phosphogluconate dehydrogenase (NADP(+)-dependent, decarboxylating).
EC:3.1.4.58	0.000427286	RNA 2',3'-cyclic 3'-phosphodiesterase.
KO:K03217	0.00042661	YidC/Oxa1 family membrane protein insertase
PF09520	0.000426235	Type II restriction endonuclease, TdeIII
KO:K15342	0.000426069	CRISP-associated protein Cas1
KO:K18138	0.000425752	multidrug efflux pump
COG3344	0.000425199	retron-type reverse transcriptase
PF01695	0.000424932	IstB-like ATP binding protein
COG2206	0.000422485	HD-GYP domain-containing protein (c-di-GMP phosphodiesterase class II)
KO:K19136	0.000422075	CRISPR-associated protein Csx17
KO:K11913	0.000421909	type VI secretion system protein
COG0438	0.000421454	glycosyltransferase involved in cell wall biosynthesis
COG1108	0.000421408	ABC-type Mn2+/Zn2+ transport system permease subunit
EC:2.1.1.45	0.000418201	thymidylate synthase.
COG2814	0.00041708	predicted MFS family arabinose efflux permease
KO:K03563	0.000417017	carbon storage regulator
COG4034	0.000415687	hypothetical protein
PF06212	0.000414679	GRIM-19 protein
COG3685	0.00041446	ferritin-like metal-binding protein YciE
KO:K00575	0.000413188	chemotaxis protein methyltransferase CheR
KO:K10797	0.000412042	2-enoate reductase
COG3286	0.000411389	hypothetical protein
KO:K15037	0.000410965	biotin carboxyl carrier protein
KO:K14561	0.000410932	U3 small nucleolar ribonucleoprotein protein IMP4
KO:K01905	0.00040935	acetate---CoA ligase (ADP-forming) subunit alpha
KO:K02481	0.000409181	two-component system, NtrC family, response regulator
KO:K19170	0.000408968	DNA sulfur modification protein DndC
KO:K01580	0.000408603	glutamate decarboxylase
KO:K03205	0.000406647	type IV secretion system protein VirD4
PF02590	0.000406461	Predicted SPOUT methyltransferase
COG3604	0.000405934	transcriptional regulator with GAF, ATPase, and Fis domain
PF16248	0.000405084	Domain of unknown function (DUF4905)
EC:2.1.1.207	0.000404806	tRNA (cytidine(34)-2'-O)-methyltransferase.
PF08527	0.000403964	Protein-arginine deiminase (PAD) middle domain
PF18298	0.000403186	NusG additional domain
EC:1.14.13.244	0.000402547	phenol 2-monooxygenase (NADH).
KO:K00782	0.00040225	L-lactate dehydrogenase complex protein LldG
PF08267	0.000401642	Cobalamin-independent synthase, N-terminal domain
COG1221	0.000401146	transcriptional regulator with AAA-type ATPase domain
KO:K05780	0.000400871	alpha-D-ribose 1-methylphosphonate 5-triphosphate synthase subunit PhnL
PF16078	0.000399769	2-oxoglutarate dehydrogenase N-terminus
PF02170	0.00039975	PAZ domain
KO:K16318	0.000399541	tRNA (guanine6-N2)-methyltransferase
COG2312	0.000399074	erythromycin esterase-like protein
COG3588	0.000398721	fructose-bisphosphate aldolase class 1
PF03416	0.000397655	Peptidase family C54
EC:3.2.1.85	0.000396133	6-phospho-beta-galactosidase.
COG1824	0.000395932	cation transporter-like permease
KO:K19046	0.000395874	CRISPR system Cascade subunit CasB
KO:K00174	0.000395125	2-oxoglutarate/2-oxoacid ferredoxin oxidoreductase subunit alpha
KO:K02921	0.000394322	large subunit ribosomal protein L37Ae
KO:K19158	0.000393515	toxin YoeB
COG4274	0.000393015	uncharacterized protein with GYD domain
COG1996	0.000392348	DNA-directed RNA polymerase subunit RPC12/RpoP
KO:K19139	0.000391728	CRISPR-associated protein Csm4
PF02915	0.000389619	Rubrerythrin
KO:K07068	0.000387181	uncharacterized protein
COG0846	0.000386834	NAD-dependent SIR2 family protein deacetylase
PF02205	0.000386264	WH2 motif
KO:K21772	0.000384721	transcriptional activator protein Pur-alpha
PF10382	0.00038389	Protein of unknown function (DUF2439)
KO:K02631	0.000383845	phycoerythrocyanin alpha-cysteine-84 phycoviolobilin lyase/isomerase subunit PecE
KO:K07113	0.000382903	UPF0716 protein FxsA
PF05838	0.000382522	Glycosyl hydrolase 108
COG0864	0.000382511	metal-responsive CopG/Arc/MetJ family transcriptional regulator
EC:1.21.4.2	0.000382493	glycine reductase.
KO:K19114	0.000381921	CRISPR-associated protein Csh1
KO:K03210	0.000381666	preprotein translocase subunit YajC
PF09818	0.000381506	Predicted ATPase of the ABC class
COG3963	0.00038149	phospholipid N-methyltransferase
PF11848	0.000381387	Domain of unknown function (DUF3368)
PF09250	0.0003813	Bifunctional DNA primase/polymerase, N-terminal
COG0555	0.000381161	ABC-type sulfate transport system permease component
KO:K23370	0.00038079	L-serine kinase (ADP)
PF04384	0.000380484	Iron-sulphur cluster assembly
KO:K06206	0.000379918	sugar fermentation stimulation protein A
KO:K12466	0.000379745	(+)-trans-carveol dehydrogenase
COG3668	0.000378177	plasmid stabilization system protein ParE
PF04592	0.000377813	Selenoprotein P, N terminal region
PF06433	0.000377597	Methylamine dehydrogenase heavy chain (MADH)
KO:K09805	0.000377337	uncharacterized protein
KO:K00449	0.00037729	protocatechuate 3,4-dioxygenase, beta subunit
COG0641	0.000376291	sulfatase maturation enzyme AslB (radical SAM superfamily)
PF09826	0.000376222	Beta propeller domain
KO:K00527	0.00037607	ribonucleoside-triphosphate reductase (thioredoxin)
COG1946	0.00037533	acyl-CoA thioesterase
KO:K18313	0.000374746	succinyl-CoA---D-citramalate CoA-transferase
EC:1.4.1.13	0.000374543	glutamate synthase (NADPH).
COG2177	0.000373523	cell division protein FtsX
KO:K08943	0.000373064	photosystem P840 reaction center protein PscD
COG5511	0.000373015	capsid protein
COG2807	0.000372748	cyanate permease
COG0389	0.000372521	nucleotidyltransferase/DNA polymerase involved in DNA repair
KO:K01945	0.000372222	phosphoribosylamine---glycine ligase
PF00510	0.000372219	Cytochrome c oxidase subunit III
PF00137	0.000372173	ATP synthase subunit C
KO:K19068	0.00037203	UDP-2-acetamido-2,6-beta-L-arabino-hexul-4-ose reductase
COG1584	0.000371942	succinate-acetate transporter protein
PF02895	0.000370485	Signal transducing histidine kinase, homodimeric domain
PF05136	0.000370105	Phage portal protein, lambda family
COG4129	0.000368986	uncharacterized membrane protein YgaE (UPF0421/DUF939 family)
KO:K20140	0.000368104	2-oxoglutarate carboxylase large subunit
KO:K18332	0.000368046	NADP-reducing hydrogenase subunit HndD
PF14338	0.000367794	Mrr N-terminal domain
EC:3.6.4.13	0.000366659	RNA helicase.
COG3889	0.000364474	hypothetical protein
EC:2.3.1.210	0.000364133	dTDP-4-amino-4,6-dideoxy-D-galactose acyltransferase.
KO:K13602	0.000363718	bacteriochlorophyllide d C-12(1)-methyltransferase
COG1813	0.00036317	ribosome-binding protein aMBF1 (putative translation factor)
KO:K03030	0.000361931	26S proteasome regulatory subunit N11
EC:3.1.13.5	0.000361673	ribonuclease D.
COG0655	0.000360473	multimeric flavodoxin WrbA
COG0365	0.000360464	acyl-coenzyme A synthetase/AMP-(fatty) acid ligase
KO:K06147	0.000359901	ATP-binding cassette, subfamily B, bacterial
EC:6.2.1.3	0.000357769	long-chain-fatty-acid--CoA ligase.
PF02108	0.000357386	Flagellar assembly protein FliH
EC:1.3.1.86	0.000356334	crotonyl-CoA reductase.
KO:K07017	0.000356118	uncharacterized protein
KO:K03867	0.000355559	UDP-glucose:tetrahydrobiopterin glucosyltransferase
PF06371	0.000354802	Diaphanous GTPase-binding Domain
PF02579	0.000354359	Dinitrogenase iron-molybdenum cofactor
KO:K10198	0.000354184	glucose/arabinose transport system permease protein
KO:K06935	0.000354177	uncharacterized protein
PF01941	0.000352907	S-adenosylmethionine synthetase (AdoMet synthetase)
KO:K03399	0.000352811	cobalt-precorrin-7 (C5)-methyltransferase
PF01172	0.000352789	Shwachman-Bodian-Diamond syndrome (SBDS) protein
EC:6.3.1.1	0.000352253	aspartate--ammonia ligase.
PF04607	0.000352113	Region found in RelA / SpoT proteins
PF00668	0.000350737	Condensation domain
PF01369	0.000349905	Sec7 domain
COG4913	0.000349488	uncharacterized protein YPO0396
PF06228	0.000348573	Haem utilisation ChuX/HutX
PF01446	0.000347289	Replication protein
PF18709	0.000347101	Dynamin-like helical domain
KO:K01740	0.000347027	O-acetylhomoserine (thiol)-lyase
KO:K08902	0.000346773	photosystem II Psb27 protein
PF03006	0.000346634	Haemolysin-III related
PF04221	0.000346551	RelB antitoxin
COG3473	0.000346285	maleate cis-trans isomerase
PF01008	0.00034614	Initiation factor 2 subunit family
PF05088	0.000346124	Bacterial NAD-glutamate dehydrogenase
KO:K17221	0.000345394	sulfur reductase membrane anchor
KO:K09762	0.000345089	cell division protein WhiA
PF07826	0.000345016	IMP cyclohydrolase-like protein
KO:K18045	0.000344916	tyrosine-protein phosphatase SIW14
COG2273	0.000343552	beta-glucanase (GH16 family)
COG4214	0.000343545	ABC-type xylose transport system permease subunit
PF02225	0.000343409	PA domain
COG2414	0.000343375	aldehyde:ferredoxin oxidoreductase
EC:2.7.1.153	0.000343089	phosphatidylinositol-4,5-bisphosphate 3-kinase.
PF16317	0.000342961	Glycosyl hydrolase family 99
PF12161	0.00034286	HsdM N-terminal domain
COG1320	0.000342033	multisubunit Na+/H+ antiporter MnhG subunit
KO:K13379	0.000341573	reversibly glycosylated polypeptide / UDP-arabinopyranose mutase
COG3378	0.000341385	phage/plasmid-associated DNA primase
PF09858	0.000341186	Predicted membrane protein (DUF2085)
PF04634	0.000340866	Protein of unknown function, DUF600
PF01079	0.000340825	Hint module
PF13610	0.000339792	DDE domain
PF08608	0.000339519	Wyosine base formation
PF08550	0.000339513	Fungal protein of unknown function (DUF1752)
PF12434	0.000338997	Malate dehydrogenase enzyme
COG4928	0.0003389	predicted KAP-like P-loop ATPase
PF02630	0.000338726	SCO1/SenC
PF01020	0.000338165	Ribosomal L40e family
PF00708	0.000337958	Acylphosphatase
COG2443	0.000336738	preprotein translocase subunit Sss1
COG0203	0.000336695	ribosomal protein L17
COG3121	0.000334903	P pilus assembly chaperone PapD
KO:K07897	0.000334384	Ras-related protein Rab-7A
PF14354	0.000334284	Restriction alleviation protein Lar
PF14844	0.000333991	PH domain associated with Beige/BEACH
PF08011	0.000333749	PD-(D/E)XK nuclease superfamily
KO:K05995	0.000333726	dipeptidase E
EC:2.1.1.256	0.000332846	tRNA (guanine(6)-N(2))-methyltransferase.
KO:K06013	0.000332574	STE24 endopeptidase
KO:K01682	0.00033252	aconitate hydratase 2 / 2-methylisocitrate dehydratase
PF00263	0.000332316	Bacterial type II and III secretion system protein
KO:K16906	0.000330494	fluoroquinolone transport system permease protein
COG1034	0.000329206	NADH dehydrogenase/NADH:ubiquinone oxidoreductase subunit G
KO:K19032	0.000328709	30S ribosomal protein 3
PF02388	0.000328656	FemAB family
PF04326	0.000328605	Putative DNA-binding domain
COG0061	0.000328126	NAD kinase
PF09281	0.00032795	Taq polymerase, exonuclease
KO:K07500	0.000327524	DNA endonuclease
EC:6.3.4.2	0.000327367	CTP synthase (glutamine hydrolyzing).
COG2984	0.000327	ABC-type uncharacterized transport system substrate-binding protein
KO:K02722	0.000326833	photosystem II PsbX protein
PF09536	0.000326269	Protein of unknown function (DUF2378)
KO:K18465	0.000325194	WASH complex subunit 7
COG2521	0.000324296	predicted methyltransferase
COG4912	0.000323874	3-methyladenine DNA glycosylase AlkD
KO:K08827	0.000323859	serine/threonine-protein kinase PRP4
EC:2.7.1.2	0.000323569	glucokinase.
PF05159	0.000321298	Capsule polysaccharide biosynthesis protein
COG2963	0.000320483	transposase-like protein
PF02508	0.000320424	Rnf-Nqr subunit, membrane protein
COG2174	0.000319774	ribosomal protein L34E
PF14010	0.000319768	Phosphoenolpyruvate carboxylase
EC:1.5.-	0.000319336
COG2428	0.000319279	ribosome biogenesis SPOUT family RNA methylase Rps3
PF03815	0.000318698	LCCL domain
PF14353	0.000318689	CpXC protein
COG3791	0.000318214	hypothetical protein
EC:2.3.1.199	0.000318009	very-long-chain 3-oxoacyl-CoA synthase.
COG1296	0.00031775	predicted branched-subunit amino acid permease
EC:5.4.99.24	0.00031724	23S rRNA pseudouridine(955/2504/2580) synthase.
KO:K02983	0.000315932	small subunit ribosomal protein S30e
KO:K24658	0.000315663	O-antigen biosynthesis alpha-1,2-mannosyltransferase
KO:K02629	0.000313776	phycoerythrocyanin beta chain
PF13495	0.0003129	Phage integrase, N-terminal SAM-like domain
KO:K01952	0.000310956	phosphoribosylformylglycinamidine synthase
COG0685	0.000310539	5,10-methylenetetrahydrofolate reductase
PF04069	0.000310515	Substrate binding domain of ABC-type glycine betaine transport system
EC:1.3.7.3	0.000310284	phycoerythrobilin:ferredoxin oxidoreductase.
PF13936	0.000309104	Helix-turn-helix domain
COG0772	0.000309	cell division protein FtsW (lipid II flippase)
KO:K14769	0.000308986	U3 small nucleolar RNA-associated protein 11
KO:K00661	0.000308037	maltose O-acetyltransferase
PF03209	0.000307245	PUCC protein
KO:K14469	0.000307037	acrylyl-CoA reductase (NADPH) / 3-hydroxypropionyl-CoA dehydratase / 3-hydroxypropionyl-CoA synthetase
PF01614	0.000306799	Bacterial transcriptional regulator
EC:2.3.2.4	0.000306507	Transferred entry: 4.3.2.9.
PF18077	0.0003042	Domain of unknown function (DUF5595)
PF14244	0.00030418	gag-polypeptide of LTR copia-type
PF11798	0.000303713	IMS family HHH motif
KO:K07124	0.000303621	uncharacterized protein
COG1002	0.00030337	type II restriction/modification system DNA methylase subunit YeeA
EC:3.5.4.28	0.000303227	S-adenosylhomocysteine deaminase.
KO:K09798	0.000303077	uncharacterized protein
KO:K19223	0.000302588	peptidoglycan DL-endopeptidase LytF
COG1236	0.000302585	Cft2 family RNA processing exonuclease
COG3255	0.000302255	putative sterol carrier protein
PF02005	0.000301347	N2,N2-dimethylguanosine tRNA methyltransferase
KO:K11951	0.000301206	bicarbonate transport system permease protein
KO:K01906	0.000300436	6-carboxyhexanoate--CoA ligase
KO:K12819	0.00029978	pre-mRNA-processing factor SLU7
KO:K03144	0.000299391	transcription initiation factor TFIIH subunit 4
KO:K08226	0.000299168	MFS transporter, BCD family, chlorophyll transporter
PF07902	0.000299037	gp58-like protein
COG1020	0.000298254	non-ribosomal peptide synthetase component F
PF09988	0.000298239	Uncharacterized metal-binding protein (DUF2227)
COG1346	0.000298199	putative effector of murein hydrolase
COG1266	0.000298163	membrane protease YdiL (CAAX protease family)
EC:1.3.7.5	0.000297885	phycocyanobilin:ferredoxin oxidoreductase.
PF09317	0.00029761	Domain of unknown function (DUF1974)
COG2162	0.000297222	arylamine N-acetyltransferase
PF09356	0.000297074	Phage conserved hypothetical protein BR0599
KO:K09342	0.000296949	homeobox protein Nkx-2.1
COG1670	0.000296876	RimJ/RimL family protein N-acetyltransferase
PF01701	0.000296435	Photosystem I reaction centre subunit IX / PsaJ
COG4565	0.000296085	response regulator of citrate/malate metabolism
EC:1.8.4.12	0.000295853	peptide-methionine (R)-S-oxide reductase.
PF01325	0.000295828	Iron dependent repressor, N-terminal DNA binding domain
COG3748	0.000295749	uncharacterized membrane protein
KO:K06190	0.000295715	intracellular septation protein
PF01339	0.00029399	CheB methylesterase
KO:K01826	0.000293587	5-carboxymethyl-2-hydroxymuconate isomerase
COG3381	0.000293563	TorA maturation chaperone TorD
EC:4.1.1.82	0.000293521	phosphonopyruvate decarboxylase.
COG4802	0.000293024	ferredoxin-thioredoxin reductase catalytic subunit
PF09956	0.000292953	Uncharacterized conserved protein (DUF2190)
KO:K01684	0.000292825	galactonate dehydratase
PF13685	0.000292771	Iron-containing alcohol dehydrogenase
COG2002	0.000292719	bifunctional DNA-binding transcriptional regulator/antitoxin component of YhaV-PrlF toxin-antitoxin module
KO:K06019	0.000292615	pyrophosphatase PpaX
PF00313	0.000292265	'Cold-shock' DNA-binding domain
EC:1.4.9.2	0.00029221	aralkylamine dehydrogenase (azurin).
COG2921	0.000292146	putative lipoic acid-binding regulatory protein
COG1914	0.000292096	Mn2+/Fe2+ NRAMP family transporter
PF04233	0.000291571	Phage Mu protein F like protein
PF11283	0.0002915	Protein of unknown function (DUF3084)
COG0031	0.00029093	cysteine synthase
PF04342	0.000290925	Putative member of DMT superfamily (DUF486)
PF01165	0.000290918	Ribosomal protein S21
EC:1.1.1.61	0.000290747	4-hydroxybutyrate dehydrogenase.
KO:K08698	0.000290555	carbon dioxide concentrating mechanism protein CcmM
COG2907	0.000290484	predicted NAD/FAD-binding protein
KO:K04115	0.000290459	benzoyl-CoA reductase subunit D
PF06775	0.000289443	Putative adipose-regulatory protein (Seipin)
PF18083	0.000289411	Proline utilization A N-terminal domain
PF03461	0.000288851	TRCF domain
COG2167	0.000287703	ribosomal protein L39E
COG1396	0.000287131	transcriptional regulator with XRE-family HTH domain
KO:K01964	0.00028668	acetyl-CoA/propionyl-CoA carboxylase
EC:3.1.1.96	0.000286678	D-aminoacyl-tRNA deacylase.
COG2135	0.000286557	putative SOS response-associated peptidase YedK
EC:3.4.24.84	0.000285775	Ste24 endopeptidase.
EC:2.7.7.7	0.000285559	DNA-directed DNA polymerase.
KO:K01919	0.000285501	glutamate--cysteine ligase
KO:K19299	0.000284705	aminoglycoside 3'-phosphotransferase III
PF00083	0.000284151	Sugar (and other) transporter
KO:K19117	0.000283945	CRISPR-associated protein Csd1
COG3565	0.000283857	extradiol dioxygenase family protein
PF14344	0.000283617	Domain of unknown function (DUF4397)
KO:K18475	0.000283182	lysine-N-methylase
PF14520	0.000282799	Helix-hairpin-helix domain
KO:K07732	0.000282724	riboflavin kinase, archaea type
COG1251	0.000282294	NAD(P)H-nitrite reductase large subunit
COG4753	0.000281941	YesN/AraC family two-component response regulator
PF11981	0.000281901	Domain of unknown function (DUF3482)
KO:K11105	0.000281784	potassium/hydrogen antiporter
PF19607	0.000281707	Family of unknown function (DUF6112)
COG1599	0.000281684	ssDNA-binding replication factor A large subunit
PF00930	0.000281233	Dipeptidyl peptidase IV (DPP IV) N-terminal region
PF10865	0.000280888	Domain of unknown function (DUF2703)
EC:3.5.2.2	0.000280832	dihydropyrimidinase.
PF13406	0.000280741	Transglycosylase SLT domain
EC:3.5.1.2	0.000280729	glutaminase.
PF12623	0.000280703	RNA repair, ligase-Pnkp-associating, region of Hen1
PF02006	0.000280574	Phosphopantothenate/pantothenate synthetase
PF04135	0.000280574	Nucleolar RNA-binding protein, Nop10p family
PF04212	0.000279644	MIT (microtubule interacting and transport) domain
EC:4.2.1.107	0.000279023	3alpha,7alpha,12alpha-trihydroxy-5beta-cholest-24-enoyl-CoA hydratase.
KO:K06053	0.000278962	recombining binding protein suppressor of hairless
COG1430	0.000278736	uncharacterized membrane protein (UPF0127 family)
PF05138	0.00027818	Phenylacetic acid catabolic protein
COG0834	0.00027787	ABC-type amino acid transport substrate-binding protein
EC:2.5.1.19	0.000277699	3-phosphoshikimate 1-carboxyvinyltransferase.
KO:K07114	0.00027735	Ca-activated chloride channel homolog
KO:K00574	0.000277295	cyclopropane-fatty-acyl-phospholipid synthase
EC:2.5.1.97	0.000276724	pseudaminic acid synthase.
PF02538	0.000276295	Hydantoinase B/oxoprolinase
EC:4.1.1.48	0.000274345	indole-3-glycerol-phosphate synthase.
KO:K00567	0.000273571	methylated-DNA-[protein]-cysteine S-methyltransferase
PF01981	0.000273524	Peptidyl-tRNA hydrolase PTH2
KO:K02277	0.000273496	cytochrome c oxidase subunit IV
COG2827	0.00027333	predicted GIY-YIG superfamily endonuclease
PF09015	0.000271182	NgoMIV restriction enzyme
PF00651	0.000270628	BTB/POZ domain
KO:K09680	0.000270519	type II pantothenate kinase
COG1890	0.000269978	ribosomal protein S3AE
PF12019	0.000269676	Type II transport protein GspH
PF07497	0.000269538	Rho termination factor, RNA-binding domain
PF19502	0.000269225	Nucleotidyltransferase of unknown function (DUF6036)
EC:1.13.11.6	0.000269121	3-hydroxyanthranilate 3,4-dioxygenase.
PF14921	0.000269034	Adenomatosis polyposis coli down-regulated 1
KO:K03617	0.000268919	Na+-translocating ferredoxin:NAD+ oxidoreductase subunit A
KO:K22309	0.00026876	ornithine lipid N-methyltransferase
PF03176	0.000267969	MMPL family
KO:K01337	0.000267456	lysyl endopeptidase
COG1942	0.000267406	phenylpyruvate tautomerase PptA (4-oxalocrotonate tautomerase family)
PF04413	0.000267316	3-Deoxy-D-manno-octulosonic-acid transferase (kdotransferase)
EC:4.1.1.50	0.000267197	adenosylmethionine decarboxylase.
PF11127	0.000267016	Protein of unknown function (DUF2892)
COG1033	0.00026675	predicted RND superfamily exporter protein
KO:K07050	0.000266646	misacylated tRNA(Ala) deacylase
PF00550	0.000266545	Phosphopantetheine attachment site
PF13651	0.000266434	Adenine-specific methyltransferase EcoRI
COG4715	0.000265674	uncharacterized Zn finger protein
KO:K10670	0.00026531	glycine/sarcosine/betaine reductase complex component A
PF18269	0.000265119	T3SS EscN ATPase C-terminal domain
COG0525	0.000265099	valyl-tRNA synthetase
COG1637	0.000264527	RecB family endonuclease NucS
KO:K09650	0.000263905	rhomboid-like protein
EC:2.7.1.20	0.000262723	adenosine kinase.
COG4272	0.000262371	uncharacterized membrane protein
PF00773	0.000261927	RNB domain
EC:2.7.7.62	0.000261519	adenosylcobinamide-phosphate guanylyltransferase.
COG1447	0.000260595	cellobiose-specific phosphotransferase system component IIA
PF10162	0.000260506	G8 domain
EC:2.1.3.1	0.000260362	methylmalonyl-CoA carboxytransferase.
KO:K00002	0.000260169	alcohol dehydrogenase (NADP+)
KO:K01473	0.000259599	N-methylhydantoinase A
COG1104	0.000259347	cysteine sulfinate desulfinase/cysteine desulfurase-like protein
KO:K13371	0.000259293	aralkylamine dehydrogenase light chain
EC:2.7.1.1	0.000259151	hexokinase.
KO:K18128	0.000259045	D-glyceraldehyde dehydrogenase (NADP+)
PF02894	0.000257836	Oxidoreductase family, C-terminal alpha/beta domain
PF05437	0.000257177	Branched-chain amino acid transport protein (AzlD)
KO:K07727	0.000256827	putative transcriptional regulator
PF04721	0.000256812	PNGase C-terminal domain, mannose-binding module PAW
KO:K08315	0.000255975	hydrogenase 3 maturation protease
PF05129	0.00025585	Transcription elongation factor Elf1 like
COG2810	0.000255839	predicted type IV restriction endonuclease
KO:K03214	0.000255557	RNA methyltransferase, TrmH family
EC:3.5.1.136	0.000255379	N,N'-diacetylchitobiose non-reducing end deacetylase.
KO:K17241	0.000255092	alpha-1,4-digalacturonate transport system substrate-binding protein
COG0693	0.000254499	putative intracellular protease/amidase
COG3217	0.000254418	uncharacterized protein YcbX
KO:K12979	0.00025384	beta-hydroxylase
PF14220	0.000253651	Domain of unknown function (DUF4329)
KO:K16889	0.000253162	cation channel sperm-associated protein 1
COG3226	0.000252972	DNA-binding transcriptional regulator YbjK
PF05016	0.000252867	ParE toxin of type II toxin-antitoxin system, parDE
PF08331	0.000252746	Domain of unknown function (DUF1730)
PF13146	0.000252633	TRL-like protein family
PF01408	0.000251842	Oxidoreductase family, NAD-binding Rossmann fold
KO:K01058	0.000251763	phospholipase A1/A2
KO:K06870	0.000251113	uncharacterized protein
KO:K13670	0.000250674	putative glycosyltransferase
PF03102	0.000250391	NeuB family
KO:K16792	0.000249923	methanogen homoaconitase large subunit
PF04230	0.000249865	Polysaccharide pyruvyl transferase
PF05866	0.000249765	Endodeoxyribonuclease RusA
KO:K03336	0.000249609	3D-(3,5/4)-trihydroxycyclohexane-1,2-dione acylhydrolase (decyclizing)
EC:1.14.13.141	0.000249121	Transferred entry: 1.14.15.29.
PF00408	0.000248967	Phosphoglucomutase/phosphomannomutase, C-terminal domain
EC:2.7.3.9	0.000248965	phosphoenolpyruvate--protein phosphotransferase.
COG1107	0.000248907	RecJ-like exonuclease
KO:K07493	0.000248457	putative transposase
PF07889	0.000248454	Protein of unknown function (DUF1664)
COG2992	0.000248154	uncharacterized FlgJ-related protein
KO:K00598	0.000247631	trans-aconitate 2-methyltransferase
KO:K09858	0.000247307	SEC-C motif domain protein
PF14607	0.000247152	N-terminus of Esterase_SGNH_hydro-type
PF02442	0.000246875	Lipid membrane protein of large eukaryotic DNA viruses
KO:K02658	0.000246748	twitching motility two-component system response regulator PilH
PF08774	0.000246602	VRR-NUC domain
PF09566	0.000245724	SacI restriction endonuclease
KO:K01791	0.00024541	UDP-N-acetylglucosamine 2-epimerase (non-hydrolysing)
COG1324	0.000245329	uncharacterized protein involved in tolerance to divalent cations
COG3316	0.000245223	transposase-like protein
PF00920	0.000244931	Dehydratase family
KO:K21000	0.00024488	polysaccharide biosynthesis protein PslG
COG1898	0.000243852	dTDP-4-dehydrorhamnose 3,5-epimerase-like enzyme
KO:K07319	0.000243719	adenine-specific DNA-methyltransferase
COG0081	0.000243219	ribosomal protein L1
KO:K05989	0.000242833	alpha-L-rhamnosidase
EC:1.10.2.-	0.000242753	With a cytochrome as acceptor.
KO:K05830	0.000242632	LysW-gamma-L-lysine/LysW-L-ornithine aminotransferase
COG0457	0.000242479	tetratricopeptide (TPR) repeat protein
COG0495	0.000242445	leucyl-tRNA synthetase
PF02341	0.00024226	RbcX protein
COG3462	0.000241045	uncharacterized membrane protein
EC:1.6.1.2	0.000240826	Transferred entry: 7.1.1.1.
KO:K00625	0.000240261	phosphate acetyltransferase
COG1084	0.000239222	GTP1/Obg family GTP-binding protein
KO:K01512	0.000238817	acylphosphatase
PF13831	0.000238751	PHD-finger
KO:K11273	0.000238631	chromosome transmission fidelity protein 1
KO:K06205	0.000238324	MioC protein
PF05069	0.00023774	Phage virion morphogenesis family
KO:K15234	0.000236547	citryl-CoA lyase
PF19308	0.000236074	CRISPR Cas6 N-terminal domain
COG4908	0.000235255	NRPS condensation-like uncharacterized protein
PF02628	0.000234432	Cytochrome oxidase assembly protein
KO:K12452	0.000234279	CDP-4-dehydro-6-deoxyglucose reductase, E1
PF00498	0.000234237	FHA domain
KO:K17997	0.00023354	iron-hydrogenase subunit alpha
PF11849	0.00023291	Domain of unknown function (DUF3369)
PF10958	0.000232771	Protein of unknown function (DUF2759)
PF02624	0.000232749	YcaO cyclodehydratase, ATP-ad Mg2+-binding
COG0008	0.000232688	glutamyl/glutaminyl-tRNA synthetase
EC:4.2.1.116	0.000232614	3-hydroxypropionyl-CoA dehydratase.
PF09366	0.000231956	Protein of unknown function (DUF1997)
PF14064	0.000231915	HmuY protein
PF05057	0.000231096	Putative serine esterase (DUF676)
KO:K10039	0.000231021	aspartate/glutamate/glutamine transport system substrate-binding protein
EC:5.4.99.18	0.000230448	5-(carboxyamino)imidazole ribonucleotide mutase.
PF07608	0.000230292	Protein of unknown function (DUF1571)
PF01371	0.000230245	Trp repressor protein
COG1976	0.000229578	translation initiation factor 6 (eIF-6)
EC:1.1.1.298	0.000229321	3-hydroxypropionate dehydrogenase (NADP(+)).
KO:K00184	0.000229001	dimethyl sulfoxide reductase iron-sulfur subunit
COG4665	0.000228847	TRAP-type mannitol/chloroaromatic compound transport system permease small subunit
PF03619	0.000228694	Organic solute transporter Ostalpha
PF11148	0.00022864	Protein of unknown function (DUF2922)
KO:K18674	0.000228563	N-acetylgalactosamine kinase
COG4947	0.000227934	esterase/lipase superfamily enzyme
PF04973	0.00022792	Nicotinamide mononucleotide transporter
KO:K13310	0.0002279	dTDP-3-amino-3,4,6-trideoxy-alpha-D-glucose transaminase
KO:K02962	0.000227752	small subunit ribosomal protein S17e
COG3804	0.000227746	hypothetical protein
PF18517	0.000227706	Leucine zipper with capping helix domain
PF01421	0.00022763	Reprolysin (M12B) family zinc metalloprotease
KO:K09845	0.00022742	1-hydroxycarotenoid 3,4-desaturase
COG5471	0.000227097	predicted RecA/RadA family phage recombinase
KO:K11446	0.000227017	[histone H3]-trimethyl-L-lysine4 demethylase
PF03129	0.000226167	Anticodon binding domain
PF01248	0.000226138	Ribosomal protein L7Ae/L30e/S12e/Gadd45 family
KO:K09738	0.000225706	uncharacterized protein
KO:K03284	0.00022561	magnesium transporter
PF08706	0.000225466	D5 N terminal like
EC:5.4.99.1	0.000225094	methylaspartate mutase.
PF18891	0.000225005	FANCL UBC-like domain 3
KO:K08975	0.000225001	putative membrane protein
COG0112	0.000224886	glycine/serine hydroxymethyltransferase
EC:2.6.1.46	0.000224508	diaminobutyrate--pyruvate transaminase.
PF00817	0.000224425	impB/mucB/samB family
EC:1.1.1.163	0.00022383	cyclopentanol dehydrogenase.
EC:5.3.1.17	0.000223655	5-dehydro-4-deoxy-D-glucuronate isomerase.
KO:K09129	0.000223331	uncharacterized protein
COG1086	0.000223304	FlaA1/EpsC-like NDP-sugar epimerase
PF05499	0.000222851	DNA methyltransferase 1-associated protein 1 (DMAP1)
KO:K15366	0.000222226	salmonella plasmid virulence protein B
KO:K17489	0.000222139	methylmalonyl-CoA carboxyltransferase 12S subunit
COG4618	0.000221748	ABC-type protease/lipase transport system fused ATPase/permease subunit
KO:K16929	0.00022162	energy-coupling factor transport system substrate-specific component
EC:1.3.1.74	0.000221475	2-alkenal reductase [NAD(P)(+)].
EC:2.4.1.371	0.000221258	polymannosyl GlcNAc-diphospho-ditrans,octacis-undecaprenol 2,3-alpha-
PF18821	0.000221025	Large polyvalent protein-associated domain 7
KO:K09958	0.000220757	uncharacterized protein
PF03352	0.000220681	Methyladenine glycosylase
COG2895	0.000220355	sulfate adenylyltransferase subunit 1 (EFTu-like GTPase family)
KO:K07991	0.000220271	archaeal preflagellin peptidase FlaK
KO:K18124	0.00022027	glucose/galactose 1-dehydrogenase (NADP+)
KO:K09157	0.000220236	uncharacterized protein
EC:3.4.23.52	0.000220201	preflagellin peptidase.
KO:K10254	0.000219885	oleate hydratase
PF13809	0.000219099	Tubulin like
KO:K15038	0.000218677	succinyl-CoA reductase
KO:K14162	0.000218447	error-prone DNA polymerase
PF02534	0.000218101	Type IV secretory system Conjugative DNA transfer
KO:K11527	0.000217687	two-component system, sensor histidine kinase and response regulator
PF13144	0.000217211	Chaperone for flagella basal body P-ring formation
PF19583	0.000216828	ODP family beta lactamase
PF10047	0.000216747	Protein of unknown function (DUF2281)
COG4768	0.000216733	uncharacterized protein YoxC
EC:2.1.1.179	0.000216717	16S rRNA (guanine(1405)-N(7))-methyltransferase.
PF01861	0.000216432	Branched-chain polyamine synthase A C-terminal domain
EC:2.2.1.9	0.000216142	2-succinyl-5-enolpyruvyl-6-hydroxy-3-cyclohexene-1-carboxylic-acid
KO:K14820	0.000215925	ribosome biogenesis protein BRX1
COG1154	0.00021499	deoxyxylulose-5-phosphate synthase
PF09077	0.000214805	Mu B transposition protein, C terminal
COG1450	0.000214169	type II secretory pathway component GspD/PulD (secretin)
COG4377	0.000213222	uncharacterized membrane protein YhfC
KO:K05913	0.000213129	2,4'-dihydroxyacetophenone dioxygenase
PF07993	0.000213106	Male sterility protein
COG4623	0.000212957	membrane-bound lytic murein transglycosylase MltF
KO:K07054	0.000212941	uncharacterized protein
PF18525	0.000212658	Cas9 C-terminal domain
KO:K00895	0.00021243	diphosphate-dependent phosphofructokinase
EC:1.12.98.1	0.000212409	coenzyme F420 hydrogenase.
KO:K17229	0.000211765	sulfide dehydrogenase [flavocytochrome c] flavoprotein chain
PF14470	0.000211721	Bacterial PH domain
EC:2.4.1.319	0.000211443	beta-1,4-mannooligosaccharide phosphorylase.
COG3012	0.000211126	uncharacterized protein YchJ
COG3315	0.000211104	O-methyltransferase involved in polyketide biosynthesis
KO:K01591	0.000210988	orotidine-5'-phosphate decarboxylase
PF10318	0.000210936	Serpentine type 7TM GPCR chemoreceptor Srh
PF13192	0.000210419	Thioredoxin domain
KO:K03466	0.000210179	DNA segregation ATPase FtsK/SpoIIIE, S-DNA-T family
PF12870	0.000210087	Domain of unknown function (DUF4878)
COG5655	0.000209974	plasmid rolling circle replication initiator protein Rep
KO:K00167	0.000209888	2-oxoisovalerate dehydrogenase E1 component beta subunit
EC:3.1.3.60	0.000209643	phosphoenolpyruvate phosphatase.
KO:K05880	0.000208859	transcriptional activator for dhaKLM operon
COG1623	0.000208658	DNA integrity scanning protein DisA with diadenylate cyclase activity
KO:K12349	0.00020853	neutral ceramidase
KO:K12506	0.000208338	2-C-methyl-D-erythritol 4-phosphate cytidylyltransferase / 2-C-methyl-D-erythritol 2,4-cyclodiphosphate synthase
PF12985	0.000208063	Domain of unknown function (DUF3869)
PF14451	0.000207811	Mut7-C ubiquitin
PF11513	0.000207756	Thermoplasma acidophilum protein TA0956
KO:K00384	0.000207451	thioredoxin reductase (NADPH)
PF11350	0.000207429	Protein of unknown function (DUF3152)
EC:1.7.1.6	0.000207244	azobenzene reductase.
PF09569	0.000207239	ScaI restriction endonuclease
KO:K16260	0.000206208	mxaD protein
KO:K20531	0.000205822	type IV secretion system protein TrbF
PF06420	0.00020539	Mitochondrial genome maintenance MGM101
PF06100	0.000204844	MCRA family
COG0483	0.000204407	fructose-1,6-bisphosphatase/inositol monophosphatase family enzyme
PF13443	0.000204393	Cro/C1-type HTH DNA-binding domain
PF18480	0.00020436	Domain of unknown function (DUF5615)
PF13427	0.000204253	Domain of unknown function (DUF4111)
KO:K02519	0.00020414	translation initiation factor IF-2
PF05670	0.000203881	NFACT protein RNA binding domain
PF05010	0.000203822	Transforming acidic coiled-coil-containing protein (TACC), C-terminal
PF12363	0.00020381	Phage tail assembly chaperone protein, TAC
COG1727	0.000203013	ribosomal protein L18E
EC:2.3.1.54	0.000202365	formate C-acetyltransferase.
PF03445	0.000201949	Putative nucleotidyltransferase DUF294
PF04294	0.00020186	VanW like protein
PF12611	0.000200754	Putative flagellar
PF00464	0.000200566	Serine hydroxymethyltransferase
PF14748	0.000200116	Pyrroline-5-carboxylate reductase dimerisation
KO:K03588	0.000200083	cell division protein FtsW
KO:K20627	0.000199857	lactoyl-CoA dehydratase subunit beta
PF01740	0.000199801	STAS domain
EC:1.1.2.8	0.000199662	alcohol dehydrogenase (cytochrome c).
COG4631	0.000199632	xanthine dehydrogenase molybdopterin-binding subunit B
COG4731	0.000199347	uncharacterized protein (DUF2147 family)
COG0303	0.00019928	molybdopterin biosynthesis enzyme
PF11165	0.000199173	Protein of unknown function (DUF2949)
KO:K15524	0.000199113	mannosylglycerate hydrolase
PF06653	0.000198357	Tight junction protein, Claudin-like
PF17894	0.000198221	Topo homolgy domain in CRISPR-associated endonuclease Cas9
PF14956	0.000198009	Domain of unknown function (DUF4505)
COG4023	0.000197656	preprotein translocase subunit Sec61beta
KO:K12842	0.000197612	U2-associated protein SR140
KO:K03551	0.00019761	holliday junction DNA helicase RuvB
KO:K01488	0.000197539	adenosine deaminase
EC:1.1.1.87	0.00019739	homoisocitrate dehydrogenase.
KO:K11525	0.000197323	methyl-accepting chemotaxis protein PixJ
PF20123	0.000197312	Family of unknown function (DUF6513)
KO:K01278	0.000196822	dipeptidyl-peptidase 4
PF14595	0.000196196	Thioredoxin
COG4412	0.000195934	bacillopeptidase F (M6 metalloprotease family)
KO:K06971	0.000195848	uncharacterized protein
COG4821	0.000195808	uncharacterized phosphosugar-binding protein
PF00986	0.000195791	DNA gyrase B subunit, carboxyl terminus
KO:K18860	0.000195698	putative succinate dehydrogenase / fumarate reductase, subunit D
KO:K10199	0.00019553	glucose/arabinose transport system ATP-binding protein
PF07679	0.000195394	Immunoglobulin I-set domain
COG2946	0.00019506	DNA relaxase NicK
KO:K02318	0.00019501	phosphopantetheine adenylyltransferase / dephospho-CoA kinase
PF14714	0.00019496	KH-domain-like of EngA bacterial GTPase enzymes, C-terminal
PF11176	0.000194925	Translation machinery-associated protein 16
PF09190	0.000194909	DALR domain
COG0246	0.000194893	mannitol-1-phosphate/altronate dehydrogenase
KO:K03269	0.000194877	UDP-2,3-diacylglucosamine hydrolase
PF08760	0.000194863	Domain of unknown function (DUF1793)
PF11736	0.000194621	Protein of unknown function (DUF3299)
PF04208	0.000194513	Tetrahydromethanopterin S-methyltransferase, subunit A
COG3844	0.000194295	kynureninase
PF14134	0.000194207	Domain of unknown function (DUF4301)
KO:K07729	0.000194205	putative transcriptional regulator
COG3457	0.000193639	predicted amino acid racemase
KO:K02479	0.000193532	two-component system, NarL family, response regulator
KO:K20527	0.000193268	type IV secretion system protein TrbB
PF01939	0.000193077	Endonuclease NucS
PF00889	0.000192937	Elongation factor TS
PF16917	0.000192707	Biotin/lipoate A/B protein ligase family
KO:K06894	0.000192587	alpha-2-macroglobulin
COG2951	0.000192514	membrane-bound lytic murein transglycosylase B
PF13579	0.000192318	Glycosyl transferase 4-like domain
PF00875	0.000192252	DNA photolyase
KO:K12139	0.000191805	hydrogenase-4 component D
KO:K03620	0.000191662	Ni/Fe-hydrogenase 1 B-type cytochrome subunit
PF11433	0.000191642	Protein of unknown function (DUF3198)
COG3436	0.000191448	transposase
COG2905	0.00019137	signal-transduction protein with cAMP-binding, CBS, and nucleotidyltransferase domain
KO:K03699	0.000191249	putative hemolysin
PF03737	0.000190919	Aldolase/RraA
PF11965	0.000190902	Domain of unknown function (DUF3479)
KO:K22943	0.000190258	protein YIPF6
KO:K06907	0.000190242	uncharacterized protein
PF14505	0.000190093	Domain of unknown function (DUF4438)
PF13847	0.000190038	Methyltransferase domain
PF03841	0.000189741	L-seryl-tRNA selenium transferase
COG2031	0.000189597	short subunit fatty acids transporter
KO:K00349	0.000189132	Na+-transporting NADH:ubiquinone oxidoreductase subunit D
PF12193	0.000188811	Sulfolobus virus coat protein C terminal
EC:6.4.1.3	0.000187983	propionyl-CoA carboxylase.
KO:K22469	0.000187636	probable ribonuclease FAU-1
PF06501	0.0001876	Human herpesvirus U55 protein
KO:K17223	0.000187592	L-cysteine S-thiosulfotransferase
COG4720	0.000187573	uncharacterized membrane protein
PF00186	0.000187513	Dihydrofolate reductase
COG4579	0.000187309	isocitrate dehydrogenase kinase/phosphatase
PF02825	0.000186826	WWE domain
COG2133	0.000186822	glucose/arabinose dehydrogenase
KO:K04650	0.000186611	nuclear receptor co-repressor 1
PF06769	0.000186414	YoeB-like toxin of bacterial type II toxin-antitoxin system
PF01527	0.000186394	Transposase
PF01954	0.000186323	Protein of unknown function DUF104
PF01227	0.000186281	GTP cyclohydrolase I
PF01381	0.00018603	Helix-turn-helix
PF06594	0.00018564	Haemolysin-type calcium binding protein related domain
COG0206	0.000185456	cell division GTPase FtsZ
PF00860	0.000185424	Permease family
COG1543	0.000185373	predicted glycosyl hydrolase (DUF1957 family)
KO:K18123	0.000184973	4-hydroxy-2-oxoglutarate aldolase
KO:K18896	0.000184921	glycine/sarcosine N-methyltransferase
KO:K11528	0.000184524	UDP-N-acetylglucosamine pyrophosphorylase
COG1739	0.000184492	putative IMPACT (imprinted ancient) family translation regulator
KO:K02593	0.000184481	nitrogen fixation protein NifT
PF04338	0.000184324	Protein of unknown function, DUF481
PF01593	0.000184316	Flavin containing amine oxidoreductase
COG3210	0.000183514	large exoprotein involved in heme utilization and adhesion
COG2082	0.000183366	precorrin isomerase
COG5340	0.000183316	predicted transcriptional regulator of viral defense system
PF08512	0.000183243	Histone chaperone Rttp106-like
KO:K01624	0.000183091	fructose-bisphosphate aldolase, class II
KO:K05364	0.000182889	penicillin-binding protein A
PF07642	0.000182626	Putative beta-barrel porin-2, OmpL-like. bbp2
KO:K07011	0.000182468
KO:K08070	0.000182434	2-alkenal reductase
PF10120	0.000182134	Thiamine-phosphate synthase
PF04999	0.000181847	Cell division protein FtsL
PF01752	0.000181712	Collagenase
PF14367	0.000181676	Domain of unknown function (DUF4411)
COG4754	0.000181345	hypothetical protein
PF00454	0.000181326	Phosphatidylinositol 3- and 4-kinase
COG1802	0.000181164	DNA-binding GntR family transcriptional regulator
EC:2.1.1.72	0.000181113	site-specific DNA-methyltransferase (adenine-specific).
KO:K03185	0.000180965	2-octaprenyl-6-methoxyphenol hydroxylase
KO:K08973	0.000180413	protoporphyrinogen IX oxidase
KO:K07013	0.000179869	uncharacterized protein
PF00112	0.000179256	Papain family cysteine protease
KO:K23255	0.000179198	archaeal type IV pilus assembly protein PilA
KO:K02411	0.000178861	flagellar assembly protein FliH
PF04963	0.000178836	Sigma-54 factor, core binding domain
EC:3.1.2.26	0.000178372	Transferred entry: 2.8.3.25.
PF01558	0.000178036	Pyruvate ferredoxin/flavodoxin oxidoreductase
KO:K03662	0.000177949	V-type H+-transporting ATPase S1 subunit
EC:1.1.3.46	0.000177833	4-hydroxymandelate oxidase.
KO:K07566	0.000177026	L-threonylcarbamoyladenylate synthase
EC:3.6.1.15	0.000177007	nucleoside-triphosphate phosphatase.
KO:K02837	0.000176816	peptide chain release factor 3
KO:K13735	0.000176768	adhesin/invasin
KO:K00265	0.000176711	glutamate synthase (NADPH) large chain
COG1836	0.000176678	uncharacterized membrane protein
KO:K14475	0.000176424	inhibitor of cysteine peptidase
KO:K14166	0.000176414	copper transport protein
COG2157	0.000176349	ribosomal protein L20A (L18A)
EC:2.7.7.49	0.000176229	RNA-directed DNA polymerase.
PF04312	0.00017579	Protein of unknown function (DUF460)
PF12950	0.00017576	TaqI-like C-terminal specificity domain
PF08468	0.00017548	Methyltransferase small domain N-terminal
PF16392	0.000175413	Ig-like domain
COG2405	0.000175037	predicted nucleic acid-binding protein
PF01431	0.000174979	Peptidase family M13
COG1234	0.000174908	ribonuclease BN (tRNA processing enzyme)
EC:3.6.1.73	0.000174832	inosine/xanthosine triphosphatase.
PF18579	0.00017465	Rubisco accumulation factor 1 helix turn helix domain
COG0085	0.000174516	DNA-directed RNA polymerase beta subunit
EC:1.1.1.368	0.000174513	6-hydroxycyclohex-1-ene-1-carbonyl-CoA dehydrogenase.
PF03459	0.000174122	TOBE domain
PF14742	0.000174004	N-terminal domain of (some) glycogen debranching enzymes
KO:K08096	0.000173156	GTP cyclohydrolase IIa
PF02141	0.000173149	DENN (AEX-3) domain
EC:2.3.1.41	0.000173117	beta-ketoacyl-[acyl-carrier-protein] synthase I.
KO:K05593	0.000173094	aminoglycoside 6-adenylyltransferase
KO:K05861	0.000172916	phosphatidylinositol phospholipase C, zeta
KO:K02427	0.00017274	23S rRNA (uridine2552-2'-O)-methyltransferase
PF18818	0.000172676	Zincin-like metallopeptidase
KO:K03338	0.0001725	5-dehydro-2-deoxygluconokinase
PF15869	0.000172391	TolB-like 6-blade propeller-like
PF05557	0.000172359	Mitotic checkpoint protein
PF13369	0.000171978	Transglutaminase-like superfamily
EC:1.1.1.23	0.000171667	histidinol dehydrogenase.
KO:K00986	0.000171437	RNA-directed DNA polymerase
COG3512	0.000171189	CRISPR/Cas system-associated protein endoribonuclease Cas2
PF02680	0.000171071	Uncharacterized ArCR, COG1888
KO:K24655	0.000170652	O-antigen biosynthesis alpha-1,2-rhamnosyltransferase
KO:K03870	0.000170578	cullin 2
KO:K06218	0.000170331	mRNA interferase RelE/StbE
PF04856	0.000170086	Securin sister-chromatid separation inhibitor
KO:K07067	0.000170008	diadenylate cyclase
COG3042	0.000169985	putative hemolysin
COG2188	0.00016976	DNA-binding GntR family transcriptional regulator
PF07703	0.000169362	Alpha-2-macroglobulin bait region domain
COG2985	0.000169323	uncharacterized transporter YbjL
COG3409	0.000168578	peptidoglycan hydrolase-like protein with peptidoglycan-binding domain
PF06748	0.000168477	Protein of unknown function (DUF1217)
KO:K07099	0.00016842	uncharacterized protein
PF04620	0.0001684	Flagellar filament outer layer protein Flaa
KO:K14465	0.000168003	succinate semialdehyde reductase (NADPH)
PF13646	0.000167973	HEAT repeats
KO:K11130	0.000167567	H/ACA ribonucleoprotein complex subunit 3
PF03425	0.000167129	Carbohydrate binding domain (family 11)
COG0752	0.000167061	glycyl-tRNA synthetase alpha subunit
EC:1.1.1.325	0.00016682	sepiapterin reductase (L-threo-7,8-dihydrobiopterin forming).
PF07888	0.000166678	Calcium binding and coiled-coil domain (CALCOCO1) like
KO:K10543	0.000166401	D-xylose transport system substrate-binding protein
COG0677	0.00016637	UDP-N-acetyl-D-mannosaminuronate dehydrogenase
PF14319	0.000166286	Transposase zinc-binding domain
PF08353	0.000166053	MurT ligase C-terminal
PF00664	0.000165226	ABC transporter transmembrane region
PF04842	0.000164644	Plant protein of unknown function (DUF639)
COG3170	0.000164388	Tfp pilus assembly protein FimV
PF15749	0.000164022	MRN-interacting protein
EC:1.21.4.4	0.000164011	betaine reductase.
EC:2.7.4.26	0.000163757	isopentenyl phosphate kinase.
PF01890	0.000163744	Cobalamin synthesis G C-terminus
PF00139	0.000163744	Legume lectin domain
KO:K07066	0.000163553	uncharacterized protein
PF08279	0.000163548	HTH domain
EC:4.1.3.42	0.00016353	(4S)-4-hydroxy-2-oxoglutarate aldolase.
EC:1.1.1.-	0.000163104	With NAD(+) or NADP(+) as acceptor.
PF16188	0.00016223	C-terminal region of peptidase_M24
PF10672	0.000161552	S-adenosylmethionine-dependent methyltransferase
EC:2.3.1.-	0.000161525	Transferring groups other than amino-acyl groups.
KO:K00590	0.00016122	site-specific DNA-methyltransferase (cytosine-N4-specific)
KO:K02183	0.000160649	calmodulin
COG2930	0.000160629	lipid-binding SYLF domain-containing protein
PF16363	0.000160277	GDP-mannose 4,6 dehydratase
PF09247	0.000160192	TATA box-binding protein binding
PF11227	0.000159997	Protein of unknown function (DUF3025)
PF00497	0.000159993	Bacterial extracellular solute-binding proteins, family 3
KO:K05613	0.000159387	solute carrier family 1 (glial high affinity glutamate transporter), member 2
PF02367	0.000159383	Threonylcarbamoyl adenosine biosynthesis protein TsaE
COG1338	0.000159318	flagellar biosynthesis protein FliP
PF17103	0.00015914	Stealth protein CR4, conserved region 4
PF19199	0.000158645	Phage major coat protein, Gp8
COG4276	0.000158634	ligand-binding SRPBCC domain-containing protein
KO:K13777	0.000158541	geranyl-CoA carboxylase alpha subunit
KO:K07793	0.000158199	putative tricarboxylic transport membrane protein
KO:K00299	0.000157792	FMN reductase
KO:K15473	0.000157642	effector protein SdeA
PF05988	0.000157353	Bacterial protein of unknown function (DUF899)
EC:6.1.1.5	0.000156933	isoleucine--tRNA ligase.
KO:K09807	0.000156393	uncharacterized protein
KO:K02029	0.000156372	polar amino acid transport system permease protein
KO:K16586	0.000156117	HAUS augmin-like complex subunit 3
KO:K04756	0.000155824	lipoyl-dependent peroxiredoxin subunit D
PF01526	0.000155764	Tn3 transposase DDE domain
KO:K06158	0.000155662	ATP-binding cassette, subfamily F, member 3
COG1066	0.000155429	predicted ATP-dependent serine protease
KO:K09803	0.000155386	uncharacterized protein
KO:K22502	0.000155088	lycopene beta-cyclase
KO:K12649	0.000154769	ATP-dependent RNA helicase DHX58
KO:K12351	0.000154341	sphingomyelin phosphodiesterase 2
KO:K00558	0.000154334	DNA (cytosine-5)-methyltransferase 1
EC:2.7.8.5	0.000154202	CDP-diacylglycerol--glycerol-3-phosphate 1-phosphatidyltransferase.
PF18121	0.000154148	TFA2 Winged helix domain 2
PF03023	0.000154033	Lipid II flippase MurJ
PF07600	0.000153803	Protein of unknown function (DUF1564)
PF10633	0.000153753	NPCBM-associated, NEW3 domain of alpha-galactosidase
PF04831	0.000153693	Popeye protein conserved region
KO:K15595	0.000153576	cyclin-dependent kinase 17
PF04884	0.00015348	Vitamin B6 photo-protection and homoeostasis
EC:1.6.5.-	0.000153337	With a quinone or similar compound as acceptor.
KO:K05196	0.000153271	glycine receptor beta
KO:K02944	0.000152922	large subunit ribosomal protein LX
PF13722	0.000152833	5TM C-terminal transporter carbon starvation CstA
KO:K07870	0.000152623	mitochondrial Rho GTPase 1
KO:K01130	0.000152428	arylsulfatase
PF01926	0.000152428	50S ribosome-binding GTPase
PF00221	0.000152398	Aromatic amino acid lyase
PF16116	0.000152119	Domain of unknown function (DUF4832)
COG1762	0.000151874	mannitol/fructose-specific phosphotransferase system IIA component (Ntr-type)
PF14640	0.00015166
PF16470	0.000151616	Peptidase S8 pro-domain
PF02514	0.000151588	CobN/Magnesium Chelatase
COG0513	0.000151494	superfamily II DNA/RNA helicase
EC:3.1.3.41	0.000151382	4-nitrophenylphosphatase.
COG0021	0.000151128	transketolase
PF09235	0.000150838	Ste50p, sterile alpha motif
PF18395	0.000150655	Cas3 C-terminal domain
PF01117	0.00015061	Aerolysin toxin
PF00724	0.000150608	NADH:flavin oxidoreductase / NADH oxidase family
KO:K02981	0.000150511	small subunit ribosomal protein S2e
COG3181	0.000149736	tripartite-type tricarboxylate transporter receptor subunit TctC
KO:K06888	0.000149698	uncharacterized protein
PF19300	0.000149698	Binding-prot-dependent transport system membrane comp, N-term
COG0338	0.000149646	site-specific DNA-adenine methylase
PF01773	0.00014938	Na+ dependent nucleoside transporter N-terminus
PF01082	0.000149283	Copper type II ascorbate-dependent monooxygenase, N-terminal domain
PF00732	0.000149234	GMC oxidoreductase
PF06254	0.000149232	Putative bacterial toxin ydaT
KO:K08941	0.000148853	photosystem P840 reaction center iron-sulfur protein
KO:K00700	0.000148584	1,4-alpha-glucan branching enzyme
PF05192	0.000148542	MutS domain III
KO:K00510	0.00014842	heme oxygenase 1
COG0214	0.000148361	pyridoxal biosynthesis lyase PdxS
COG4919	0.000148072	ribosomal protein S30
COG2182	0.000148022	maltose-binding protein MalE
KO:K00876	0.000147866	uridine kinase
PF11977	0.000147822	Zc3h12a-like Ribonuclease NYN domain
KO:K10725	0.000147687	archaeal cell division control protein 6
KO:K20150	0.000147679	iron:rusticyanin reductase
KO:K06201	0.000147529	copper homeostasis protein
PF13408	0.00014743	Recombinase zinc beta ribbon domain
KO:K02028	0.000147326	polar amino acid transport system ATP-binding protein
PF00025	0.000147313	ADP-ribosylation factor family
COG4680	0.000146982	mRNA-degrading endonuclease HigB of HigAB toxin-antitoxin module
PF13354	0.00014668	Beta-lactamase enzyme family
KO:K10084	0.000146576	ER degradation enhancer, mannosidase alpha-like 1
PF06053	0.000146542	Domain of unknown function (DUF929)
EC:2.3.1.82	0.00014652	aminoglycoside 6'-N-acetyltransferase.
PF13552	0.000146449	Protein of unknown function (DUF4127)
PF13231	0.000146194	Dolichyl-phosphate-mannose-protein mannosyltransferase
KO:K12428	0.000146025	fatty acid CoA ligase FadD32
KO:K09822	0.000145832	uncharacterized protein
PF04237	0.000145674	YjbR
COG2828	0.000145376	2-methylaconitate cis-trans-isomerase PrpF
PF14701	0.000145146	Glycogen debranching enzyme, glucanotransferase domain
PF13333	0.000145133	Integrase core domain
KO:K14126	0.000144735	F420-non-reducing hydrogenase large subunit
COG0843	0.000144493	heme/copper-type cytochrome/quinol oxidase subunit 1
COG1062	0.000144392	Zn-dependent alcohol dehydrogenase
PF10881	0.000143868	Protein of unknown function (DUF2726)
COG1239	0.000143661	Mg-chelatase subunit ChlI
PF07678	0.00014364	A-macroglobulin TED domain
COG3548	0.000143593	uncharacterized membrane protein
KO:K14863	0.000143591	ribosome biogenesis protein
KO:K14974	0.000143463	6-hydroxynicotinate 3-monooxygenase
PF03485	0.000143437	Arginyl tRNA synthetase N terminal domain
PF11258	0.000143437	Protein of unknown function (DUF3048) N-terminal domain
PF03949	0.000143437	Malic enzyme, NAD binding domain
PF12680	0.000143264	SnoaL-like domain
PF14734	0.000143229	Domain of unknown function (DUF4469) with IG-like fold
PF14848	0.000143121	DNA-binding domain
KO:K08977	0.000142735	bisanhydrobacterioruberin hydratase
KO:K03306	0.0001424	inorganic phosphate transporter, PiT family
PF12564	0.000142042	Type III restriction/modification enzyme methylation subunit
KO:K06195	0.000141764	ApaG protein
PF14641	0.000141761	Helix-turn-helix DNA-binding domain of SPT6
KO:K09922	0.000141336	uncharacterized protein
PF12291	0.000141328	Protein of unknown function (DUF3623)
KO:K03538	0.00014125	ribonuclease P protein subunit POP4
COG3815	0.000141247	uncharacterized membrane protein
KO:K11991	0.000141115	tRNA(adenine34) deaminase
COG0541	0.000140684	signal recognition particle GTPase
PF10432	0.000140312	Bacterial phospho-glucose isomerase C-terminal SIS domain
COG0380	0.000140279	trehalose-6-phosphate synthase
PF07698	0.000139911	7TM receptor with intracellular HD hydrolase
EC:2.7.7.24	0.000139847	glucose-1-phosphate thymidylyltransferase.
PF08625	0.000139023	Utp13 specific WD40 associated domain
PF17150	0.000138883	C-terminal domain of two-partite extracellular sensor domain
COG1719	0.000138846	predicted hydrocarbon binding protein
PF09852	0.000138735	Predicted membrane protein (DUF2079)
PF18890	0.000138343	FANCL UBC-like domain 2
PF04418	0.00013821	Domain of unknown function (DUF543)
EC:2.1.1.64	0.000137996	3-demethylubiquinol 3-O-methyltransferase.
COG3318	0.000137925	uncharacterized protein YecA (UPF0149 family)
KO:K01911	0.000137796	o-succinylbenzoate---CoA ligase
COG1341	0.000137784	polynucleotide 5'-kinase involved in rRNA processing
COG2095	0.000137662	small neutral amino acid transporter SnatA (MarC family)
COG1423	0.000137507	ATP-dependent RNA circularization protein (DNA/RNA ligase family)
KO:K17306	0.000137317	armadillo repeat-containing protein 1
COG1113	0.000136448	L-asparagine transporter-like permease
KO:K15371	0.000136231	glutamate dehydrogenase
COG2040	0.000136102	S-methylmethionine-dependent homocysteine/selenocysteine methylase
PF05199	0.000136093	GMC oxidoreductase
PF08814	0.000136016	XisH protein
COG1753	0.000136007	predicted CopG family antitoxin
PF13676	0.000135891	TIR domain
COG2207	0.000135827	AraC-like DNA-binding protein
COG3806	0.000135724	anti-sigma factor ChrR (cupin superfamily)
KO:K00394	0.000135724	adenylylsulfate reductase, subunit A
COG3342	0.00013525	uncharacterized Ntn-hydrolase superfamily protein
COG1704	0.000135079	hypothetical protein
PF00094	0.000134874	von Willebrand factor type D domain
COG3731	0.000134874	sorbitol-specific phosphotransferase system component IIA
EC:2.4.1.208	0.000134671	diglucosyl diacylglycerol synthase (1,2-linking).
EC:3.1.11.1	0.000134608	exodeoxyribonuclease I.
PF16896	0.000134252	Phosphogluconate dehydrogenase (decarboxylating) C-term
PF08650	0.000134153	DASH complex subunit Dad4
COG0498	0.000133925	threonine synthase
PF18324	0.000133698	Hypothetical protein TT1725
COG1944	0.000133644	ribosomal protein S12 methylthiotransferase accessory factor YcaO
KO:K03893	0.000133497	arsenical pump membrane protein
PF17659	0.00013341	Family of unknown function (DUF5521)
PF00387	0.000133343	Phosphatidylinositol-specific phospholipase C, Y domain
KO:K22101	0.000133136	dihydroneopterin triphosphate aldolase (PTPS-III) / 6-pyruvoyltetrahydropterin synthase
KO:K08057	0.000132537	calreticulin
EC:7.3.2.6	0.000132066	ABC-type tungstate transporter.
PF09328	0.000131797	Domain of unknown function (DUF1984)
EC:3.4.17.19	0.000131774	carboxypeptidase Taq.
KO:K17592	0.000131438	sacsin
PF12531	0.00013141	DNA-K related protein
COG3205	0.000131305	uncharacterized membrane protein
KO:K16874	0.000131209	2,5-furandicarboxylate decarboxylase 1
PF08897	0.000131179	Domain of unknown function (DUF1841)
PF04151	0.000131074	Bacterial pre-peptidase C-terminal domain
PF17284	0.000131042	Spermidine synthase tetramerisation domain
KO:K14292	0.000131022	trimethylguanosine synthase
PF07585	0.000130969	Putative beta barrel porin-7 (BBP7)
COG0708	0.000130825	exonuclease III
EC:4.2.1.131	0.000130732	carotenoid 1,2-hydratase.
COG1426	0.00013064	cytoskeletal protein RodZ
COG0393	0.00013057	uncharacterized protein YbjQ (UPF0145 family)
EC:3.5.1.32	0.000130527	hippurate hydrolase.
COG1928	0.00013039	dolichyl-phosphate-mannose--protein O-mannosyl transferase
EC:1.1.3.43	0.000130371	paromamine 6'-oxidase.
PF07881	0.000130106	L-fucose isomerase, first N-terminal domain
PF04263	0.000130091	Thiamin pyrophosphokinase, catalytic domain
KO:K07453	0.000130032	putative restriction endonuclease
EC:1.14.11.18	0.000129769	phytanoyl-CoA dioxygenase.
PF13944	0.00012963	Calycin-like beta-barrel domain
COG4889	0.00012921	predicted helicase
PF07849	0.000129141	Protein of unknown function (DUF1641)
PF02864	0.00012911	STAT protein, DNA binding domain
KO:K01931	0.000129042	protein neuralized
EC:6.1.1.20	0.000128948	phenylalanine--tRNA ligase.
COG2212	0.00012881	multisubunit Na+/H+ antiporter MnhF subunit
PF02811	0.000128529	PHP domain
KO:K07178	0.000128449	RIO kinase 1
PF01207	0.000128398	Dihydrouridine synthase (Dus)
KO:K06961	0.000128325	ribosomal RNA assembly protein
PF10368	0.000128268	Putative cell-wall binding lipoprotein
PF05269	0.00012825	Bacteriophage CII protein
PF01765	0.000128242	Ribosome recycling factor
PF07572	0.000128234	Bucentaur or craniofacial development
KO:K02291	0.00012804	15-cis-phytoene synthase
EC:2.7.7.46	0.000127958	gentamicin 2''-nucleotidyltransferase.
PF01327	0.000127871	Polypeptide deformylase
PF00385	0.000127826	Chromo (CHRromatin Organisation MOdifier) domain
PF09720	0.000127796	Putative addiction module component
COG1549	0.000127657	predicted RNA-binding protein
COG0651	0.000127521	formate hydrogenlyase subunit 3/multisubunit Na+/H+ antiporter MnhD subunit
EC:2.7.13.3	0.000127428	histidine kinase.
KO:K17220	0.000127351	sulfur reductase FeS subunit
PF07596	0.000127346	Protein of unknown function (DUF1559)
COG0715	0.000127099	ABC-type nitrate/sulfonate/bicarbonate transport system substrate-binding protein
COG0744	0.000127021	membrane peptidoglycan carboxypeptidase
COG3831	0.000126682	predicted DNA-binding WGR domain protein
PF11878	0.000126538	Domain of unknown function (DUF3398)
COG0667	0.000126422	aryl-alcohol dehydrogenase-like predicted oxidoreductase
PF16073	0.0001264	Starter unit:ACP transacylase in aflatoxin biosynthesis
KO:K00940	0.000126224	nucleoside-diphosphate kinase
KO:K02966	0.0001261	small subunit ribosomal protein S19e
COG1536	0.000126042	flagellar motor switch protein FliG
PF10007	0.000125706	Uncharacterized protein conserved in archaea (DUF2250)
EC:5.4.99.5	0.000125588	chorismate mutase.
PF06172	0.000125469	Cupin superfamily (DUF985)
PF11602	0.000125081	ATPase P4 of dsRNA bacteriophage phi-12
EC:3.1.1.3	0.000124749	triacylglycerol lipase.
PF02272	0.000124749	DHHA1 domain
COG2811	0.000124608	vacuolar-type H+-ATPase subunit H
PF11751	0.000124399	Type IX secretion system membrane protein PorP/SprF
KO:K17808	0.000124328	mitochondrial protein import protein ZIM17
KO:K06953	0.000124126	uncharacterized protein
PF05662	0.000124045	Coiled stalk of trimeric autotransporter adhesin
EC:6.4.1.6	0.000124017	acetone carboxylase.
PF11847	0.000123883	Alpha-(1->3)-arabinofuranosyltransferase
PF00811	0.000123801	Ependymin
PF04986	0.000123759	Putative transposase
COG4900	0.000123741	predicted metallopeptidase
EC:3.5.1.16	0.000123144	acetylornithine deacetylase.
COG4659	0.000122896	Na+-translocating ferredoxin:NAD+ oxidoreductase RnfG subunit
COG3659	0.000122829	carbohydrate-selective porin OprB
EC:2.6.1.45	0.000122645	serine--glyoxylate transaminase.
COG0385	0.000122644	predicted Na+-dependent transporter
PF13717	0.00012258	zinc-ribbon domain
KO:K14155	0.000122537	cysteine-S-conjugate beta-lyase
PF00639	0.000122529	PPIC-type PPIASE domain
KO:K09927	0.000122341	uncharacterized protein
PF07022	0.000122286	Bacteriophage CI repressor helix-turn-helix domain
KO:K13797	0.000122264	DNA-directed RNA polymerase subunit beta-beta'
KO:K12599	0.00012222	antiviral helicase SKI2
PF04404	0.000121896	ERF superfamily
COG4570	0.000121588	Holliday junction resolvase RusA-like endonuclease
KO:K24130	0.000120937	glutaredoxin-dependent peroxiredoxin
KO:K12973	0.000120814	lipid IVA palmitoyltransferase
PF02411	0.000120255	MerT mercuric transport protein
PF11852	0.000120105	Domain of unknown function (DUF3372)
COG3370	0.00011988	hypothetical protein
PF02537	0.000119792	CrcB-like protein, Camphor Resistance (CrcB)
EC:6.1.1.18	0.000119767	glutamine--tRNA ligase.
KO:K14440	0.000119716	SWI/SNF-related matrix-associated actin-dependent regulator of chromatin subfamily A-like protein 1
KO:K15481	0.000119613	effector protein LidA
PF15650	0.000119582	Restriction endonuclease fold toxin 9
COG0116	0.000119581	23S rRNA G2445 N2-methylase RlmL
PF02389	0.00011941	Cornifin (SPRR) family
PF04176	0.000119316	TIP41-like family
KO:K20327	0.00011911	glycosyltransferase XagB
KO:K01622	0.000118889	fructose 1,6-bisphosphate aldolase/phosphatase
KO:K16203	0.00011868	D-amino peptidase
PF03175	0.000118478	DNA polymerase type B, organellar and viral
COG1703	0.000118458	putative protein kinase ArgK-like GTPase of G3E family
PF14088	0.00011845	Domain of unknown function (DUF4268)
KO:K08176	0.000118429	MFS transporter, PHS family, inorganic phosphate transporter
EC:6.1.1.1	0.000118111	tyrosine--tRNA ligase.
KO:K07712	0.000117754	two-component system, NtrC family, nitrogen regulation response regulator GlnG
EC:3.4.23.51	0.000117752	HycI peptidase.
PF11997	0.000117751	Domain of unknown function (DUF3492)
EC:6.6.1.1	0.000117489	magnesium chelatase.
PF11255	0.000117472	Protein of unknown function (DUF3054)
KO:K02197	0.000117216	cytochrome c-type biogenesis protein CcmE
KO:K12384	0.000116809	lysosome membrane protein 2
PF14076	0.000116618	Domain of unknown function (DUF4258)
KO:K07893	0.000116539	Ras-related protein Rab-6A
PF00850	0.000116432	Histone deacetylase domain
PF17008	0.000116106	Domain of unknown function (DUF5088)
COG0296	0.000115838	1,4-alpha-glucan branching enzyme
EC:4.1.2.14	0.000115652	2-dehydro-3-deoxy-phosphogluconate aldolase.
KO:K14597	0.000115457	chlorobactene glucosyltransferase
PF00701	0.000115078	Dihydrodipicolinate synthetase family
PF01436	0.000114923	NHL repeat
KO:K02838	0.000114581	ribosome recycling factor
PF13241	0.000114581	Putative NAD(P)-binding
PF12146	0.000113813	Serine aminopeptidase, S33
EC:1.14.13.243	0.000113688	toluene 2-monooxygenase.
COG3867	0.000113602	arabinogalactan endo-1,4-beta-galactosidase
COG1300	0.000113471	uncharacterized membrane protein SpoIIM required for sporulation
COG2327	0.000112998	polysaccharide pyruvyl transferase WcaK-like protein
COG0790	0.000112952	TPR repeat protein
COG4967	0.000112834	Tfp pilus assembly protein PilV
EC:3.4.24.85	0.000112695	S2P endopeptidase.
EC:1.3.8.1	0.000112621	short-chain acyl-CoA dehydrogenase.
KO:K07746	0.000112547	antitoxin ParD1/3/4
EC:3.1.6.-	0.000112513	Sulfuric ester hydrolases.
COG2377	0.000112386	1,6-anhydro-N-acetylmuramate kinase
PF09100	0.000112305	Quinohemoprotein amine dehydrogenase, alpha subunit domain IV
COG5476	0.000112255	microcystin degradation protein MlrC
COG1049	0.000112255	aconitase B
PF01329	0.000112232	Pterin 4 alpha carbinolamine dehydratase
COG1746	0.000111888	tRNA nucleotidyltransferase (CCA-adding enzyme)
COG3870	0.000111766	uncharacterized protein YaaQ
KO:K13653	0.000111732	AraC family transcriptional regulator
EC:7.1.1.5	0.000111701	menaquinol oxidase (H(+)-transporting).
KO:K09835	0.000111663	prolycopene isomerase
KO:K17321	0.000111512	glycerol transport system substrate-binding protein
COG3926	0.000111491	lysozyme family protein
KO:K02357	0.000111363	elongation factor Ts
PF03891	0.000111299	Domain of unknown function (DUF333)
COG1208	0.000111066	NDP-sugar pyrophosphorylase family protein
PF18504	0.000110869	Csm1 N-terminal domain
PF10083	0.000110744	Uncharacterized protein conserved in bacteria (DUF2321)
COG2823	0.000110708	osmotically-inducible protein OsmY
PF04430	0.000110542	Protein of unknown function (DUF498/DUF598)
PF16876	0.000110477	Lipin/Ned1/Smp2 multi-domain protein middle domain
COG5322	0.000110378	predicted amino acid dehydrogenase
KO:K18365	0.000110237	4-hydroxy-2-oxovalerate/4-hydroxy-2-oxohexanoate aldolase
COG4798	0.000110132	predicted methyltransferase
KO:K01258	0.000110123	tripeptide aminopeptidase
COG0544	0.000110008	FKBP-type peptidyl-prolyl cis-trans isomerase (trigger factor)
COG0065	0.000109891	homoaconitase/3-isopropylmalate dehydratase large subunit
PF04007	0.00010989	Protein of unknown function (DUF354)
KO:K07637	0.00010988	two-component system, OmpR family, sensor histidine kinase PhoQ
KO:K19265	0.000109781	L-glyceraldehyde 3-phosphate reductase
COG2303	0.000109707	choline dehydrogenase-like flavoprotein
KO:K22470	0.000109436	eukaryotic sulfide quinone oxidoreductase
EC:2.5.1.85	0.000109421	all-trans-nonaprenyl-diphosphate synthase [geranylgeranyl-diphosphate
KO:K06281	0.000109413	hydrogenase large subunit
KO:K13702	0.000109397	abhydrolase domain-containing protein 10
KO:K03119	0.00010906	taurine dioxygenase
COG2971	0.00010903	N-acetylglucosamine kinase-like BadF-type ATPase
KO:K19366	0.000108424	spartin
COG0582	0.000108402	integrase
COG3847	0.000108376	Flp pilus assembly pilin Flp
COG1077	0.000108372	actin-like ATPase involved in cell morphogenesis
KO:K14159	0.000108333	ribonuclease HI / DNA polymerase III subunit epsilon
COG0718	0.000108083	DNA-binding protein YbaB
COG1907	0.000108032	predicted sugar kinase
COG2350	0.000107813	uncharacterized protein YciI
COG0514	0.000107747	superfamily II DNA helicase RecQ
PF13287	0.000107624	Fn3 associated
PF09098	0.000107597	Quinohemoprotein amine dehydrogenase A, alpha subunit, haem binding
PF11463	0.000107493	R.HinP1I restriction endonuclease
COG1863	0.000107445	multisubunit Na+/H+ antiporter MnhE subunit
KO:K00640	0.000107423	serine O-acetyltransferase
EC:2.4.2.52	0.000107421	triphosphoribosyl-dephospho-CoA synthase.
KO:K19745	0.000107277	acrylyl-CoA reductase (NADPH)
KO:K08357	0.000107253	tetrathionate reductase subunit A
PF14509	0.000107143	Glycosyl-hydrolase 97 C-terminal, oligomerisation
COG2052	0.000106952	regulator of extracellular matrix RemA (YlzA/DUF370 family)
EC:2.8.1.12	0.000106923	molybdopterin synthase.
PF01933	0.000106807	2-phospho-L-lactate transferase CofD
COG0701	0.0001067	uncharacterized membrane protein YraQ (UPF0718 family)
PF07589	0.000106562	PEP-CTERM motif
COG3225	0.000106493	ABC-type uncharacterized transport system involved in gliding motility auxiliary subunit
COG0400	0.00010647	predicted esterase
KO:K06540	0.000106465	disintegrin and metalloproteinase domain-containing protein 8
COG3335	0.000106294	transposase
COG5549	0.000106249	predicted Zn-dependent protease
EC:2.1.1.90	0.000106217	methanol--corrinoid protein Co-methyltransferase.
KO:K14164	0.0001062	glycyl-tRNA synthetase
KO:K00008	0.000106162	L-iditol 2-dehydrogenase
PF04762	0.000106096	IKI3 family
COG4492	0.000106079	ACT domain-containing protein
PF14286	0.000106045	DHHW protein
KO:K10549	0.000105993	D-allose transport system substrate-binding protein
KO:K07483	0.00010585	transposase
KO:K05592	0.000105824	ATP-dependent RNA helicase DeaD
COG3493	0.000105824	Na+/citrate or Na+/malate symporter
KO:K16264	0.000105777	cobalt-zinc-cadmium efflux system protein
PF04990	0.000105661	RNA polymerase Rpb1, domain 7
PF07843	0.000105556	Protein of unknown function (DUF1634)
COG2088	0.000105509	DNA-binding cell septation regulator SpoVG
KO:K04459	0.0001055	dual specificity MAP kinase phosphatase
PF17292	0.00010547	POB3-like N-terminal PH domain
COG5578	0.000105361	uncharacterized membrane protein YesL
PF12639	0.00010536	DNase/tRNase domain of colicin-like bacteriocin
EC:4.1.2.60	0.000105273	dihydroneopterin triphosphate aldolase.
EC:1.2.1.79	0.000105183	succinate-semialdehyde dehydrogenase (NADP(+)).
PF07015	0.000105138	VirC1 protein
PF14627	0.000105136	Domain of unknown function (DUF4453)
COG3812	0.000104885	hypothetical protein
COG1972	0.000104885	nucleoside permease NupC
COG3424	0.000104875	predicted naringenin-chalcone synthase
PF09151	0.000104633	Domain of unknown function (DUF1936)
PF18222	0.000104494	PilN biogenesis protein dimerization domain
PF14419	0.000104441	AF2226-like SPOUT RNA Methylase fused to THUMP
PF08800	0.000104419	VirE N-terminal domain
EC:2.7.1.107	0.000104303	diacylglycerol kinase (ATP).
COG3332	0.000104195	uncharacterized protein with NRDE domain
PF16177	0.000103827	Acetyl-coenzyme A synthetase N-terminus
KO:K10870	0.00010376	RAD51-like protein 2
PF02370	0.000103516	M protein repeat
EC:3.1.1.114	0.000103442	methyl acetate hydrolase.
KO:K01611	0.000103441	S-adenosylmethionine decarboxylase
COG3330	0.000103409	hypothetical protein
KO:K18554	0.000103274	chloramphenicol 3-O phosphotransferase
PF09180	0.000103274	Prolyl-tRNA synthetase, C-terminal
PF11348	0.000103274	Protein of unknown function (DUF3150)
COG2871	0.000103227	Na+-transporting NADH:ubiquinone oxidoreductase subunit NqrF
COG0440	0.000103219	acetolactate synthase small subunit
PF09210	0.000103184	Domain of unknown function (DUF1957)
COG4719	0.000103132	hypothetical protein
PF02599	0.000103132	Global regulator protein family
PF01112	0.000102727	Asparaginase
PF11794	0.000102648	4-hydroxyphenylacetate 3-hydroxylase N terminal
KO:K03535	0.000102521	MFS transporter, ACS family, glucarate transporter
COG5520	0.000102261	O-glycosyl hydrolase
KO:K00340	0.0001022	NADH-quinone oxidoreductase subunit K
PF11810	0.000102158	Domain of unknown function (DUF3332)
PF07858	0.00010207	Limonene-1,2-epoxide hydrolase catalytic domain
PF13911	0.000102025	AhpC/TSA antioxidant enzyme
PF01406	0.000102025	tRNA synthetases class I (C) catalytic domain
PF08992	0.000101997	Quinohemoprotein amine dehydrogenase, gamma subunit
COG0122	0.000101988	3-methyladenine DNA glycosylase/8-oxoguanine DNA glycosylase
COG4445	0.000101905	tRNA isopentenyl-2-thiomethyl-A-37 hydroxylase MiaE
KO:K03498	0.000101905	trk system potassium uptake protein
PF09652	0.000101815	Putative CRISPR-associated protein (Cas_VVA1548)
COG1585	0.000101791	membrane protein implicated in regulation of membrane protease activity
PF17147	0.000101778	Pyruvate:ferredoxin oxidoreductase core domain II
PF03656	0.000101733	Pam16
KO:K11672	0.000101718	actin-related protein 5
PF17855	0.000101316	MCM AAA-lid domain
COG1325	0.000101292	RNA binding exosome subunit
PF02077	0.000101195	SURF4 family
KO:K22084	0.000101181	methylglutamate dehydrogenase subunit A
COG1218	0.000101053	3'-phosphoadenosine 5'-phosphosulfate (PAPS) 3'-phosphatase
KO:K02892	0.000101039	large subunit ribosomal protein L23
COG1850	0.000101039	ribulose 1,5-bisphosphate carboxylase large subunit-like protein
EC:5.4.99.15	0.000101039	(1->4)-alpha-D-glucan 1-alpha-D-glucosylmutase.
EC:2.7.1.27	0.000100841	erythritol kinase (D-erythritol 4-phosphate-forming).
PF10590	0.000100758	Pyridoxine 5'-phosphate oxidase C-terminal dimerisation region
PF13091	0.000100655	PLD-like domain
KO:K08253	0.000100545	non-specific protein-tyrosine kinase
PF00635	0.000100518	MSP (Major sperm protein) domain
PF07176	0.0001005	Alpha/beta hydrolase of unknown function (DUF1400)
KO:K16849	0.000100302	altronate dehydratase small subunit
PF01471	0.000100227	Putative peptidoglycan binding domain
KO:K18301	0.000100215	TetR/AcrR family transcriptional regulator, mexJK operon transcriptional repressor
PF00940	0.000100199	DNA-dependent RNA polymerase
KO:K07777	0.000100166	two-component system, NarL family, sensor histidine kinase DegS
KO:K02857	0.000100131	rhomboid-related protein 1/2/3
COG2108	0.00010009	pyruvate formate-lyase activating enzyme-like uncharacterized protein
KO:K14598	0.000100066	chlorobactene lauroyltransferase
PF13344	0.000100042	Haloacid dehalogenase-like hydrolase
PF01161	0.000100031	Phosphatidylethanolamine-binding protein
KO:K01689	0.000100007	enolase
KO:K11959	0.000100005	urea transport system substrate-binding protein
EC:1.15.1.1	9.98909e-05	superoxide dismutase.
PF07754	9.98308e-05	Small zinc finger protein HVO_2753-like, Zn-binding pocket
PF04989	9.98267e-05	Cephalosporin hydroxylase
KO:K14552	9.97756e-05	NET1-associated nuclear protein 1 (U3 small nucleolar RNA-associated protein 17)
PF05076	9.97657e-05	Suppressor of fused protein (SUFU)
EC:1.14.12.1	9.93022e-05	anthranilate 1,2-dioxygenase (deaminating, decarboxylating).
COG0826	9.92967e-05	collagenase-like PrtC family protease
KO:K23351	9.92083e-05	glutaconyl-CoA/methylmalonyl-CoA decarboxylase subunit gamma
COG0364	9.91064e-05	glucose-6-phosphate 1-dehydrogenase
PF00766	9.91064e-05	Electron transfer flavoprotein FAD-binding domain
KO:K03540	9.90171e-05	ribonuclease P protein subunit RPR2
COG4392	9.90098e-05	branched-subunit amino acid transport protein
EC:5.3.1.25	9.89586e-05	L-fucose isomerase.
PF04969	9.87084e-05	CS domain
PF04883	9.86768e-05	Bacteriophage HK97-gp10, putative tail-component
PF03437	9.85754e-05	BtpA family
KO:K06223	9.84035e-05	DNA adenine methylase
PF02719	9.82462e-05	Polysaccharide biosynthesis protein
PF13774	9.82213e-05	Regulated-SNARE-like domain
KO:K01817	9.82213e-05	phosphoribosylanthranilate isomerase
KO:K03974	9.82213e-05	psp operon transcriptional activator
KO:K01147	9.82141e-05	exoribonuclease II
KO:K00822	9.80716e-05	beta-alanine--pyruvate transaminase
KO:K02459	9.80486e-05	general secretion pathway protein J
PF04017	9.8044e-05	Domain of unknown function (DUF366)
PF12474	9.79808e-05	Polo kinase kinase
PF08676	9.79745e-05	MutL C terminal dimerisation domain
COG1439	9.78785e-05	rRNA maturation endonuclease Nob1
PF13196	9.76299e-05	Protein of unknown function (DUF4012)
PF07688	9.7299e-05	KaiA C-terminal domain
KO:K22553	9.72728e-05	4-methoxybenzoate monooxygenase (O-demethylating)
KO:K07722	9.72567e-05	CopG family transcriptional regulator, nickel-responsive regulator
EC:3.3.2.10	9.71824e-05	soluble epoxide hydrolase.
KO:K00806	9.71475e-05	undecaprenyl diphosphate synthase
PF13692	9.71357e-05	Glycosyl transferases group 1
PF06574	9.7048e-05	FAD synthetase
PF14325	9.69999e-05	Domain of unknown function (DUF4383)
PF13994	9.69999e-05	PgaD-like protein
PF11700	9.69999e-05	Vacuole effluxer Atg22 like
PF13565	9.69999e-05	Homeodomain-like domain
COG0135	9.69999e-05	phosphoribosylanthranilate isomerase
EC:2.7.7.47	9.69745e-05	streptomycin 3''-adenylyltransferase.
EC:2.1.1.297	9.68197e-05	peptide chain release factor N(5)-glutamine methyltransferase.
PF04518	9.68159e-05	Effector from type III secretion system
PF06585	9.67561e-05	Haemolymph juvenile hormone binding protein (JHBP)
COG1351	9.67539e-05	thymidylate synthase ThyX
EC:1.2.1.88	9.65149e-05	L-glutamate gamma-semialdehyde dehydrogenase.
KO:K18815	9.62241e-05	aminoglycoside 6'-N-acetyltransferase I
EC:3.1.1.15	9.61925e-05	L-arabinonolactonase.
KO:K00282	9.60027e-05	glycine dehydrogenase subunit 1
PF07103	9.55498e-05	Protein of unknown function (DUF1365)
KO:K11957	9.54709e-05	neutral amino acid transport system ATP-binding protein
EC:3.1.1.93	9.54593e-05	mycophenolic acid acyl-glucuronide esterase.
KO:K09164	9.52946e-05	uncharacterized protein
COG3655	9.52777e-05	DNA-binding Xre family transcriptional regulator
PF09537	9.48444e-05	Domain of unknown function (DUF2383)
PF12712	9.45586e-05	Domain of unknown function (DUF3805)
PF09737	9.45516e-05	De-etiolated protein 1 Det1
COG3319	9.43362e-05	thioesterase domain-containing protein
PF12292	9.42558e-05	Protein of unknown function (DUF3624)
KO:K10774	9.42525e-05	tyrosine ammonia-lyase
KO:K10636	9.41025e-05	E3 ubiquitin-protein ligase AMFR
PF00630	9.39916e-05	Filamin/ABP280 repeat
COG1115	9.39779e-05	Na+/alanine symporter
KO:K00865	9.39724e-05	glycerate 2-kinase
KO:K14347	9.3948e-05	solute carrier family 10 (sodium/bile acid cotransporter), member 7
PF12310	9.39367e-05	Transcription factor protein N terminal
COG0282	9.3928e-05	acetate kinase
COG0280	9.37805e-05	phosphotransacetylase
PF12072	9.36546e-05	RNase Y N-terminal region
KO:K02840	9.35951e-05	UDP-D-galactose:(glucosyl)LPS alpha-1,6-D-galactosyltransferase
EC:1.8.7.2	9.35359e-05	ferredoxin:thioredoxin reductase.
KO:K07581	9.35269e-05	RNA-binding protein
COG1806	9.34759e-05	regulator of PEP synthase PpsR (kinase-PPPase family)
PF07503	9.34557e-05	HypF finger
KO:K08227	9.34557e-05	MFS transporter, LPLT family, lysophospholipid transporter
PF02572	9.34287e-05	ATP:corrinoid adenosyltransferase BtuR/CobO/CobP
PF14041	9.33624e-05	LppP/LprE lipoprotein
COG0156	9.31474e-05	7-keto-8-aminopelargonate synthetase-like enzyme
PF01497	9.29587e-05	Periplasmic binding protein
KO:K14954	9.29123e-05	lipoprotein LprG
KO:K17219	9.2827e-05	sulfur reductase molybdopterin subunit
EC:1.14.19.26	9.25466e-05	acyl-[acyl-carrier-protein] 6-desaturase.
PF00325	9.2545e-05	Bacterial regulatory proteins, crp family
KO:K01625	9.22992e-05	2-dehydro-3-deoxyphosphogluconate aldolase / (4S)-4-hydroxy-2-oxoglutarate aldolase
PF14265	9.21774e-05	Domain of unknown function (DUF4355)
PF00078	9.21279e-05	Reverse transcriptase (RNA-dependent DNA polymerase)
KO:K07461	9.21058e-05	putative endonuclease
PF05406	9.19518e-05	WGR domain
COG0528	9.1928e-05	uridylate kinase
EC:2.5.1.130	9.17667e-05	2-carboxy-1,4-naphthoquinone phytyltransferase.
PF12229	9.17144e-05	Putative peptidoglycan binding domain
KO:K03328	9.17144e-05	polysaccharide transporter, PST family
KO:K06984	9.15164e-05	beta-ribofuranosylaminobenzene 5'-phosphate synthase
KO:K16555	9.14082e-05	succinoglycan biosynthesis protein ExoO
KO:K05939	9.13393e-05	acyl-[acyl-carrier-protein]-phospholipid O-acyltransferase / long-chain-fatty-acid--[acyl-carrier-protein] ligase
COG0363	9.12047e-05	6-phosphogluconolactonase/glucosamine-6-phosphate isomerase/deaminase
COG4196	9.11561e-05	uncharacterized protein (DUF2126 family)
PF14890	9.10804e-05	Intein splicing domain
EC:6.1.1.11	9.10758e-05	serine--tRNA ligase.
COG0200	9.10389e-05	ribosomal protein L15
PF14329	9.09865e-05	Domain of unknown function (DUF4386)
KO:K11927	9.09581e-05	ATP-dependent RNA helicase RhlE
PF16593	9.08467e-05	Bridge helix of CRISPR-associated endonuclease Cas9
EC:5.1.1.1	9.07565e-05	alanine racemase.
PF07626	9.07065e-05	Protein of unknown function (DUF1587)
KO:K21701	9.06949e-05	AraC family transcriptional regulator, transcriptional activator for feuABC-ybbA operon
EC:3.1.4.4	9.06949e-05	phospholipase D.
KO:K15256	9.06564e-05	tRNA (cmo5U34)-methyltransferase
COG0030	9.0634e-05	16S rRNA A1518/A1519 N6-dimethyltransferase RsmA/KsgA/DIM1 with predicted DNA glycosylase/AP lyase activity
KO:K03596	9.0365e-05	GTP-binding protein LepA
PF00053	9.03056e-05	Laminin EGF domain
KO:K03404	9.02815e-05	magnesium chelatase subunit D
PF02195	8.99514e-05	ParB-like nuclease domain
COG4826	8.98879e-05	serine protease inhibitor
KO:K06177	8.98526e-05	tRNA pseudouridine32 synthase / 23S rRNA pseudouridine746 synthase
PF15985	8.97579e-05	KH domain
PF13242	8.97335e-05	HAD-hyrolase-like
PF02327	8.97315e-05	Bacteriochlorophyll A protein
COG0721	8.95943e-05	Asp-tRNA(Asn)/Glu-tRNA(Gln) amidotransferase C subunit
PF13672	8.94173e-05	Protein phosphatase 2C
PF16087	8.93122e-05	Helix-turn-helix domain (DUF4817)
EC:3.5.1.9	8.93113e-05	arylformamidase.
EC:1.1.1.79	8.93113e-05	glyoxylate reductase (NADP(+)).
PF01010	8.92875e-05	NADH-dehyrogenase subunit F, TMs, (complex I) C-terminus
PF16511	8.92843e-05	N-terminal or F0 domain of Talin-head FERM
KO:K03926	8.92653e-05	periplasmic divalent cation tolerance protein
COG5492	8.91526e-05	uncharacterized protein YjdB
KO:K05559	8.90317e-05	multicomponent K+:H+ antiporter subunit A
KO:K01818	8.90094e-05	L-fucose/D-arabinose isomerase
COG0251	8.89937e-05	enamine deaminase RidA (YjgF/YER057c/UK114 family)
PF05639	8.8942e-05	Pup-like protein
EC:2.8.3.16	8.89166e-05	formyl-CoA transferase.
PF00209	8.89166e-05	Sodium:neurotransmitter symporter family
PF05707	8.87448e-05	Zonular occludens toxin (Zot)
COG4787	8.87296e-05	flagellar basal body rod protein FlgF
KO:K00320	8.87101e-05	5,10-methylenetetrahydromethanopterin reductase
PF06941	8.86637e-05	5' nucleotidase, deoxy (Pyrimidine), cytosolic type C protein (NT5C)
KO:K07043	8.85391e-05	UTP pyrophosphatase
PF14770	8.85049e-05	Transmembrane protein 18
KO:K11953	8.83914e-05	bicarbonate transport system ATP-binding protein
COG0170	8.83264e-05	dolichol kinase
PF00474	8.82422e-05	Sodium:solute symporter family
PF10021	8.82207e-05	Uncharacterized protein conserved in bacteria (DUF2263)
KO:K00797	8.81452e-05	spermidine synthase
PF00591	8.79119e-05	Glycosyl transferase family, a/b domain
KO:K18910	8.79119e-05	D-psicose/D-tagatose/L-ribulose 3-epimerase
COG3500	8.78183e-05	phage protein D
KO:K00548	8.78023e-05	5-methyltetrahydrofolate--homocysteine methyltransferase
PF03880	8.77919e-05	DbpA RNA binding domain
KO:K19337	8.76791e-05	RpiR family transcriptional regulator, carbohydrate utilization regulator
COG1178	8.76054e-05	ABC-type Fe3+ transport system permease subunit
PF13718	8.75351e-05	GNAT acetyltransferase 2
PF01246	8.74917e-05	Ribosomal protein L24e
PF07749	8.74045e-05	Endoplasmic reticulum protein ERp29, C-terminal domain
KO:K02594	8.73554e-05	homocitrate synthase NifV
COG3386	8.7324e-05	sugar lactone lactonase YvrE
PF04456	8.72847e-05	Protein of unknown function (DUF503)
KO:K06903	8.72067e-05	uncharacterized protein
KO:K13583	8.71556e-05	GcrA cell cycle regulator
PF13355	8.67295e-05	ARC6-like, IMS domain
COG3529	8.66595e-05	Zn ribbon nucleic-acid-binding protein
COG0458	8.65089e-05	carbamoylphosphate synthase large subunit
COG3245	8.64378e-05	cytochrome c5
KO:K02906	8.61464e-05	large subunit ribosomal protein L3
KO:K17999	8.61083e-05	iron-hydrogenase subunit gamma
EC:1.4.1.11	8.60684e-05	L-erythro-3,5-diaminohexanoate dehydrogenase.
KO:K17222	8.60684e-05	L-cysteine S-thiosulfotransferase
EC:2.5.1.72	8.60619e-05	quinolinate synthase.
KO:K04108	8.60619e-05	4-hydroxybenzoyl-CoA reductase subunit alpha
EC:2.4.2.21	8.59822e-05	nicotinate-nucleotide--dimethylbenzimidazole phosphoribosyltransferase.
PF10228	8.59407e-05	Uncharacterised conserved protein (DUF2228)
KO:K18893	8.59351e-05	ATP-binding cassette, subfamily B, multidrug efflux pump
COG4569	8.5897e-05	acetaldehyde dehydrogenase (acetylating)
COG1435	8.58059e-05	thymidine kinase
COG1990	8.57739e-05	peptidyl-tRNA hydrolase
KO:K13372	8.56918e-05	aralkylamine dehydrogenase heavy chain
KO:K17259	8.56828e-05	calcium and integrin-binding protein 1
COG2824	8.56605e-05	uncharacterized Zn ribbon protein
PF01997	8.55692e-05	Translin family
PF09545	8.54228e-05	AccI restriction endonuclease
KO:K02434	8.54213e-05	aspartyl-tRNA(Asn)/glutamyl-tRNA(Gln) amidotransferase subunit B
COG1317	8.5407e-05	flagellar biosynthesis/type III secretory pathway protein FliH
COG1633	8.536e-05	rubrerythrin
EC:3.6.1.22	8.536e-05	NAD(+) diphosphatase.
EC:2.7.9.3	8.53123e-05	selenide, water dikinase.
PF09935	8.50208e-05	Protein of unknown function (DUF2167)
PF07284	8.50099e-05	2-vinyl bacteriochlorophyllide hydratase (BCHF)
PF05992	8.50041e-05	SbmA/BacA-like family
PF02921	8.49598e-05	Ubiquinol cytochrome reductase transmembrane region
PF19825	8.49578e-05	Domain of unknown function (DUF6306)
EC:1.3.98.5	8.49125e-05	hydrogen peroxide-dependent heme synthase.
PF13546	8.48804e-05	DDE superfamily endonuclease
PF09451	8.48236e-05	Autophagy-related protein 27
KO:K18829	8.47975e-05	antitoxin VapB
EC:1.13.11.14	8.47412e-05	2,3-dihydroxybenzoate 3,4-dioxygenase.
PF09194	8.4731e-05	Restriction endonuclease BsobI
KO:K02106	8.46778e-05	short-chain fatty acids transporter
COG3416	8.46778e-05	hypothetical protein
PF02654	8.45315e-05	Cobalamin-5-phosphate synthase
KO:K10415	8.44416e-05	dynein intermediate chain, cytosolic
KO:K06328	8.44089e-05	spore coat protein E
PF08441	8.43954e-05	Integrin alpha
PF13371	8.42564e-05	Tetratricopeptide repeat
PF13417	8.42287e-05	Glutathione S-transferase, N-terminal domain
PF13204	8.41823e-05	Protein of unknown function (DUF4038)
KO:K03510	8.41809e-05	DNA polymerase iota
PF16095	8.40492e-05	C-terminal of Roc, COR, domain
COG4943	8.40387e-05	sensor c-di-GMP phosphodiesterase-like protein
PF18018	8.39422e-05	DNA polymerase delta subunit OB-fold domain
KO:K00469	8.39008e-05	inositol oxygenase
PF06798	8.38865e-05	PrkA serine protein kinase C-terminal domain
PF13453	8.38646e-05	Transcription factor zinc-finger
KO:K16936	8.3683e-05	thiosulfate dehydrogenase (quinone) small subunit
PF09910	8.35682e-05	Uncharacterized protein conserved in archaea (DUF2139)
EC:3.5.1.107	8.3537e-05	maleamate amidohydrolase.
EC:1.3.99.27	8.35359e-05	1-hydroxycarotenoid 3,4-desaturase.
PF11974	8.35144e-05	Bacterial alpha-2-macroglobulin MG3 domain
PF07332	8.34266e-05	Putative Actinobacterial Holin-X, holin superfamily III
PF02776	8.3368e-05	Thiamine pyrophosphate enzyme, N-terminal TPP binding domain
COG1119	8.33669e-05	ABC-type molybdenum transport system ATPase subunit/photorepair protein PhrA
COG2109	8.33572e-05	ATP:corrinoid adenosyltransferase
KO:K02711	8.33136e-05	photosystem II PsbJ protein
COG2018	8.29746e-05	predicted regulator of Ras-like GTPase activity (Roadblock/LC7/MglB family)
KO:K11648	8.29296e-05	SWI/SNF-related matrix-associated actin-dependent regulator of chromatin subfamily B member 1
COG2093	8.27054e-05	RNA polymerase subunit RPABC4/transcription elongation factor Spt4
EC:5.1.3.8	8.26776e-05	N-acylglucosamine 2-epimerase.
KO:K00270	8.25669e-05	phenylalanine dehydrogenase
EC:2.1.1.4	8.21873e-05	acetylserotonin O-methyltransferase.
KO:K17882	8.21046e-05	kanamycin nucleotidyltransferase
KO:K13139	8.20801e-05	integrator complex subunit 2
KO:K04408	8.20795e-05	mitogen-activated protein kinase kinase kinase kinase 1
PF02561	8.20384e-05	Flagellar protein FliS
PF01816	8.19967e-05	Leucine rich repeat variant
KO:K07012	8.1921e-05	CRISPR-associated endonuclease/helicase Cas3
PF12477	8.18745e-05	Sex factor F TraW protein N terminal
KO:K12179	8.18439e-05	COP9 signalosome complex subunit 6
KO:K16704	8.18243e-05	dTDP-4-amino-4,6-dideoxy-D-galactose acyltransferase
COG2900	8.17516e-05	uncharacterized coiled-coil protein SlyX
PF03673	8.16613e-05	Uncharacterised protein family (UPF0128)
KO:K19124	8.16256e-05	CRISPR system Cascade subunit CasC
KO:K07586	8.12807e-05	uncharacterized protein
PF12535	8.12648e-05	Hydrolase of X-linked nucleoside diphosphate N terminal
COG0694	8.10564e-05	Fe-S cluster biogenesis protein NfuA
KO:K11383	8.08822e-05	two-component system, NtrC family, sensor histidine kinase KinB
PF07143	8.06831e-05	CrtC N-terminal lipocalin domain
COG0508	8.06831e-05	pyruvate/2-oxoglutarate dehydrogenase complex dihydrolipoamide acyltransferase (E2) component
KO:K15918	8.06831e-05	D-glycerate 3-kinase
PF01590	8.04291e-05	GAF domain
PF02369	8.04164e-05	Bacterial Ig-like domain (group 1)
KO:K03795	8.0349e-05	sirohydrochlorin cobaltochelatase
EC:1.6.4.-	8.03245e-05	With a disulfide as acceptor.
PF11726	8.02503e-05	Inovirus Gp2
PF04452	8.02501e-05	RNA methyltransferase
PF08548	8.02501e-05	Peptidase M10 serralysin C terminal
KO:K03778	8.01802e-05	D-lactate dehydrogenase
KO:K11411	7.9774e-05	NAD+-dependent protein deacetylase sirtuin 1
EC:2.7.4.16	7.97011e-05	thiamine-phosphate kinase.
[truncated: 43,540 more rows]

## Sheet: KNN Aquatic>Non-marine Saline
Gene ID	Feature importances using MDI	Annotation name
PF15613	0.00434106	Williams-Beuren syndrome DDT (WSD), D-TOX E motif
KO:K00072	0.00336617	sepiapterin reductase
PF16070	0.0028026	Transmembrane protein family 132
PF08015	0.00274725	Fungal mating-type pheromone
PF01006	0.00266026	Hepatitis C virus non-structural protein NS4a
PF13970	0.00256381	Domain of unknown function (DUF4221)
PF03456	0.00253887	uDENN domain
KO:K17710	0.00244184	pentatricopeptide repeat domain-containing protein 1
PF11316	0.00230118	Putative rhamnosyl transferase
KO:K12891	0.00227617	splicing factor, arginine/serine-rich 2
KO:K11793	0.00224257	cereblon
PF05361	0.00223102	PKC-activated protein phosphatase-1 inhibitor
PF02252	0.00220808	Proteasome activator pa28 beta subunit
PF09748	0.00217663	Transcription factor subunit Med10 of Mediator complex
KO:K08907	0.00210482	light-harvesting complex I chlorophyll a/b binding protein 1
PF12580	0.00209422	Tripeptidyl peptidase II
KO:K15448	0.00205257	multifunctional methyltransferase subunit TRM112
KO:K18996	0.00203379	replication initiation protein RepC
PF06650	0.00203148	SHR-binding domain of vacuolar-sorting associated protein 13
KO:K13937	0.00201718	hexose-6-phosphate dehydrogenase
KO:K19201	0.00199349	Sin3 histone deacetylase corepressor complex component SDS3
PF08285	0.00198845	Dolichol-phosphate mannosyltransferase subunit 3 (DPM3)
KO:K15759	0.0019641	Golgi-resident PAP phosphatase
PF14768	0.00195384	Replication protein A interacting C-terminal
KO:K10744	0.00190864	ribonuclease H2 subunit B
PF05197	0.00187949	TRIC channel
KO:K13121	0.00185161	protein FRA10AC1
PF10268	0.00181889	Predicted transmembrane protein 161AB
COG5482	0.00176453	hypothetical protein
EC:4.2.1.148	0.00173005	2-methylfumaryl-CoA hydratase.
PF04858	0.00171519	TH1 protein
PF10240	0.00168359	Multivesicular body subunit 12
PF14627	0.00166416	Domain of unknown function (DUF4453)
PF07137	0.00164919	VDE lipocalin domain
PF03941	0.00161953	Inner centromere protein, ARK binding region
PF09308	0.00160523	LuxQ, periplasmic
PF09124	0.00159773	T4 recombination endonuclease VII, dimerisation
PF08294	0.00159709	TIM21
KO:K05002	0.00153115	potassium inwardly-rectifying channel subfamily J member 9
PF14807	0.00152652	Adaptin AP4 complex epsilon appendage platform
KO:K07758	0.00150715	pyridoxal phosphatase
KO:K17805	0.00148063	mitochondrial import inner membrane translocase subunit TIM16
KO:K18665	0.00146754	nudix motif 8
PF13874	0.00145004	Nucleoporin complex subunit 54
PF00091	0.00143387	Tubulin/FtsZ family, GTPase domain
KO:K15111	0.00143311	solute carrier family 25 (mitochondrial S-adenosylmethionine transporter), member 26
KO:K06061	0.00142158	mastermind
PF07695	0.00140611	7TM diverse intracellular signalling
PF16099	0.00140093	Recq-mediated genome instability protein 1, C-terminal OB-fold
PF08574	0.00139866	Transcription factor Iwr1
EC:2.7.4.10	0.00138283	nucleoside-triphosphate--adenylate kinase.
EC:2.6.1.4	0.00137053	glycine transaminase.
PF03498	0.00135763	Cytolethal distending toxin A/C domain
PF01885	0.00135679	RNA 2'-phosphotransferase, Tpt1 / KptA family
PF03813	0.00135545	Nrap protein domain 1
PF03428	0.00134925	Replication protein C N-terminal domain
KO:K04092	0.00133766	chorismate mutase
PF07328	0.0013187	T-DNA border endonuclease VirD1
PF12411	0.0013053	Choline sulfatase enzyme C terminal
PF05267	0.00129968	Protein of unknown function (DUF725)
PF12931	0.00127902	Sec23-binding domain of Sec16
PF06424	0.00127667	PRP1 splicing factor, N-terminal
EC:3.6.1.63	0.00123488	alpha-D-ribose 1-methylphosphonate 5-triphosphate diphosphatase.
PF07189	0.00123245	Splicing factor 3B subunit 10 (SF3b10)
PF04925	0.00123116	SHQ1 protein
COG3495	0.00122359	hypothetical protein
EC:1.1.1.153	0.00120864	sepiapterin reductase (L-erythro-7,8-dihydrobiopterin forming).
PF07671	0.00120427	Protein of unknown function (DUF1601)
PF06743	0.00120206	FAST kinase-like protein, subdomain 1
KO:K10774	0.00119948	tyrosine ammonia-lyase
PF00955	0.0011984	HCO3- transporter family
KO:K08899	0.00119792	lemur tyrosine kinase 3
PF10937	0.00117658	Ribosomal protein S36, mitochondrial
PF12110	0.00117067	Nuclear protein 96
COG3454	0.00116973	alpha-D-ribose 1-methylphosphonate 5-triphosphate diphosphatase PhnM
PF10322	0.00115574	Serpentine type 7TM GPCR chemoreceptor Sru
PF00240	0.00114541	Ubiquitin family
PF00447	0.00114412	HSF-type DNA-binding
KO:K10235	0.00113505	alpha-glucoside transport system ATP-binding protein
PF09429	0.00111787	WW domain binding protein 11
PF13415	0.00111757	Galactose oxidase, central domain
KO:K07905	0.0011175	Ras-related protein Rab-11B
COG3176	0.00110717	putative hemolysin
PF13896	0.00110202	Glycosyl-transferase for dystroglycan
PF09929	0.00109489	Putative PD-(D/E)XK phosphodiesterase (DUF2161)
PF01166	0.0010834	TSC-22/dip/bun family
KO:K16330	0.00108182	pseudouridylate synthase / pseudouridine kinase
PF13867	0.00107052	Sin3 binding region of histone deacetylase complex subunit SAP30
KO:K09779	0.00105688	uncharacterized protein
EC:1.5.1.15	0.00105366	methylenetetrahydrofolate dehydrogenase (NAD(+)).
EC:2.1.1.221	0.00104336	tRNA (guanine(9)-N(1))-methyltransferase.
KO:K06130	0.00104015	lysophospholipase II
PF13812	0.00101376	Pentatricopeptide repeat domain
COG0490	0.00101007	K+/H+ antiporter YhaU regulatory subunit KhtT
COG1191	0.00100707	DNA-directed RNA polymerase specialized sigma subunit
PF17170	0.000993235	6-bladed beta-propeller
PF09002	0.000992342	Domain of unknown function (DUF1887)
PF10163	0.000985857	Transcription factor e(y)2
KO:K00904	0.000982206	deoxyguanosine kinase
PF17177	0.000975514	Pentacotripeptide-repeat region of PRORP
PF02792	0.000971533	Mago nashi protein
KO:K10595	0.000970494	E3 ubiquitin-protein ligase HERC2
KO:K12205	0.000969399	defect in organelle trafficking protein DotD
PF00302	0.000969191	Chloramphenicol acetyltransferase
PF07696	0.000964831	7TMR-DISM extracellular 2
PF05171	0.000964314	Haemin-degrading HemS.ChuX domain
PF08209	0.00096326	Sgf11 (transcriptional regulation protein)
KO:K08825	0.000960652	dual specificity tyrosine-phosphorylation-regulated kinase 1
PF16338	0.000958393	Domain of unknown function (DUF4968)
PF12254	0.000956363	DNA polymerase alpha subunit p180 N terminal
KO:K07375	0.000953281	tubulin beta
PF10354	0.000951973	Domain of unknown function (DUF2431)
KO:K16344	0.000950904	ragulator complex protein LAMTOR5
KO:K13623	0.000950072	S-adenosylmethionine-diacylgycerolhomoserine-N-methlytransferase
COG1474	0.000947145	Cdc6-like AAA superfamily ATPase
PF17123	0.00094675	RING-like zinc finger
KO:K15279	0.000945372	solute carrier family 35 (GDP-fucose transporter), member C1
COG0401	0.000943874	uncharacterized membrane protein YqaE (UPF0057 family)
KO:K09049	0.000943702	cyclic AMP-dependent transcription factor ATF-6 beta
KO:K09489	0.000943489	heat shock 70kDa protein 4
KO:K00893	0.000939118	deoxycitidine kinase
PF08663	0.000937183	HalX domain
KO:K17716	0.000932912	UDP-glucose 4-epimerase
KO:K14439	0.000931547	SWI/SNF-related matrix-associated actin-dependent regulator of chromatin subfamily A containing DEAD/H box 1
COG3743	0.000931021	predicted flap endonuclease-1-like 5' DNA nuclease
PF12316	0.00092369	Segment polarity protein dishevelled (Dsh) C terminal
PF09567	0.000923633	MamI restriction endonuclease
KO:K16513	0.000912339	carboxyl-terminal PDZ ligand of neuronal nitric oxide synthase protein
PF09736	0.000911206	Pre-mRNA-splicing factor of RES complex
PF15869	0.00091017	TolB-like 6-blade propeller-like
EC:1.1.3.20	0.000908479	long-chain-alcohol oxidase.
PF07059	0.000903703	Protein ENHANCED DISEASE RESISTANCE 2, C-terminal
PF06172	0.00089205	Cupin superfamily (DUF985)
PF02135	0.000886867	TAZ zinc finger
KO:K10107	0.000886335	capsular polysaccharide transport system permease protein
PF08373	0.000883904	RAP domain
PF16065	0.000880256	Domain of unknown function (DUF4807)
PF14563	0.00087996	Domain of unknown function (DUF4444)
PF09418	0.000868084	Protein of unknown function (DUF2009)
KO:K03271	0.00086601	D-sedoheptulose 7-phosphate isomerase
EC:1.14.12.20	0.000865933	Transferred entry: 1.14.15.17.
KO:K04488	0.000864288	nitrogen fixation protein NifU and related proteins
PF05587	0.000862781	Anthrax receptor extracellular domain
KO:K14272	0.000862355	glutamate--glyoxylate aminotransferase
PF07433	0.000855481	Protein of unknown function (DUF1513)
PF05529	0.000853182	Bap31/Bap29 transmembrane region
KO:K15285	0.000851427	solute carrier family 35, member E3
KO:K07191	0.00084885	MFS transporter, SP family, solute carrier family 2 (facilitated glucose transporter), member 4
EC:2.6.1.79	0.000846911	glutamate--prephenate aminotransferase.
PF04189	0.000846134	Gcd10p family
COG1726	0.000844307	Na+-transporting NADH:ubiquinone oxidoreductase subunit NqrA
PF13725	0.000841521	Possible tRNA binding domain
KO:K01250	0.000838452	pyrimidine-specific ribonucleoside hydrolase
KO:K16700	0.000837172	amylovoran biosynthesis glycosyltransferase AmsB
PF17098	0.000833689	WTAP/Mum2p family
PF13709	0.000833209	Domain of unknown function (DUF4159)
KO:K00357	0.000831943	dihydropteridine reductase
KO:K12608	0.000830967	CCR4-NOT complex subunit CAF16
KO:K18234	0.000828983	virginiamycin A acetyltransferase
PF08511	0.000826723	COQ9
PF01289	0.000825792	Thiol-activated cytolysin
KO:K13751	0.000825418	solute carrier family 24 (sodium/potassium/calcium exchanger), member 3
KO:K13413	0.000822181	mitogen-activated protein kinase kinase 4/5
KO:K13668	0.000821805	phosphatidyl-myo-inositol dimannoside synthase
KO:K19413	0.00081738	lysine-specific histone demethylase 1B
KO:K14412	0.000814149	alpha-1,4-fucosyltransferase
PF01753	0.000813508	MYND finger
PF07232	0.000812368	Putative rep protein (DUF1424)
KO:K18635	0.000810668	protein SPIRAL1 and related proteins
PF06282	0.000810639	Protein of unknown function (DUF1036)
KO:K14793	0.000805933	ribosomal RNA-processing protein 9
PF03455	0.000804546	dDENN domain
KO:K09952	0.000803823	CRISPR-associated endonuclease Csn1
PF13024	0.000803142	Protein of unknown function (DUF3884)
KO:K19269	0.000801717	phosphoglycolate phosphatase
COG0648	0.000801298	endonuclease IV
KO:K11845	0.000799219	ubiquitin carboxyl-terminal hydrolase 17
KO:K14662	0.000799128	protein N-terminal asparagine amidohydrolase
PF04418	0.000798708	Domain of unknown function (DUF543)
KO:K19371	0.000797158	DnaJ homolog subfamily C member 25
KO:K00123	0.000793513	formate dehydrogenase major subunit
KO:K14211	0.000788221	elastin
COG2879	0.000785454	uncharacterized short protein YbdD (DUF466 family)
PF00051	0.00078418	Kringle domain
PF16385	0.000782575	Domain of unknown function
PF14688	0.000781745	Domain of unknown function (DUF4461)
PF01530	0.000777881	Zinc finger, C2HC type
PF07214	0.000774969	Protein of unknown function (DUF1418)
PF06940	0.000773622	Domain of unknown function (DUF1287)
COG1392	0.000771344	uncharacterized protein Yka (UPF0111/DUF47 family)
PF16294	0.000770511	RNSP1-SAP18 binding (RSB) motif
PF10155	0.000766444	CCR4-NOT transcription complex subunit 11
KO:K11438	0.00076622	type III protein arginine methyltransferase
EC:3.6.3.6	0.000762882	Transferred entry: 7.1.2.1.
PF11781	0.000760277	Zinc-finger of RNA-polymerase I-specific TFIIB, Rrn7
PF09066	0.000760174	Beta2-adaptin appendage, C-terminal sub-domain
PF12752	0.000759933	SUZ domain
KO:K19419	0.00075733	transmembrane protein EpsG
COG1249	0.000756819	pyruvate/2-oxoglutarate dehydrogenase complex dihydrolipoamide dehydrogenase (E3) component
COG1484	0.00075675	DNA replication protein DnaC
PF14974	0.000756074	Protein C10
PF00397	0.000755646	WW domain
KO:K17499	0.000755074	protein phosphatase 1G
KO:K14799	0.000755023	pre-rRNA-processing protein TSR1
KO:K17582	0.000749631	antigen KI-67
KO:K06614	0.000748807	alpha-N-acetyl-neuraminate alpha-2,8-sialyltransferase (sialyltransferase 8D)
PF14518	0.000747979	Iron-containing redox enzyme
KO:K07486	0.000747264	transposase
KO:K11605	0.000747023	manganese/iron transport system permease protein
KO:K06085	0.000742556	synovial sarcoma, X breakpoint 2 interacting protein
PF04335	0.000742493	VirB8 protein
COG1599	0.000741699	ssDNA-binding replication factor A large subunit
KO:K11490	0.000738706	condensin-2 complex subunit H2
PF08429	0.000738267	PLU-1-like protein
KO:K14823	0.000737961	rRNA-processing protein EBP2
PF09454	0.000736269	Vps23 core domain
KO:K06867	0.00073542	uncharacterized protein
KO:K00976	0.000735116	fucose-1-phosphate guanylyltransferase
PF11712	0.000734293	Endoplasmic reticulum-based factor for assembly of V-ATPase
EC:2.8.2.22	0.000733499	aryl-sulfate sulfotransferase.
COG4190	0.000730409	predicted transcriptional regulator
KO:K15033	0.000730133	peptidyl-tRNA hydrolase ICT1
KO:K00589	0.000727265	uroporphyrin-III C-methyltransferase
PF11393	0.000726402	Type-IV b secretion system, inner-membrane complex component
EC:6.3.4.20	0.000725727	7-cyano-7-deazaguanine synthase.
PF03842	0.000725664	Silicon transporter
PF13704	0.000722639	Glycosyl transferase family 2
COG3512	0.000719746	CRISPR/Cas system-associated protein endoribonuclease Cas2
KO:K15849	0.000715542	bifunctional aspartate aminotransferase and glutamate/aspartate-prephenate aminotransferase
KO:K13573	0.000715285	proteasome accessory factor C
KO:K10191	0.000713913	lactose/L-arabinose transport system ATP-binding protein
COG4447	0.000713822	photosystem II stability/assembly factor-like uncharacterized protein
COG4123	0.000706416	tRNA1(Val) A37 N6-methylase TrmN6
PF11483	0.000704552	Protein of unknown function (DUF3209)
KO:K18626	0.000704281	trichohyalin
PF08627	0.000702802	CRT-like, chloroquine-resistance transporter-like
COG3840	0.000702707	ABC-type thiamine transport system ATPase subunit
KO:K15850	0.000702656	two-component system, autoinducer 1 sensor kinase/phosphatase LuxN
KO:K14768	0.000702489	U3 small nucleolar RNA-associated protein 7
KO:K14993	0.00070213	solute carrier family 38 (sodium-coupled neutral amino acid transporter), member 6
PF04018	0.000701505	Domain of unknown function (DUF368)
EC:3.2.2.16	0.000701108	methylthioadenosine nucleosidase.
KO:K00077	0.000700123	2-dehydropantoate 2-reductase
KO:K01757	0.00069998	strictosidine synthase
COG4605	0.000698214	ABC-type enterochelin transport system permease subunit
PF02042	0.000697094	RWP-RK domain
PF04665	0.000696942	Poxvirus A32 protein
KO:K12347	0.000693949	natural resistance-associated macrophage protein 1
PF01978	0.000693568	Sugar-specific transcriptional regulator TrmB
KO:K03094	0.000692831	S-phase kinase-associated protein 1
KO:K09746	0.00069283	uncharacterized protein
PF03493	0.000690895	Calcium-activated BK potassium channel alpha subunit
KO:K11860	0.000689781	OTU domain-containing protein 7
PF15801	0.000688937	zf-MYND-like zinc finger, mRNA-binding
COG3444	0.000688643	mannose/fructose/N-acetylgalactosamine-specific phosphotransferase system component IIB
PF12422	0.000683351	Condensin II non structural maintenance of chromosomes subunit
PF03965	0.000681399	Penicillinase repressor
PF04390	0.000681363	Lipopolysaccharide-assembly
KO:K04421	0.000680291	mitogen-activated protein kinase kinase kinase 3
COG0586	0.000680027	membrane protein DedA with SNARE-associated domain
KO:K08824	0.000675733	cyclin-dependent kinase-like
KO:K15505	0.00067439	DNA repair protein RAD5
PF03371	0.000672298	PRP38 family
PF11721	0.000672258	Malectin domain
PF09920	0.000670376	Uncharacterized protein conserved in archaea (DUF2150)
KO:K06161	0.000669864	putative syringomycin transport system ATP-binding/permease protein
KO:K00351	0.000666347	Na+-transporting NADH:ubiquinone oxidoreductase subunit F
PF14050	0.000665548	N-terminal conserved domain of Nudc.
KO:K10769	0.000663557	alkylated DNA repair protein alkB homolog 7
PF13749	0.000663271	Putative ATP-dependent DNA helicase recG C-terminal
KO:K09487	0.000661492	heat shock protein 90kDa beta
KO:K03155	0.000661115	timeless
KO:K08715	0.000660153	inward rectifier potassium channel
PF13347	0.000660131	MFS/sugar transport protein
KO:K07515	0.000659562	enoyl-CoA hydratase / long-chain 3-hydroxyacyl-CoA dehydrogenase
KO:K13207	0.000659538	CUG-BP- and ETR3-like factor
KO:K01837	0.000659379	bisphosphoglycerate/phosphoglycerate mutase
PF08700	0.000658429	Vps51/Vps67
PF01963	0.000658105	TraB/PrgY/gumN family
PF14327	0.000657836	Hinge domain of cleavage stimulation factor subunit 2
PF15785	0.000657168	Serine/threonine-protein kinase smg-1
COG3090	0.000656443	TRAP-type C4-dicarboxylate transport system permease small subunit
KO:K12872	0.000656303	pre-mRNA-splicing factor RBM22/SLT11
KO:K14754	0.000654582	interferon-induced GTP-binding protein Mx
KO:K06162	0.000652678	alpha-D-ribose 1-methylphosphonate 5-triphosphate diphosphatase
PF06465	0.000649426	Domain of Unknown Function (DUF1087)
EC:2.3.1.88	0.000649292	Transferred entry: 2.3.1.254, 2.3.1.255, 2.3.1.256, 2.3.1.257, 2.3.1.258
COG1988	0.000648806	membrane-bound metal-dependent hydrolase YbcI (DUF457 family)
COG4083	0.000646436	exosortase/archaeosortase
KO:K12526	0.000646064	bifunctional diaminopimelate decarboxylase / aspartate kinase
PF07957	0.000645813	Protein of unknown function (DUF3294)
PF16184	0.000645206	Cadherin-like
KO:K08685	0.000643947	quinohemoprotein amine dehydrogenase
KO:K14696	0.000642733	solute carrier family 30 (zinc transporter), member 9
PF12554	0.000639671	Mitotic-spindle organizing gamma-tubulin ring associated
PF15418	0.000639615	Domain of unknown function (DUF4625)
PF10607	0.000638627	CTLH/CRA C-terminal to LisH motif domain
COG2827	0.000637648	predicted GIY-YIG superfamily endonuclease
PF05622	0.000637608	HOOK protein coiled-coil region
KO:K11492	0.00063366	condensin-2 complex subunit G2
PF09465	0.000632657	Lamin-B receptor of TUDOR domain
PF03878	0.000629075	YIF1
KO:K17240	0.000626744	inositol-phosphate transport system ATP-binding protein
KO:K12418	0.000625221	acyl-lipid (7-3)-desaturase (Delta-4 desaturase)
PF01845	0.00062496	CcdB protein
KO:K08888	0.000624672	megakaryocyte-associated tyrosine kinase
KO:K19124	0.000623665	CRISPR system Cascade subunit CasC
PF10652	0.000622772	Protein of unknown function (DUF2480)
KO:K18009	0.000622439	meso-butanediol dehydrogenase / (S,S)-butanediol dehydrogenase / diacetyl reductase
COG0780	0.000622197	NADPH-dependent 7-cyano-7-deazaguanine reductase QueF
KO:K12838	0.000621032	poly(U)-binding-splicing factor PUF60
PF09273	0.000620648	Rubisco LSMT substrate-binding
EC:2.4.1.291	0.000619585	N-acetylgalactosamine-N,N'-diacetylbacillosaminyl-diphospho-undecaprenol
COG5314	0.000618924	conjugal transfer/entry exclusion protein
PF09333	0.000616899	Autophagy-related protein C terminal domain
KO:K07811	0.000615147	trimethylamine-N-oxide reductase (cytochrome c)
KO:K06720	0.000614304	L-ectoine synthase
PF03203	0.000611546	MerC mercury resistance protein
PF05120	0.000610317	Gas vesicle protein G
COG0790	0.000608088	TPR repeat protein
COG0515	0.00060764	serine/threonine protein kinase
COG3411	0.000607314	(2Fe-2S) ferredoxin
PF05022	0.00060608	SRP40, C-terminal domain
KO:K02369	0.00060585	alpha-1,4-N-acetylglucosaminyltransferase EXTL2
PF08454	0.00060347	RyR and IP3R Homology associated
PF09697	0.000602365	Protein of unknown function (Porph_ging)
PF08463	0.000602008	EcoEI R protein C-terminal
PF13829	0.000601854	Domain of unknown function (DUF4191)
KO:K15782	0.00060174	Lrp/AsnC family transcriptional regulator, regulator of ectoine-degradation genes
PF03134	0.000601592	TB2/DP1, HVA22 family
COG4424	0.000601278	LPS sulfotransferase NodH
KO:K16865	0.000599653	programmed cell death protein 4
KO:K05722	0.000597598	FYVE, RhoGEF and PH domain containing 3
KO:K17578	0.00059682	zinc finger CCHC domain-containing protein 9
COG3005	0.000596592	nitrate/TMAO reductase-like tetraheme cytochrome c subunit
PF16409	0.000596244	Domain of unknown function (DUF5017)
KO:K00322	0.000593133	NAD(P) transhydrogenase
PF11899	0.000592515	Protein of unknown function (DUF3419)
EC:3.4.21.50	0.000591253	lysyl endopeptidase.
COG5276	0.000590761	hypothetical protein
PF12501	0.000590389	Phosphate ATP-binding cassette transporter
EC:5.4.2.4	0.000589773	bisphosphoglycerate mutase.
PF00223	0.000588373	Photosystem I psaA/psaB protein
EC:2.3.1.22	0.000587898	2-acylglycerol O-acyltransferase.
PF09368	0.000587253	Sas10 C-terminal domain
COG2155	0.000587085	uncharacterized membrane protein YuzA (DUF378 family)
PF13041	0.000586893	PPR repeat family
EC:2.6.1.78	0.000585802	aspartate--prephenate aminotransferase.
KO:K00067	0.000583803	dTDP-4-dehydrorhamnose reductase
PF06319	0.000583661	DNA repair protein MmcB-like
PF14694	0.000580977	Lines N-terminus
KO:K13130	0.000580867	gem associated protein 2
PF05060	0.000580815	N-acetylglucosaminyltransferase II (MGAT2)
EC:2.7.1.100	0.000579602	S-methyl-5-thioribose kinase.
EC:5.4.99.2	0.000579351	methylmalonyl-CoA mutase.
PF01799	0.000578837	[2Fe-2S] binding domain
KO:K19685	0.000578627	intraflagellar transport protein 56
PF16444	0.000575809	Domain of unknown function (DUF5041)
KO:K14387	0.000575315	solute carrier family 5 (high affinity choline transporter), member 7
KO:K09008	0.000573325	NADH dehydrogenase [ubiquinone] 1 alpha subcomplex assembly factor 3
PF12437	0.000572269	Glutamine synthetase type III N terminal
KO:K00862	0.000572163	erythritol kinase (D-erythritol 1-phosphate-forming)
PF06522	0.000570931	NADH-ubiquinone reductase complex 1 MLRQ subunit
KO:K15377	0.000569707	solute carrier family 44 (choline transporter-like protein), member 2/4/5
COG0634	0.000567006	hypoxanthine-guanine phosphoribosyltransferase
COG5534	0.000566841	plasmid replication initiation protein
PF05608	0.000566402	Protein of unknown function (DUF778)
KO:K05298	0.000566234	glyceraldehyde-3-phosphate dehydrogenase (NADP+) (phosphorylating)
KO:K02226	0.000566008	alpha-ribazole phosphatase
PF07595	0.000565433	Planctomycete extracellular
PF09750	0.000565063	Alternative splicing regulator
KO:K14320	0.000563133	aladin
KO:K10871	0.000563075	RAD51-like protein 3
COG1949	0.000562391	oligoribonuclease (3'-5' exoribonuclease)
COG4639	0.000560573	predicted kinase
COG4916	0.000559576	hypothetical protein
PF01031	0.000558434	Dynamin central region
COG3158	0.000558399	K+ transporter
KO:K03616	0.000558197	Na+-translocating ferredoxin:NAD+ oxidoreductase subunit B
PF04821	0.000556714	Timeless protein
KO:K06501	0.000556226	CD68 antigen
COG2747	0.00055547	anti-sigma28 factor (negative regulator of flagellin synthesis)
COG0471	0.000552102	di/tricarboxylate transporter
PF11419	0.00055169	Protein of unknown function (DUF3194)
KO:K11188	0.000551683	peroxiredoxin 6
COG1888	0.000549787	hypothetical protein
COG5508	0.000549767	hypothetical protein
EC:3.4.15.6	0.000549315	cyanophycinase.
EC:2.7.8.24	0.000548174	phosphatidylcholine synthase.
KO:K00511	0.000547741	squalene monooxygenase
KO:K02033	0.000547622	peptide/nickel transport system permease protein
KO:K07167	0.000547282	putative transcriptional regulator
KO:K11855	0.000546977	ubiquitin carboxyl-terminal hydrolase 36/42
COG2896	0.000544755	molybdenum cofactor biosynthesis enzyme MoaA
KO:K03207	0.000542686	colanic acid biosynthesis protein WcaH
PF13395	0.000542611	HNH endonuclease
KO:K05720	0.000542318	FYVE, RhoGEF and PH domain containing 1
PF03848	0.000541928	Tellurite resistance protein TehB
KO:K19754	0.000541224	dynein regulatry complex protein 1
PF14902	0.000540478	Domain of unknown function (DUF4494)
KO:K10391	0.000540089	tubulin epsilon
EC:1.1.99.3	0.000539992	gluconate 2-dehydrogenase (acceptor).
PF11971	0.000539884	CAMSAP CH domain
COG2035	0.000539576	uncharacterized membrane protein
PF03421	0.000538955	YopJ Serine/Threonine acetyltransferase
PF16746	0.000538155	BAR domain of APPL family
COG1479	0.000537939	uncharacterized protein with ParB-like and HNH nuclease domain
PF01693	0.000537747	Caulimovirus viroplasmin
EC:3.4.19.1	0.000536592	acylaminoacyl-peptidase.
KO:K14568	0.000535992	rRNA small subunit pseudouridine methyltransferase Nep1
KO:K18041	0.00053485	protein tyrosine phosphatase type IVA
COG3731	0.000534066	sorbitol-specific phosphotransferase system component IIA
PF13225	0.000533972	Beta-carotene isomerase D27-like, C-terminal
PF07779	0.000533819	10 TM Acyl Transferase domain found in Cas1p
KO:K06172	0.000533766	gamma-secretase subunit APH-1
PF08159	0.000533663	NUC153 domain
COG3386	0.000533659	sugar lactone lactonase YvrE
KO:K07448	0.000533084	restriction system protein
PF15652	0.000533047	HNH/Endo VII superfamily toxin with a SHH signature
PF06701	0.000532829	Mib_herc2
PF06748	0.000531509	Protein of unknown function (DUF1217)
KO:K09947	0.00053078	uncharacterized protein
EC:3.1.2.23	0.000530162	4-hydroxybenzoyl-CoA thioesterase.
PF00859	0.000530044	CTF/NF-I family transcription modulation region
COG1391	0.000529871	glutamine synthetase adenylyltransferase
PF15967	0.000529813	Nucleoporin FG repeated region
KO:K09902	0.00052978	uncharacterized protein
PF10453	0.000529706	Nuclear fragile X mental retardation-interacting protein 1 (NUFIP1)
KO:K02697	0.000529604	photosystem I subunit IX
EC:2.7.7.64	0.000529185	UTP-monosaccharide-1-phosphate uridylyltransferase.
PF04990	0.000527485	RNA polymerase Rpb1, domain 7
PF00905	0.000527155	Penicillin binding protein transpeptidase domain
COG1085	0.000526523	galactose-1-phosphate uridylyltransferase
PF00609	0.0005265	Diacylglycerol kinase accessory domain
KO:K00944	0.000524221	nucleoside-triphosphate--adenylate kinase
PF09507	0.000523595	DNA polymerase subunit Cdc27
PF16011	0.000522259	Carbohydrate-binding family 9
KO:K01607	0.000520992	4-carboxymuconolactone decarboxylase
PF07539	0.000520947	Down-regulated in metastasis
COG1706	0.000516659	flagellar basal body P-ring protein FlgI
PF14378	0.000516377	PAP2 superfamily
KO:K02614	0.000514884	acyl-CoA thioesterase
KO:K13058	0.000514772	mannosylfructose-phosphate synthase
PF04791	0.0005144	LMBR1-like membrane protein
KO:K00691	0.000513904	maltose phosphorylase
EC:4.2.1.18	0.000511769	methylglutaconyl-CoA hydratase.
COG3489	0.000511312	predicted lipoprotein
KO:K09931	0.000510625	uncharacterized protein
PF11814	0.000508994	Peptidase_C39 like family
PF11827	0.000507138	Protein of unknown function (DUF3347)
EC:3.1.1.2	0.000507085	arylesterase.
COG1287	0.000506442	asparagine N-glycosylation enzyme membrane subunit Stt3
KO:K07232	0.000506309	glutathione-specific gamma-glutamylcyclotransferase
KO:K19660	0.000505222	L-arabinose 1-dehydrogenase [NAD(P)+]
COG5443	0.000505048	flagellar biosynthesis regulator FlbT
PF02399	0.000503941	Origin of replication binding protein
PF07039	0.00050331	SGF29 tudor-like domain
KO:K02178	0.000502918	checkpoint serine/threonine-protein kinase
KO:K07763	0.000502849	matrix metalloproteinase-14 (membrane-inserted)
COG3786	0.00050046	L,D-peptidoglycan transpeptidase YkuD (ErfK/YbiS/YcfS/YnhG family)
PF02879	0.000500279	Phosphoglucomutase/phosphomannomutase, alpha/beta/alpha domain II
PF04935	0.000500255	Surfeit locus protein 6
KO:K14645	0.000499985	serine protease
PF10670	0.000499883	Domain of unknown function (DUF4198)
PF07699	0.000499548	Tyrosine-protein kinase ephrin type A/B receptor-like
PF12476	0.000499011	Protein of unknown function (DUF3696)
PF03671	0.000498858	Ubiquitin fold modifier 1 protein
PF11172	0.000497547	Protein of unknown function (DUF2959)
PF02900	0.000497527	Catalytic LigB subunit of aromatic ring-opening dioxygenase
KO:K02958	0.00049735	small subunit ribosomal protein S15e
PF01797	0.000496881	Transposase IS200 like
KO:K02478	0.000496289	two-component system, LytTR family, sensor kinase
PF04443	0.00049575	Acyl-protein synthetase, LuxE
KO:K07767	0.000495728	katanin p60 ATPase-containing subunit A1
COG2047	0.000495312	proteasome assembly chaperone (PAC2) family protein
COG0639	0.000495	diadenosine tetraphosphatase ApaH/serine/threonine PP2A family protein phosphatase
COG4325	0.000494703	uncharacterized membrane protein
PF14553	0.00049388	YqbF, hypothetical protein domain
PF09745	0.000493357	Coiled-coil domain-containing protein 55 (DUF2040)
PF16347	0.000492975	Domain of unknown function (DUF4976)
PF12771	0.000492859	Starch-binding associating with outer membrane
KO:K00339	0.000492443	NADH-quinone oxidoreductase subunit J
KO:K00231	0.000492188	protoporphyrinogen/coproporphyrinogen III oxidase
COG2107	0.000492087	predicted solute-binding protein
COG1881	0.000490986	phosphatidylethanolamine-binding protein (PEBP) family uncharacterized protein
KO:K13649	0.000490897	folate receptor
PF16917	0.000490664	Biotin/lipoate A/B protein ligase family
KO:K04773	0.000489953	protease IV
PF01940	0.000489687	Integral membrane protein DUF92
KO:K14621	0.000489001	phospholipase B1, membrane-associated
PF00596	0.000487597	Class II Aldolase and Adducin N-terminal domain
KO:K10125	0.000487195	two-component system, NtrC family, C4-dicarboxylate transport sensor histidine kinase DctB
KO:K17108	0.000486164	non-lysosomal glucosylceramidase
PF00584	0.000484174	SecE/Sec61-gamma subunits of protein translocation complex
EC:2.3.3.8	0.000483194	ATP citrate synthase.
KO:K10908	0.000482759	DNA-directed RNA polymerase, mitochondrial
KO:K12739	0.000482554	peptidyl-prolyl cis-trans isomerase-like 6
KO:K17248	0.000482381	N-acetylgalactosamine-N,N'-diacetylbacillosaminyl-diphospho-undecaprenol 4-alpha-N-acetylgalactosaminyltransferase
COG2114	0.000482164	class 3 adenylate cyclase
PF00437	0.000481982	Type II/IV secretion system protein
PF00670	0.000481484	S-adenosyl-L-homocysteine hydrolase, NAD binding domain
EC:2.7.8.-	0.000481224	Transferases for other substituted phosphate groups.
COG1993	0.000479292	PII-like signaling protein
PF16909	0.000478745	Vacuolar-sorting-associated 13 protein C-terminal
PF03985	0.000478737	Paf1
EC:2.8.2.2	0.000478678	alcohol sulfotransferase.
COG3932	0.000478614	hypothetical protein
COG0834	0.000477425	ABC-type amino acid transport substrate-binding protein
PF10557	0.000476497	Cullin protein neddylation domain
COG4196	0.000475933	uncharacterized protein (DUF2126 family)
KO:K11718	0.00047576	UDP-glucose:glycoprotein glucosyltransferase
KO:K14655	0.000474763	tRNA pseudouridine32 synthase / 2,5-diamino-6-(5-phospho-D-ribitylamino)-pyrimidin-4(3H)-one deaminase
KO:K14153	0.000473667	hydroxymethylpyrimidine kinase / phosphomethylpyrimidine kinase / thiamine-phosphate diphosphorylase
KO:K16233	0.000473393	alpha-pyrone synthase
EC:4.3.1.23	0.000472911	tyrosine ammonia-lyase.
PF00439	0.000472531	Bromodomain
COG1162	0.000472486	putative ribosome biogenesis GTPase RsgA
KO:K03689	0.000471376	cytochrome b6-f complex subunit 8
PF16370	0.000471279	C terminal of Calcineurin-like phosphoesterase
KO:K02866	0.000471074	large subunit ribosomal protein L10e
KO:K13701	0.000470249	abhydrolase domain-containing protein 8
COG1208	0.000469788	NDP-sugar pyrophosphorylase family protein
PF09269	0.000468437	Domain of unknown function (DUF1967)
PF11832	0.000467564	Protein of unknown function (DUF3352)
KO:K03722	0.000467047	ATP-dependent DNA helicase DinG
COG0300	0.000467034	short-subunit dehydrogenase
PF12607	0.000466869	Protein of unknown function (DUF3772)
PF07524	0.000466668	Bromodomain associated
PF04080	0.00046664	Per1-like family
PF13898	0.000465765	Domain of unknown function (DUF4205)
KO:K09142	0.000465161	methyltransferase
KO:K15171	0.000463665	transcription elongation factor SPT4
EC:3.5.4.19	0.00046296	phosphoribosyl-AMP cyclohydrolase.
KO:K14749	0.000462851	ethylbenzene dioxygenase subunit beta
KO:K15783	0.000462638	ectoine hydrolase
PF02074	0.000461953	Carboxypeptidase Taq (M32) metallopeptidase
KO:K03324	0.00046119	phosphate:Na+ symporter
KO:K03013	0.000460674	DNA-directed RNA polymerases I, II, and III subunit RPABC1
KO:K03764	0.000460527	MetJ family transcriptional regulator, methionine regulon repressor
COG0684	0.000458769	regulator of RNase E activity RraA
PF08238	0.000458515	Sel1 repeat
KO:K13181	0.000458448	ATP-dependent RNA helicase DDX27
KO:K02446	0.000457739	fructose-1,6-bisphosphatase II
KO:K05896	0.00045716	segregation and condensation protein A
KO:K19742	0.000456861	1-pyrroline-2-carboxylate reductase [NAD(P)H]
KO:K04597	0.000456534	adhesion G protein-coupled receptor B2
KO:K14445	0.000456487	solute carrier family 13 (sodium-dependent dicarboxylate transporter), member 2/3/5
PF14237	0.000455161	GYF domain 2
PF08747	0.000454919	Domain of unknown function (DUF1788)
PF05013	0.000454327	N-formylglutamate amidohydrolase
KO:K07284	0.000453849	sortase A
PF04628	0.000453492	Sedlin, N-terminal conserved region
KO:K18828	0.000453113	tRNA(fMet)-specific endonuclease VapC
PF16715	0.000451876	Cyclodipeptide synthase
KO:K13626	0.000451001	flagellar assembly factor FliW
KO:K19519	0.000450693	transforming growth factor-beta-induced protein
PF06082	0.000450526	Exopolysaccharide biosynthesis protein YbjH
PF02289	0.000450368	Cyclohydrolase (MCH)
KO:K16726	0.000450368	ankyrin repeat domain-containing protein 17
KO:K18587	0.000449724	ubiquinone biosynthesis protein COQ9
KO:K02910	0.000449543	large subunit ribosomal protein L31e
KO:K00292	0.000449255
KO:K09668	0.000447994	glycosyltransferase-like protein LARGE
KO:K05560	0.000447727	multicomponent K+:H+ antiporter subunit C
KO:K07324	0.000447416	archaeal flagellin FlaA
EC:2.5.1.74	0.000446342	1,4-dihydroxy-2-naphthoate polyprenyltransferase.
KO:K07112	0.000446342	uncharacterized protein
COG0083	0.000443302	homoserine kinase
PF14273	0.000442973	Domain of unknown function (DUF4360)
KO:K10203	0.000442662	elongation of very long chain fatty acids protein 6
PF07621	0.000442225	Protein of unknown function (DUF1582)
KO:K00507	0.000441045	stearoyl-CoA desaturase (Delta-9 desaturase)
PF01996	0.000441019	F420-0:Gamma-glutamyl ligase
COG4064	0.000440987	tetrahydromethanopterin S-methyltransferase subunit G
EC:3.5.2.6	0.000440987	beta-lactamase.
KO:K01235	0.000439427	alpha-glucuronidase
KO:K18624	0.000439368	macrophage erythroblast attacher
PF14570	0.000439222	RING/Ubox like zinc-binding domain
PF08665	0.000438622	PglZ domain
KO:K03126	0.000437956	transcription initiation factor TFIID subunit 12
EC:1.17.1.4	0.000436741	xanthine dehydrogenase.
KO:K18328	0.000436303	lariat debranching enzyme
EC:1.8.3.5	0.000435783	prenylcysteine oxidase.
COG2335	0.000435737	uncharacterized surface protein with fasciclin (FAS1) repeats
PF13097	0.000434751	CENP-A nucleosome associated complex (NAC) subunit
KO:K14442	0.000434348	ATP-dependent RNA helicase DHX36
EC:1.1.1.310	0.000433791	(S)-sulfolactate dehydrogenase.
COG1433	0.000433603	predicted Fe-Mo cluster-binding NifX family protein
KO:K03186	0.000433327	flavin prenyltransferase
PF14158	0.000432234	YndJ-like protein
EC:2.5.1.31	0.000431078	ditrans,polycis-undecaprenyl-diphosphate synthase [(2E,6E)-farnesyl-
KO:K15785	0.000430669	L-2,4-diaminobutyrate transaminase
PF12100	0.000430606	Domain of unknown function (DUF3576)
PF09343	0.000430117	Conserved hypothetical protein 2217 (DUF2460)
KO:K17618	0.000429971	ubiquitin-like domain-containing CTD phosphatase 1
COG3720	0.000429923	putative heme degradation protein
PF09239	0.00042983	Topoisomerase VI B subunit, transducer
KO:K01490	0.000429481	AMP deaminase
KO:K01708	0.000428136	galactarate dehydratase
COG3069	0.000427935	C4-dicarboxylate transporter
PF04130	0.000427922	Gamma tubulin complex component C-terminal
PF12161	0.000427396	HsdM N-terminal domain
COG4357	0.00042661	uncharacterized CHY-type Zn-finger protein
KO:K07782	0.000425776	LuxR family transcriptional regulator, quorum-sensing system regulator SdiA
PF11293	0.000425642	Protein of unknown function (DUF3094)
PF16148	0.000424698	Domain of unknown function (DUF4856)
EC:1.2.1.3	0.000424026	aldehyde dehydrogenase (NAD(+)).
PF08637	0.000423893	ATP synthase regulation protein NCA2
PF08449	0.000423353	UAA transporter family
COG4303	0.000422951	ethanolamine ammonia-lyase large subunit
EC:1.3.1.64	0.000422877	phthalate 4,5-cis-dihydrodiol dehydrogenase.
PF09735	0.000422409	Membrane-associated apoptosis protein
COG0674	0.000422405	pyruvate/2-oxoacid:ferredoxin oxidoreductase alpha subunit
KO:K00520	0.000422376	mercuric reductase
PF08147	0.000422197	DBP10CT (NUC160) domain
PF12780	0.000421746	P-loop containing dynein motor region D4
COG4890	0.000420939	predicted outer membrane lipoprotein
KO:K03385	0.000420438	nitrite reductase (cytochrome c-552)
PF02417	0.000420098	Chromate transporter
KO:K04456	0.000419354	RAC serine/threonine-protein kinase
PF01562	0.000419342	Reprolysin family propeptide
COG3351	0.000419251	archaellum component FlaD/FlaE
KO:K02293	0.000418949	15-cis-phytoene desaturase
PF05764	0.000418784	YL1 nuclear protein
PF14389	0.000418374	Leucine-zipper of ternary complex factor MIP1
KO:K00836	0.000418109	diaminobutyrate-2-oxoglutarate transaminase
PF03755	0.000418049	YicC-like family, N-terminal region
KO:K15172	0.000417753	transcription elongation factor SPT5
PF14966	0.000416967	DNA repair REX1-B
KO:K07754	0.000416545	thyroxine 5-deiodinase
KO:K14965	0.000415797	protein dpy-30
EC:3.1.21.3	0.000415631	type I site-specific deoxyribonuclease.
COG2071	0.000414854	gamma-glutamyl-gamma-aminobutyrate hydrolase PuuD
KO:K02623	0.000414814	LysR family transcriptional regulator, pca operon transcriptional activator
PF09739	0.000414232	Mini-chromosome maintenance replisome factor
COG1727	0.000413425	ribosomal protein L18E
PF07105	0.000413354	Protein of unknown function (DUF1367)
COG0741	0.000412996	soluble lytic murein transglycosylase-like protein
PF09794	0.000412875	Transport protein Avl9
KO:K03651	0.000411902	3',5'-cyclic-AMP phosphodiesterase
PF11972	0.0004108	HTH DNA binding domain
EC:2.7.7.48	0.000410157	RNA-directed RNA polymerase.
PF01325	0.000409318	Iron dependent repressor, N-terminal DNA binding domain
PF14356	0.000409211	Domain of unknown function (DUF4403)
KO:K09822	0.000409204	uncharacterized protein
PF00879	0.000408804	Defensin propeptide
PF10406	0.000408115	Transcription factor TFIID complex subunit 8 C-term
COG5456	0.000407887	nitrogen fixation protein FixH
PF00154	0.000407362	recA bacterial DNA recombination protein
PF11185	0.000407347	Protein of unknown function (DUF2971)
COG4487	0.000406508	hypothetical protein
PF12166	0.000406349	Piezo non-specific cation channel, R-Ras-binding domain
COG4478	0.000406151	uncharacterized membrane protein
KO:K08737	0.000406139	DNA mismatch repair protein MSH6
KO:K18225	0.000405365	propane monooxygenase reductase component
EC:2.3.1.41	0.000405093	beta-ketoacyl-[acyl-carrier-protein] synthase I.
KO:K08288	0.000404946	protein kinase C substrate 80K-H
PF13203	0.000404946	Putative metallopeptidase domain
KO:K04683	0.000404734	transcription factor Dp-1
COG4885	0.000404705	hypothetical protein
PF06105	0.000404704	Aph-1 protein
EC:1.1.1.336	0.000404591	UDP-N-acetyl-D-mannosamine dehydrogenase.
PF06825	0.000404409	Heat shock factor binding protein 1
KO:K03715	0.00040379	1,2-diacylglycerol 3-beta-galactosyltransferase
PF04034	0.00040331	Ribosome biogenesis protein, C-terminal
KO:K00342	0.00040331	NADH-quinone oxidoreductase subunit M
KO:K01323	0.000402746	coagulation factor XI
PF01464	0.000402393	Transglycosylase SLT domain
PF11800	0.000401561	Replication protein C C-terminal region
EC:1.1.1.2	0.000401549	alcohol dehydrogenase (NADP(+)).
EC:2.1.2.1	0.000401422	glycine hydroxymethyltransferase.
EC:1.3.5.4	0.000401422	Transferred entry: 1.3.5.1.
PF01610	0.000401422	Transposase
KO:K14261	0.000399895	alanine-synthesizing transaminase
KO:K15272	0.000399853	solute carrier family 35 (UDP-sugar transporter), member A1/2/3
KO:K02488	0.000399796	two-component system, cell cycle response regulator
EC:1.3.8.12	0.000399144	(2S)-methylsuccinyl-CoA dehydrogenase.
PF05854	0.00039865	Non-histone chromosomal protein MC1
PF08808	0.000398142	RES domain
PF16093	0.00039793	Proteasome assembly chaperone 4
KO:K09614	0.000397127	atrial natriuretic peptide-converting enzyme
KO:K06171	0.000397067	nicastrin
KO:K02856	0.000396965	L-rhamnose-H+ transport protein
PF16212	0.000396738	Phospholipid-translocating P-type ATPase C-terminal
PF12445	0.000396093	Flagellin protein
KO:K04794	0.000395716	peptidyl-tRNA hydrolase, PTH2 family
EC:2.3.1.8	0.000395247	phosphate acetyltransferase.
COG0585	0.000395064	tRNA(Glu) U13 pseudouridine synthase TruD
EC:2.1.1.309	0.000394754	18S rRNA (guanine(1575)-N(7))-methyltransferase.
PF14680	0.000394645	FANCI helical domain 2
PF02678	0.000392992	Pirin
KO:K00355	0.000392974	NAD(P)H dehydrogenase (quinone)
KO:K08218	0.000392946	MFS transporter, PAT family, beta-lactamase induction signal transducer AmpG
COG3482	0.000392502	hypothetical protein
KO:K18243	0.000392107	salicylate 5-hydroxylase small subunit
EC:1.13.99.1	0.000392053	inositol oxygenase.
PF15653	0.000391068	URI fold toxin 2
KO:K10680	0.000390498	N-ethylmaleimide reductase
KO:K15397	0.000390314	3-ketoacyl-CoA synthase
KO:K06152	0.000390272	gluconate 2-dehydrogenase gamma chain
EC:4.1.3.36	0.000390207	1,4-dihydroxy-2-naphthoyl-CoA synthase.
COG0374	0.000390127	Ni,Fe-hydrogenase I large subunit
KO:K09597	0.000390078	signal peptide peptidase-like 2B
COG0656	0.000389953	diketogulonate reductase-like aldo/keto reductase
COG1476	0.000389383	DNA-binding XRE family transcriptional regulator
PF11187	0.000389362	Protein of unknown function (DUF2974)
KO:K15362	0.000389342	fanconi anemia group J protein
COG3375	0.00038928	predicted GNAT superfamily acetyltransferase
PF10504	0.000389196	Protein of unknown function (DUF2452)
COG1883	0.000389028	Na+-transporting methylmalonyl-CoA/oxaloacetate decarboxylase beta subunit
EC:3.1.3.43	0.000388198	[pyruvate dehydrogenase (acetyl-transferring)]-phosphatase.
KO:K03316	0.000388089	monovalent cation:H+ antiporter, CPA1 family
KO:K09647	0.000386811	mitochondrial inner membrane protease subunit 1
EC:2.1.1.98	0.000386808	diphthine synthase.
COG1790	0.000386664	hypothetical protein
KO:K08974	0.000386075	putative membrane protein
PF09526	0.0003858	Probable metal-binding protein (DUF2387)
KO:K09560	0.000385668	suppressor of tumorigenicity protein 13
COG3137	0.000385484	putative salt-induced outer membrane protein YdiY
PF13400	0.000385021	Putative Flp pilus-assembly TadE/G-like
EC:3.4.13.18	0.000384707	cytosol non-specific dipeptidase.
KO:K19532	0.000384663	Delta14-sterol reductase (lamin-B receptor)
PF00067	0.000384601	Cytochrome P450
KO:K01716	0.000383789	3-hydroxyacyl-[acyl-carrier protein] dehydratase / trans-2-decenoyl-[acyl-carrier protein] isomerase
COG3496	0.000383122	DUF1365 family protein
EC:4.2.1.108	0.000382852	ectoine synthase.
PF14803	0.000382307	Nudix N-terminal
PF09563	0.000382217	LlaJI restriction endonuclease
EC:3.6.1.22	0.000382185	NAD(+) diphosphatase.
PF16326	0.000381967	ABC transporter C-terminal domain
PF12923	0.000381928	Ribosomal RNA-processing protein 7 (RRP7) C-terminal domain
KO:K15736	0.000381713	(S)-2-hydroxyglutarate dehydrogenase
KO:K03975	0.000381329	membrane-associated protein
KO:K12049	0.000381309	ComB9 competence protein
COG1829	0.000380472	pantoate kinase
PF02926	0.000379625	THUMP domain
KO:K15779	0.000379488	phosphoglucomutase / phosphopentomutase
KO:K06400	0.000379404	site-specific DNA recombinase
PF06209	0.000378816	Cofactor of BRCA1 (COBRA1)
KO:K02058	0.000378751	simple sugar transport system substrate-binding protein
PF00217	0.000378715	ATP:guanido phosphotransferase, C-terminal catalytic domain
PF13387	0.000378394	Domain of unknown function (DUF4105)
PF00915	0.000377344	Calicivirus coat protein
KO:K07504	0.000377003	predicted type IV restriction endonuclease
PF04283	0.000376935	Chemotaxis signal transduction system protein F from archaea
COG1657	0.00037678	squalene cyclase
PF12945	0.000376584	Flagellar protein YcgR
PF01161	0.000376287	Phosphatidylethanolamine-binding protein
PF00042	0.00037598	Globin
KO:K07225	0.000375942	putative hemin transport protein
KO:K16953	0.00037573	dimethylpropiothetin dethiomethylase
PF02430	0.000375404	Apical membrane antigen 1
PF04938	0.000374844	Survival motor neuron (SMN) interacting protein 1 (SIP1)
PF14049	0.000374218	Dppa2/4 conserved region in higher vertebrates
EC:5.2.1.1	0.000373969	maleate isomerase.
COG3635	0.000373411	2,3-bisphosphoglycerate-independent phosphoglycerate mutase
KO:K07101	0.000372755	uncharacterized protein
KO:K07509	0.000372469	acetyl-CoA acyltransferase
PF03214	0.000372251	Reversibly glycosylated polypeptide
KO:K03473	0.000371849	erythronate-4-phosphate dehydrogenase
COG2203	0.000371353	GAF domain-containing protein
PF11867	0.000371243	Domain of unknown function (DUF3387)
PF04654	0.00037101	Protein of unknown function, DUF599
PF03032	0.00037071	Frog skin active peptide family signal and propeptide
COG3123	0.000370544	uncharacterized protein YaiE (UPF0345 family)
KO:K02729	0.000370522	20S proteasome subunit alpha 5
PF16022	0.000370043	Domain of unknown function (DUF4783)
KO:K17224	0.0003698	S-sulfosulfanyl-L-cysteine sulfohydrolase
KO:K09391	0.000369701	transcription factor E2F7/8
KO:K02536	0.000368845	UDP-3-O-[3-hydroxymyristoyl] glucosamine N-acyltransferase
PF00698	0.000368584	Acyl transferase domain
KO:K02015	0.000368566	iron complex transport system permease protein
KO:K17478	0.000368068	FK506-binding protein 15
KO:K04093	0.000367286	chorismate mutase
PF16130	0.000367253	Domain of unknown function (DUF4842)
KO:K09743	0.000366482	uncharacterized protein
PF14311	0.000366076	Probable Zinc-ribbon domain
KO:K10811	0.000365807	thiamine pyridinylase
PF02915	0.000365251	Rubrerythrin
EC:3.5.1.19	0.00036513	nicotinamidase.
PF14818	0.000365091	Domain of unknown function (DUF4482)
PF04755	0.000365023	PAP_fibrillin
COG3358	0.00036493	uncharacterized protein (DUF1684 family)
PF00147	0.00036493	Fibrinogen beta and gamma chains, C-terminal globular domain
KO:K03200	0.000364843	type IV secretion system protein VirB5
KO:K19577	0.000364584	MFS transporter, DHA1 family, inner membrane transport protein
PF08265	0.000364584	YL1 nuclear protein C-terminal domain
COG3365	0.000362698	hypothetical protein
PF04659	0.000362234	Archaeal flagella protein
PF06079	0.000361911	Apyrase
KO:K18829	0.000361709	antitoxin VapB
KO:K12162	0.000360789	ubiquitin-fold modifier 1
EC:4.1.2.9	0.000360718	phosphoketolase.
PF02667	0.000360507	Short chain fatty acid transporter
PF05936	0.000360292	Bacterial Type VI secretion, VC_A0110, EvfL, ImpJ, VasE
PF07168	0.000360196	Ureide permease
PF11196	0.000360061	Terpene cyclase DEP1
KO:K10417	0.000359887	dynein light intermediate chain 2, cytosolic
PF07632	0.000359847	Protein of unknown function (DUF1593)
PF10203	0.000359829	Cytochrome c oxidase assembly protein PET191
COG5525	0.000358923	phage terminase large subunit GpA-like protein
PF03695	0.000358514	Uncharacterised protein family (UPF0149)
KO:K02487	0.00035845
KO:K14156	0.000358413	choline/ethanolamine kinase
PF09856	0.000358333	Short-chain fatty acyl coenzyme A regulators
COG4306	0.000357809	hypothetical protein
COG3487	0.000357771	uncharacterized iron-regulated protein
KO:K00529	0.000357328	3-phenylpropionate/trans-cinnamate dioxygenase ferredoxin reductase component
PF01020	0.00035604	Ribosomal L40e family
KO:K12058	0.000354785	conjugal transfer mating pair stabilization protein TraN
EC:1.21.99.3	0.000354693	thyroxine 5-deiodinase.
KO:K12164	0.000354617	ubiquitin-like modifier-activating enzyme 5
PF01443	0.000354606	Viral (Superfamily 1) RNA helicase
KO:K19429	0.000354527	acetyltransferase EpsM
KO:K07154	0.000354389	serine/threonine-protein kinase HipA
KO:K05337	0.000354326	ferredoxin
COG5238	0.000353885	Ran GTPase-activating protein (RanGAP) involved in mRNA processing and transport
KO:K00599	0.000353382	methyltransferase-like protein 6
COG0421	0.000353354	spermidine synthase
KO:K06443	0.00035177	lycopene beta-cyclase
KO:K02871	0.00035147	large subunit ribosomal protein L13
KO:K11497	0.000351154	centromere protein C
KO:K01594	0.000350619	sulfinoalanine decarboxylase
COG0475	0.00034956	Kef-type K+ transport system membrane component KefB
PF00765	0.000349448	Autoinducer synthase
PF07221	0.000349271	N-acylglucosamine 2-epimerase (GlcNAc 2-epimerase)
KO:K10453	0.000349014	kelch-like protein 16 (gigaxonin)
KO:K07069	0.000348933	uncharacterized protein
KO:K07163	0.00034868	uncharacterized protein
PF16080	0.000348194	Bacteriophage holin family HP1
KO:K18080	0.000347713	tensin
PF04998	0.000347648	RNA polymerase Rpb1, domain 5
KO:K04841	0.000347421	voltage-gated sodium channel type IX alpha
PF06278	0.000347266	Condensin II complex subunit CAP-H2 or CNDH2, N-terminal
KO:K11757	0.000346729	protein polybromo-1
EC:1.1.1.219	0.000346681	dihydroflavanol 4-reductase.
KO:K04069	0.00034649	pyruvate formate lyase activating enzyme
PF14470	0.000346391	Bacterial PH domain
KO:K00243	0.000345504	uncharacterized protein
KO:K06164	0.000345328	alpha-D-ribose 1-methylphosphonate 5-triphosphate synthase subunit PhnI
PF12739	0.000345105	ER-Golgi trafficking TRAPP I complex 85 kDa subunit
COG3678	0.000345054	Spy/CpxP family protein refolding chaperone
PF08894	0.000344818	Protein of unknown function (DUF1838)
EC:4.1.1.29	0.000344671	sulfinoalanine decarboxylase.
COG1118	0.000344567	ABC-type sulfate/molybdate transport systems ATPase subunit
COG3152	0.000344521	uncharacterized membrane protein YhaH (DUF805 family)
PF03576	0.000344521	Peptidase family S58
EC:2.1.1.35	0.000344485	tRNA (uracil(54)-C(5))-methyltransferase.
PF09807	0.000344452	Elongation complex protein 6
PF02634	0.000344338	FdhD/NarQ family
COG4541	0.000343995	uncharacterized membrane protein
PF08570	0.000343995	Protein of unknown function (DUF1761)
PF03934	0.000343995	Type II secretion system (T2SS), protein K
PF00412	0.000343995	LIM domain
PF08911	0.000343991	NUP50 (Nucleoporin 50 kDa)
KO:K04338	0.000343683	curli production assembly/transport component CsgF
KO:K00008	0.000343465	L-iditol 2-dehydrogenase
KO:K03188	0.00034334	urease accessory protein
PF08321	0.00034269	PPP5 TPR repeat region
KO:K09497	0.000342203	T-complex protein 1 subunit epsilon
COG2386	0.000342203	ABC-type transport system involved in cytochrome c biogenesis permease component
PF00930	0.000341645	Dipeptidyl peptidase IV (DPP IV) N-terminal region
COG1342	0.000341614	predicted DNA-binding protein (UPF0251 family)
PF09968	0.000341614	Uncharacterized protein domain (DUF2202)
KO:K11991	0.000341209	tRNA(adenine34) deaminase
PF00499	0.000341133	NADH-ubiquinone/plastoquinone oxidoreductase chain 6
PF04059	0.000341062	RNA recognition motif 2
KO:K10698	0.000340502	ubiquitin-activating enzyme E1-like
KO:K11540	0.000339424	carbamoyl-phosphate synthase / aspartate carbamoyltransferase / dihydroorotase
KO:K15902	0.00033907	EKC/KEOPS complex subunit PCC1/LAGE3
KO:K05800	0.000339032	Lrp/AsnC family transcriptional regulator
COG5055	0.000338379	recombination DNA repair RAD52 pathway protein
EC:1.14.14.-	0.000338361	With reduced flavin or flavoprotein as one donor, and incorporation of one atom of oxygen.
KO:K04083	0.000337852	molecular chaperone Hsp33
KO:K17546	0.000337689	serine/threonine kinase-like domain-containing protein STKLD1
KO:K18441	0.000337263	cytohesin
PF15616	0.000336352	TerY-C metal binding domain
KO:K10748	0.000335211	DNA replication terminus site-binding protein
KO:K03586	0.000334911	cell division protein FtsL
EC:2.7.7.49	0.000334757	RNA-directed DNA polymerase.
PF09837	0.000334757	Uncharacterized protein conserved in bacteria (DUF2064)
PF08151	0.000334715	FerI (NUC094) domain
COG3086	0.000334519	positive regulator of sigma E activity
COG3054	0.000334519	predicted transcriptional regulator
KO:K03366	0.000334427	meso-butanediol dehydrogenase / (S,S)-butanediol dehydrogenase / diacetyl reductase
KO:K03684	0.000334281	ribonuclease D
PF08626	0.000334044	Transport protein Trs120 or TRAPPC9, TRAPP II complex subunit
COG1868	0.000333085	flagellar motor switch protein FliM
COG1444	0.000332989	tRNA(Met) C34 N-acetyltransferase TmcA
PF10309	0.000332703	Nuclear cap-binding protein subunit 3
KO:K04615	0.000332462	gamma-aminobutyric acid type B receptor
COG1681	0.000332151	archaellin
PF14705	0.000332151	Costars
COG4729	0.00033127	hypothetical protein
EC:4.1.3.4	0.000331252	hydroxymethylglutaryl-CoA lyase.
PF13783	0.000330927	Domain of unknown function (DUF4177)
COG1473	0.000330764	metal-dependent amidase/aminoacylase/carboxypeptidase family protein
PF04566	0.000330764	RNA polymerase Rpb2, domain 4
PF17179	0.000330372	4Fe-4S dicluster domain
KO:K00515	0.000330364	beta-carotene 15,15'-dioxygenase
KO:K07094	0.000330064	putative glycerol-1-phosphate prenyltransferase
KO:K13643	0.000329996	Rrf2 family transcriptional regulator, iron-sulfur cluster assembly transcription factor
PF03592	0.000329709	Terminase small subunit
PF04427	0.000328983	Brix domain
COG5006	0.000328962	threonine/homoserine efflux transporter RhtA
KO:K19049	0.000328826	chondroitin AC lyase
KO:K13103	0.000328391	tuftelin-interacting protein 11
PF15916	0.000328115	Domain of unknown function (DUF4743)
COG1002	0.000328057	type II restriction/modification system DNA methylase subunit YeeA
COG3391	0.000327987	DNA-binding beta-propeller fold protein YncE
PF03931	0.000327318	Skp1 family, tetramerisation domain
PF10006	0.000327219	Uncharacterized conserved protein (DUF2249)
EC:2.7.7.30	0.000326866	fucose-1-phosphate guanylyltransferase.
KO:K09164	0.000326424	uncharacterized protein
PF08569	0.000326307	Mo25-like
COG3403	0.000326207	FPC/CPF motif-containing protein YcgG
COG2201	0.000324921	chemotaxis response regulator CheB
EC:1.2.1.59	0.000324611	glyceraldehyde-3-phosphate dehydrogenase (NAD(P)(+)) (phosphorylating).
EC:2.1.1.205	0.000324611	tRNA (cytidine(32)/guanosine(34)-2'-O)-methyltransferase.
PF16132	0.000324303	Domain of unknown function (DUF4843)
COG4552	0.000324072	predicted acetyltransferase
COG3329	0.00032379	hypothetical protein
KO:K00435	0.00032376	hydrogen peroxide-dependent heme synthase
COG0528	0.000323238	uridylate kinase
KO:K18966	0.000323095	sulfinoalanine decarboxylase / aspartate 1-decarboxylase
KO:K11728	0.000322954	nucleosome-remodeling factor subunit BPTF
PF02874	0.000322532	ATP synthase alpha/beta family, beta-barrel domain
PF10275	0.000322495	Peptidase C65 Otubain
PF05547	0.000322149	Immune inhibitor A peptidase M6
KO:K09128	0.000322149	uncharacterized protein
PF13403	0.000322075	Hint domain
COG1716	0.000321901	pSer/pThr/pTyr-binding forkhead associated (FHA) protein
PF10152	0.000321573	Subunit CCDC53 of WASH complex
KO:K00865	0.000320432	glycerate 2-kinase
PF06068	0.000319879	TIP49 P-loop domain
PF02141	0.000319417	DENN (AEX-3) domain
PF05377	0.000319393	Flagella accessory protein C (FlaC)
COG1126	0.000319389	ABC-type polar amino acid transport system ATPase subunit
COG5442	0.000319118	flagellar biosynthesis regulator FlaF
PF09655	0.000319043	Conserved nitrate reductase-associated protein (Nitr_red_assoc)
KO:K04727	0.000318816	apoptosis-inducing factor 1
PF06957	0.000318674	Coatomer (COPI) alpha subunit C-terminus
PF09268	0.000318484	Clathrin, heavy-chain linker
PF04910	0.000318465	Transcriptional repressor TCF25
PF13391	0.00031833	HNH endonuclease
PF07023	0.000318027	Protein of unknown function (DUF1315)
PF06705	0.000317387	SF-assemblin/beta giardin
COG4086	0.000317213	uncharacterized protein YpuA (DUF1002 family)
PF14186	0.000316575	Cytoskeletal adhesion
EC:2.7.1.29	0.000316397	glycerone kinase.
PF02205	0.000316335	WH2 motif
EC:3.4.21.27	0.000316211	coagulation factor XIa.
PF05030	0.00031581	SSXT protein (N-terminal region)
PF01585	0.000315628	G-patch domain
COG5379	0.000315184	S-adenosylmethionine:diacylglycerol 3-amino-3-carboxypropyl transferase
EC:1.2.1.9	0.00031507	glyceraldehyde-3-phosphate dehydrogenase (NADP(+)).
KO:K03165	0.000314991	DNA topoisomerase III
KO:K01364	0.000313616	streptopain
PF11130	0.000313584	TraC protein
COG4877	0.000313317	hypothetical protein
COG3590	0.000313317	predicted metalloendopeptidase
PF16958	0.000313252	Pre-mRNA-splicing factor PRP9 N-terminus
KO:K15786	0.000313069	aspartate-semialdehyde dehydrogenase
KO:K17606	0.000312925	immunoglobulin-binding protein 1
COG2133	0.000312723	glucose/arabinose dehydrogenase
COG3410	0.000312166	DUF2075 family protein
COG3149	0.000311383	type II secretory pathway component PulM
KO:K18046	0.000311219	tyrosine-protein phosphatase OCA6
PF13469	0.000311179	Sulfotransferase family
EC:3.1.3.66	0.00031023	phosphatidylinositol-3,4-bisphosphate 4-phosphatase.
PF06620	0.000310212	Protein of unknown function (DUF1150)
PF11623	0.000309995	NAD(P)H dehydrogenase subunit S
EC:3.1.6.13	0.000309928	iduronate-2-sulfatase.
EC:3.5.2.18	0.000309153	enamidase.
KO:K17879	0.000309006	peroxisomal coenzyme A diphosphatase NUDT7
COG5279	0.000309006	transglutaminase/protease-like cytokinesis protein 3
PF00571	0.000308883	CBS domain
KO:K12855	0.000308821	pre-mRNA-processing factor 6
KO:K04843	0.000308408	voltage-gated sodium channel type XI alpha
COG1264	0.000308288	phosphotransferase system IIB component
PF15261	0.000308228	Jhy protein
KO:K00731	0.000307584	glycoprotein-N-acetylgalactosamine 3-beta-galactosyltransferase
PF01893	0.000307221	Uncharacterised protein family UPF0058
EC:2.7.7.60	0.000307201	2-C-methyl-D-erythritol 4-phosphate cytidylyltransferase.
PF09876	0.000306892	Predicted metal-binding protein (DUF2103)
EC:2.3.1.23	0.000306281	1-acylglycerophosphocholine O-acyltransferase.
KO:K05370	0.000306033	phycoerythrobilin:ferredoxin oxidoreductase
KO:K16000	0.000305847	narbonolide/10-deoxymethynolide synthase
COG4320	0.000305773	uncharacterized protein (DUF2252 family)
KO:K05779	0.000305733	putative thiamine transport system ATP-binding protein
KO:K01303	0.000305684	acylaminoacyl-peptidase
COG3323	0.000305632	hypothetical protein
PF03629	0.000304792	Carbohydrate esterase, sialic acid-specific acetylesterase
KO:K01875	0.000304756	seryl-tRNA synthetase
KO:K18059	0.000304547	sulfate transporter 4
EC:3.5.1.108	0.000304324	UDP-3-O-acyl-N-acetylglucosamine deacetylase.
KO:K11909	0.000304022	type VI secretion system protein VasI
PF03248	0.000303463	Rer1 family
PF10626	0.000303001	Conjugative transposon protein TraO
COG3129	0.000302993	23S rRNA A1618 N6-methylase RlmF
PF09723	0.000302979	Zinc ribbon domain
EC:2.8.2.35	0.000302573	dermatan 4-sulfotransferase.
PF09026	0.000302377	Centromere protein B dimerisation domain
PF02411	0.000302285	MerT mercuric transport protein
KO:K00948	0.000302234	ribose-phosphate pyrophosphokinase
COG3357	0.000302142	predicted Zn-ribbon and HTH transcriptional regulator
PF01527	0.000301782	Transposase
KO:K08712	0.000301424	ATP-binding cassette, subfamily G (WHITE), member 2, SNQ2
PF00696	0.000301238	Amino acid kinase family
KO:K16329	0.000301138	pseudouridylate synthase
PF07509	0.000301089	Protein of unknown function (DUF1523)
PF13663	0.000301067	Domain of unknown function (DUF4148)
KO:K11899	0.000300995	type VI secretion system protein ImpD
KO:K12393	0.000300853	AP-1 complex subunit mu
PF05342	0.000300779	M26 IgA1-specific Metallo-endopeptidase N-terminal region
COG2502	0.000300673	asparagine synthetase A
EC:2.4.1.7	0.000300673	sucrose phosphorylase.
PF04234	0.000300673	CopC domain
KO:K00816	0.000300673	kynurenine---oxoglutarate transaminase / cysteine-S-conjugate beta-lyase / glutamine---phenylpyruvate transaminase
KO:K09900	0.00030034	N4-acetylcytidine amidohydrolase
PF13373	0.000300068	DUF2407 C-terminal domain
PF04086	0.000299765	Signal recognition particle, alpha subunit, N-terminal
KO:K11806	0.000299765	DDB1- and CUL4-associated factor 13
KO:K14470	0.000299765	2-methylfumaryl-CoA isomerase
PF02018	0.000299258	Carbohydrate binding domain
KO:K14191	0.000299075	18S rRNA (adenine1779-N6/adenine1780-N6)-dimethyltransferase
PF03796	0.000298412	DnaB-like helicase C terminal domain
KO:K15034	0.000297999	ribosome-associated protein
COG0863	0.000297829	DNA modification methylase
PF02493	0.000297562	MORN repeat
EC:1.8.1.8	0.000297562	protein-disulfide reductase.
PF04267	0.00029735	Sarcosine oxidase, delta subunit family
PF13547	0.000297157	GTA TIM-barrel-like domain
PF02469	0.000296931	Fasciclin domain
PF07811	0.000296928	TadE-like protein
PF00329	0.000296654	Respiratory-chain NADH dehydrogenase, 30 Kd subunit
KO:K07565	0.000296618	60S ribosome subunit biogenesis protein NIP7
PF03208	0.000295665	PRA1 family protein
PF00351	0.000295506	Biopterin-dependent aromatic amino acid hydroxylase
PF08234	0.000294674	Chromosome segregation protein Spc25
PF13146	0.000294586	TRL-like protein family
PF06052	0.000294443	3-hydroxyanthranilic acid dioxygenase
PF17215	0.000293734	S1 domain
PF01283	0.000293489	Ribosomal protein S26e
COG3197	0.000293398	nitrogen fixation-related uncharacterized protein
EC:4.1.1.-	0.000293121	Carboxy-lyases.
PF11000	0.000293051	Protein of unknown function (DUF2840)
PF14501	0.000293051	GHKL domain
PF05618	0.000292812	Putative ATP-dependant zinc protease
KO:K07952	0.000292769	ADP-ribosylation factor related protein 1
PF00792	0.000292496	Phosphoinositide 3-kinase C2
COG1623	0.000292374	DNA integrity scanning protein DisA with diadenylate cyclase activity
PF14907	0.000292359	Uncharacterised nucleotidyltransferase
PF07488	0.000291944	Glycosyl hydrolase family 67 middle domain
PF14655	0.000291914	Rab3 GTPase-activating protein regulatory subunit N-terminus
KO:K08864	0.000291149	tousled-like kinase
PF11376	0.000291072	Protein of unknown function (DUF3179)
COG1366	0.000289872	anti-anti-sigma regulatory factor
KO:K07151	0.000289714	dolichyl-diphosphooligosaccharide---protein glycosyltransferase
EC:1.14.14.17	0.00028935	squalene monooxygenase.
EC:1.14.19.-	0.00028935	With oxidation of a pair of donors resulting in the reduction of molecular oxygen to two molecules of water.
PF09903	0.000289091	Uncharacterized protein conserved in bacteria (DUF2130)
PF04430	0.000288865	Protein of unknown function (DUF498/DUF598)
EC:3.1.4.-	0.000288581	Phosphoric diester hydrolases.
PF03007	0.000288581	Wax ester synthase-like Acyl-CoA acyltransferase domain
KO:K15460	0.000288376	tRNA1Val (adenine37-N6)-methyltransferase
COG1766	0.000288376	flagellar biosynthesis/type III secretory pathway M-ring protein FliF/YscJ
PF04004	0.000288248	Leo1-like protein
PF07820	0.000288198	TraC-like protein
KO:K19120	0.000288173	CRISPR-associated protein Csc1
COG2829	0.000287842	outer membrane phospholipase A
KO:K06602	0.000287495	flagellar biosynthesis activator protein FlaF
KO:K04733	0.000287473	interleukin-1 receptor-associated kinase 4
PF07691	0.000287139	PA14 domain
KO:K18098	0.000287139	LuxR family transcriptional regulator, quorum-sensing system regulator BjaR1
EC:2.7.8.41	0.000287139	cardiolipin synthase (CMP-forming).
EC:5.3.1.23	0.000287139	S-methyl-5-thioribose-1-phosphate isomerase.
KO:K01838	0.000287139	beta-phosphoglucomutase
KO:K00426	0.000286934	cytochrome bd ubiquinol oxidase subunit II
KO:K13719	0.000286662	ubiquitin thioesterase OTU1
EC:1.1.1.67	0.000286662	mannitol 2-dehydrogenase.
PF04494	0.000286527	WD40 associated region in TFIID subunit, NTD2 domain
COG0158	0.000286441	fructose-1,6-bisphosphatase
KO:K01154	0.000286074	type I restriction enzyme, S subunit
KO:K15898	0.000285951	pseudaminic acid synthase
PF04928	0.00028556	Poly(A) polymerase central domain
EC:2.3.1.157	0.000285514	glucosamine-1-phosphate N-acetyltransferase.
COG3404	0.000285221	formiminotetrahydrofolate cyclodeaminase
COG5342	0.00028504	invasion protein IalB
KO:K16898	0.000284999	ATP-dependent helicase/nuclease subunit A
KO:K11417	0.000284965	NAD+-dependent protein deacetylase sirtuin 7
KO:K06612	0.000284789	alpha-N-acetyl-neuraminate alpha-2,8-sialyltransferase (sialyltransferase 8B)
PF10996	0.000284361	Beta-Casp domain
KO:K02020	0.000284341	molybdate transport system substrate-binding protein
PF16266	0.000284242	Domain of unknown function (DUF4919)
PF00456	0.000284036	Transketolase, thiamine diphosphate binding domain
COG5164	0.000283491	transcription elongation factor
PF01330	0.000282853	RuvA N terminal domain
KO:K00461	0.000282157	arachidonate 5-lipoxygenase
EC:1.1.99.39	0.000281967	D-2-hydroxyglutarate dehydrogenase.
KO:K11429	0.000281771	[histone H4]-N-methyl-L-lysine20 N-methyltransferase
COG3430	0.000281715	FlaG/FlaF family flagellin (archaellin)
KO:K03203	0.000281176	type IV secretion system protein VirB8
KO:K00407	0.00028103	cytochrome c oxidase cbb3-type subunit IV
PF05168	0.00028103	HEPN domain
EC:3.1.3.13	0.000280981	Deleted entry.
PF03531	0.000280749	Structure-specific recognition protein (SSRP1)
EC:1.5.1.8	0.000280612	saccharopine dehydrogenase (NADP(+), L-lysine-forming).
PF16421	0.00028044	E2F transcription factor CC-MB domain
COG0589	0.000279792	nucleotide-binding universal stress UspA family protein
KO:K11003	0.000279528	hemolysin D
PF10658	0.000279279	Protein of unknown function (DUF2484)
KO:K09566	0.000279175	peptidyl-prolyl isomerase G (cyclophilin G)
COG0563	0.000279163	adenylate kinase family enzyme
EC:6.3.4.11	0.000279148	biotin--[methylcrotonoyl-CoA-carboxylase] ligase.
EC:1.97.1.4	0.000279067	[formate-C-acetyltransferase]-activating enzyme.
PF01474	0.000278832	Class-II DAHP synthetase family
COG1768	0.000278567	predicted phosphohydrolase
PF02966	0.000278318	Mitosis protein DIM1
KO:K13754	0.000278318	solute carrier family 24 (sodium/potassium/calcium exchanger), member 6
KO:K07901	0.000278154	Ras-related protein Rab-8A
COG4746	0.000277906	hypothetical protein
PF04173	0.000277691	TQO small subunit DoxD
COG4921	0.000276943	hypothetical protein
PF13778	0.000276376	Domain of unknown function (DUF4174)
KO:K06595	0.00027632	heam-based aerotactic trancducer
EC:3.4.22.68	0.000275915	Ulp1 peptidase.
KO:K00215	0.000275838	4-hydroxy-tetrahydrodipicolinate reductase
COG0412	0.000275838	dienelactone hydrolase
KO:K05792	0.000275829	tellurite resistance protein TerA
PF00732	0.000275701	GMC oxidoreductase
COG0503	0.000275571	adenine/guanine phosphoribosyltransferase-like PRPP-binding protein
EC:3.6.1.6	0.000275541	nucleoside diphosphate phosphatase.
KO:K18168	0.000275413	succinate dehydrogenase assembly factor 2
KO:K02987	0.00027467	small subunit ribosomal protein S4e
KO:K01991	0.000274022	polysaccharide biosynthesis/export protein
COG1904	0.000274022	glucuronate isomerase
KO:K03089	0.000273957	RNA polymerase sigma-32 factor
KO:K02167	0.000273875	TetR/AcrR family transcriptional regulator, transcriptional repressor of bet genes
PF04250	0.000273762	Protein of unknown function (DUF429)
PF02605	0.000273515	Photosystem I reaction centre subunit XI
EC:5.2.1.8	0.000273466	peptidylprolyl isomerase.
PF07497	0.000273438	Rho termination factor, RNA-binding domain
EC:3.1.1.96	0.000273224	D-aminoacyl-tRNA deacylase.
KO:K11871	0.000273025	ubiquitin carboxyl-terminal hydrolase 7/11
PF07840	0.000272881	FadR C-terminal domain
EC:2.5.1.72	0.000272723	quinolinate synthase.
PF05793	0.000272489	Transcription initiation factor IIF, alpha subunit (TFIIF-alpha)
EC:4.4.1.3	0.000272454	dimethylpropiothetin dethiomethylase.
KO:K12183	0.00027214	ESCRT-I complex subunit TSG101
PF03544	0.000272009	Gram-negative bacterial TonB protein C-terminal
KO:K01849	0.000271927	methylmalonyl-CoA mutase, C-terminal domain
PF00010	0.000271592	Helix-loop-helix DNA-binding domain
KO:K03815	0.00027138	xanthosine phosphorylase
PF00159	0.000271353	Pancreatic hormone peptide
COG5323	0.000270766	phage terminase large subunit-like protein
KO:K02184	0.000270689	formin 2
KO:K02652	0.000270678	type IV pilus assembly protein PilB
COG3099	0.000270623	uncharacterized protein YciU (UPF0263 family)
PF13374	0.000269151	Tetratricopeptide repeat
COG4944	0.000268746	hypothetical protein
KO:K02389	0.000268746	flagellar basal-body rod modification protein FlgD
COG4246	0.000268739	hypothetical protein
PF01882	0.000268667	Protein of unknown function DUF58
COG0024	0.000268617	methionine aminopeptidase
COG1715	0.000268476	restriction endonuclease Mrr
PF07942	0.000268345	N2227-like protein
KO:K02427	0.000268283	23S rRNA (uridine2552-2'-O)-methyltransferase
KO:K11251	0.00026827	histone H2A
KO:K02405	0.00026806	RNA polymerase sigma factor FliA
PF13643	0.000267982	Domain of unknown function (DUF4145)
KO:K10216	0.000267933	2-hydroxymuconate-semialdehyde hydrolase
KO:K02941	0.000267933	large subunit ribosomal protein LP0
PF03860	0.00026792	Domain of Unknown Function (DUF326)
KO:K07115	0.000267805	23S rRNA (adenine2030-N6)-methyltransferase
PF06187	0.000267805	Protein of unknown function (DUF993)
KO:K02563	0.000267693	UDP-N-acetylglucosamine--N-acetylmuramyl-(pentapeptide) pyrophosphoryl-undecaprenol N-acetylglucosamine transferase
KO:K15598	0.000267615	putative hydroxymethylpyrimidine transport system substrate-binding protein
PF09346	0.000267615	SMI1 / KNR4 family (SUKH-1)
PF07991	0.000267615	Acetohydroxy acid isomeroreductase, NADPH-binding domain
KO:K02256	0.000267615	cytochrome c oxidase subunit 1
KO:K12816	0.000267445	pre-mRNA-processing factor 17
PF05698	0.000266132	Bacterial trigger factor protein (TF) C-terminus
PF00126	0.000266057	Bacterial regulatory helix-turn-helix protein, lysR family
PF10484	0.000265702	Mitochondrial ribosomal protein S23
KO:K11954	0.000265538	neutral amino acid transport system substrate-binding protein
KO:K07328	0.000265102	archaeal flagellar protein FlaE
KO:K15058	0.000264549	2-aminophenol/2-amino-5-chlorophenol 1,6-dioxygenase subunit alpha
EC:3.7.1.-	0.000264549	In ketonic substances.
KO:K10955	0.000264412	mucin-2
PF07790	0.000264173	Archaeal Type IV pilin, N-terminal
PF16404	0.000263835	Domain of unknown function (DUF5012)
EC:2.3.1.210	0.000263684	dTDP-4-amino-4,6-dideoxy-D-galactose acyltransferase.
COG1664	0.000263525	cytoskeletal protein CcmA (bactofilin family)
EC:2.1.1.313	0.000263305	25S rRNA (uracil(2634)-N(3))-methyltransferase.
COG5568	0.000263043	hypothetical protein
PF02251	0.000262683	Proteasome activator pa28 alpha subunit
PF15469	0.000262555	Exocyst complex component Sec5
PF01227	0.000262295	GTP cyclohydrolase I
KO:K05780	0.000262112	alpha-D-ribose 1-methylphosphonate 5-triphosphate synthase subunit PhnL
EC:5.2.1.2	0.000262108	maleylacetoacetate isomerase.
COG2841	0.000262057	uncharacterized protein YdcH (DUF465 family)
PF16683	0.000261957	Transglutaminase elicitor
KO:K19006	0.000261948	phosphatidylinositol phospholipase C, eta
KO:K10990	0.000261826	RecQ-mediated genome instability protein 1
KO:K00653	0.000261618	chromodomain protein Y
KO:K10910	0.00026118	autoinducer 2-binding periplasmic protein LuxP
KO:K10413	0.000261162	dynein heavy chain 1, cytosolic
PF13173	0.000261157	AAA domain
KO:K02032	0.000261097	peptide/nickel transport system ATP-binding protein
PF11680	0.000260924	Protein of unknown function (DUF3276)
PF04931	0.000260924	DNA polymerase phi
KO:K03781	0.000260738	catalase
KO:K15105	0.000260479	solute carrier family 25 (mitochondrial aspartate/glutamate transporter), member 12/13
EC:2.6.1.96	0.000260417	4-aminobutyrate--pyruvate transaminase.
PF17200	0.000260417	Single Cache domain 2
PF08523	0.000260251	Multiprotein bridging factor 1
KO:K19613	0.00026024	leucine-rich repeat protein SHOC2
PF09228	0.000260219	Prokaryotic Transcriptional repressor TraM
KO:K09548	0.000259996	prefoldin subunit 1
KO:K19052	0.000259969	heparan-sulfate lyase
PF07623	0.000259882
COG4768	0.000258425	uncharacterized protein YoxC
PF10235	0.000257977	Microtubule-associated protein CRIPT
KO:K07670	0.000257736	two-component system, OmpR family, response regulator MtrA
KO:K02957	0.000257736	small subunit ribosomal protein S15Ae
PF06228	0.000257521	Haem utilisation ChuX/HutX
KO:K06066	0.000257355	CBF1 interacting corepressor
COG1416	0.000256466	intracellular sulfur oxidation DsrE/DsrF family protein
KO:K16533	0.000256273	centrosomal protein CEP290
KO:K14451	0.000255794	(3S)-malyl-CoA thioesterase
EC:2.7.8.11	0.000255754	CDP-diacylglycerol--inositol 3-phosphatidyltransferase.
KO:K15119	0.000255488	solute carrier family 25, member 39/40
PF07853	0.000255308	Protein of unknown function (DUF1648)
KO:K15488	0.000255302	E3 ubiquitin-protein ligase LubX
EC:1.1.1.261	0.000255234	sn-glycerol-1-phosphate dehydrogenase.
KO:K08597	0.00025523	sentrin-specific protease 8
KO:K13584	0.000255009	two-component system, cell cycle response regulator CtrA
COG4046	0.000255009	hypothetical protein
COG4413	0.000255009	urea transporter
COG3160	0.000254634	regulator of sigma D
PF12008	0.000254347	Type I restriction and modification enzyme - subunit R C terminal
KO:K06024	0.000254092	segregation and condensation protein B
PF11356	0.000253801	Type II secretion system protein C
PF07331	0.000253771	Tripartite tricarboxylate transporter TctB family
PF08498	0.000253771	Sterol methyltransferase C-terminal
PF04977	0.000253771	Septum formation initiator
COG1573	0.000253748	uracil-DNA glycosylase
PF04110	0.000253423	Ubiquitin-like autophagy protein Apg12
KO:K16185	0.000253362	Ras-related GTP-binding protein A/B
PF08809	0.000253063	Phage related hypothetical protein (DUF1799)
KO:K14963	0.000252893	COMPASS component SWD3
PF06320	0.000252701	GCN5-like protein 1 (GCN5L1)
KO:K01158	0.000252334	deoxyribonuclease II
PF13555	0.000251873	P-loop containing region of AAA domain
PF01176	0.000251683	Translation initiation factor 1A / IF-1
PF09928	0.000251529	Predicted small integral membrane protein (DUF2160)
EC:3.5.99.7	0.000251459	1-aminocyclopropane-1-carboxylate deaminase.
KO:K03028	0.000251426	26S proteasome regulatory subunit N1
EC:3.1.3.27	0.000251306	phosphatidylglycerophosphatase.
EC:2.7.8.28	0.000251212	2-phospho-L-lactate transferase.
EC:2.7.8.33	0.000251187	UDP-N-acetylglucosamine--undecaprenyl-phosphate
COG4094	0.000251187	uncharacterized membrane protein
PF03315	0.000251028	Serine dehydratase beta chain
KO:K13472	0.000250982	sulfotransferase
EC:2.1.1.264	0.000250949	23S rRNA (guanine(2069)-N(7))-methyltransferase.
KO:K11108	0.000250889	RNA 3'-terminal phosphate cyclase-like protein
COG0672	0.000250889	high-affinity Fe2+/Pb2+ permease
PF04093	0.000250889	rod shape-determining protein MreD
EC:2.7.11.1	0.000250889	non-specific serine/threonine protein kinase.
KO:K07649	0.000250711	two-component system, OmpR family, sensor histidine kinase TctE
PF09478	0.000250546	Carbohydrate binding domain CBM49
KO:K08266	0.000250386	target of rapamycin complex subunit LST8
EC:4.3.1.12	0.000250362	ornithine cyclodeaminase.
KO:K18754	0.000250168	protein lin-28
COG0457	0.000250057	tetratricopeptide (TPR) repeat protein
PF09749	0.000249696	Uncharacterised conserved protein
PF05162	0.000249586	Ribosomal protein L41
KO:K15747	0.000249421	beta-ring hydroxylase
PF07412	0.000249289	Geminin
KO:K12450	0.000249229	UDP-glucose 4,6-dehydratase
PF16529	0.000249173	WD40 region of Ge1, enhancer of mRNA-decapping protein
COG4607	0.000248974	ABC-type enterochelin transport system substrate-binding protein
COG5272	0.000248638	ubiquitin
PF14595	0.000248561	Thioredoxin
EC:4.1.3.27	0.000248441	anthranilate synthase.
COG4402	0.000248345	hypothetical protein
PF03432	0.000248232	Relaxase/Mobilisation nuclease domain
KO:K09739	0.000247933	dihydroneopterin aldolase
PF13318	0.000247792	Protein of unknown function (DUF4089)
PF01246	0.000247616	Ribosomal protein L24e
PF02970	0.000247616	Tubulin binding cofactor A
PF06120	0.0002475	Tail length tape measure protein
COG1338	0.000247055	flagellar biosynthesis protein FliP
EC:1.1.1.372	0.000246228	D/L-glyceraldehyde reductase.
KO:K09955	0.000245838	uncharacterized protein
KO:K01786	0.000245747
KO:K19271	0.000245711	chloramphenicol O-acetyltransferase type A
PF14520	0.000245478	Helix-hairpin-helix domain
EC:3.4.23.43	0.000245239	prepilin peptidase.
PF03956	0.00024518	Lysine exporter LysO
KO:K08981	0.000245096	putative membrane protein
PF14145	0.000245044	YrhK-like protein
KO:K03308	0.000244907	neurotransmitter:Na+ symporter, NSS family
PF03743	0.000244441	Bacterial conjugation TrbI-like protein
PF04988	0.000244346	A-kinase anchoring protein 95 (AKAP95)
PF10211	0.000244343	Axonemal dynein light chain
PF12388	0.000244211	Dual-action HEIGH metallo-peptidase
PF11965	0.000244175	Domain of unknown function (DUF3479)
KO:K02569	0.00024401	cytochrome c-type protein NapC
EC:2.4.2.10	0.00024401	orotate phosphoribosyltransferase.
PF16416	0.000243779	ARM-like repeat domain, GUN4-N terminal
KO:K01707	0.000243633	5-dehydro-4-deoxyglucarate dehydratase
KO:K11755	0.000243633	phosphoribosyl-AMP cyclohydrolase / phosphoribosyl-ATP pyrophosphohydrolase
PF08646	0.00024346	Replication factor-A C terminal domain
KO:K00392	0.00024346	sulfite reductase (ferredoxin)
PF14292	0.00024308	SusE outer membrane protein
PF01991	0.000243056	ATP synthase (E/31 kDa) subunit
KO:K14406	0.000243056	cleavage stimulation factor subunit 1
KO:K03970	0.000242814	phage shock protein B
COG1913	0.00024256	predicted Zn-dependent protease
KO:K18710	0.00024247	histone RNA hairpin-binding protein
EC:3.5.3.11	0.000242118	agmatinase.
KO:K01104	0.000241426	protein-tyrosine phosphatase
PF13239	0.000241417	2TM domain
PF17162	0.000240993	Domain of unknown function (DUF5118)
PF08892	0.000240883	YqcI/YcgG family
EC:3.5.4.6	0.000240853	AMP deaminase.
COG1817	0.000240853	predicted glycosyltransferase
COG4641	0.000240267	spore maturation protein CgeB
COG0738	0.000239883	fucose permease
KO:K01183	0.000239883	chitinase
KO:K19348	0.000239542	meckelin
KO:K07943	0.000239487	ADP-ribosylation factor-like protein 2
EC:4.2.1.19	0.000239453	imidazoleglycerol-phosphate dehydratase.
COG1371	0.000239282	SHS2 domain-containing protein
KO:K04084	0.000239282	thioredoxin:protein disulfide reductase
PF10964	0.000239092	Protein of unknown function (DUF2766)
KO:K11255	0.000239084	nuclear receptor coactivator 2
PF13599	0.000239021	Pentapeptide repeats (9 copies)
KO:K11863	0.000239009	Ataxin-3
PF00829	0.00023849	Ribosomal prokaryotic L21 protein
EC:4.2.1.41	0.00023845	5-dehydro-4-deoxyglucarate dehydratase.
COG1691	0.000238398	NCAIR mutase (PurE)-related protein
PF02253	0.000237641	Phospholipase A1
PF15461	0.000237347	Beta-carotene 15,15'-dioxygenase
PF14796	0.000237253	Clathrin-adaptor complex-3 beta-1 subunit C-terminal
KO:K11455	0.000236837	chromobox protein 8
PF13271	0.000236768	Domain of unknown function (DUF4062)
EC:2.8.4.4	0.000236748	[ribosomal protein uS12] (aspartate(89)-C(3))-methylthiotransferase.
KO:K14152	0.000236496	phosphoribosyl-ATP pyrophosphohydrolase / phosphoribosyl-AMP cyclohydrolase / histidinol dehydrogenase
PF16868	0.000236467	NMT1-like family
KO:K15358	0.000236243	enamidase
PF05947	0.000236243	Type VI secretion system, TssF
PF02809	0.000236243	Ubiquitin interaction motif
PF14863	0.000236061	Alkyl sulfatase dimerisation
KO:K11326	0.000235829	cation efflux system protein involved in nickel and cobalt tolerance
PF07510	0.000235809	Protein of unknown function (DUF1524)
KO:K17206	0.000235684	putative xylitol transport system permease protein
EC:1.14.11.29	0.000235479	hypoxia-inducible factor-proline dioxygenase.
COG1775	0.000235264	benzoyl-CoA reductase/2-hydroxyglutaryl-CoA dehydratase subunit BcrC/BadD/HgdB
KO:K08641	0.000235264	zinc D-Ala-D-Ala dipeptidase
PF01431	0.000235264	Peptidase family M13
EC:6.1.1.13	0.000235264	D-alanine--poly(phosphoribitol) ligase.
PF16593	0.000235143	Bridge helix of CRISPR-associated endonuclease Cas9
KO:K07496	0.000234973	putative transposase
PF09169	0.000234973	BRCA2, helical
KO:K01160	0.000234973	crossover junction endodeoxyribonuclease RusA
EC:3.6.1.40	0.000234973	guanosine-5'-triphosphate,3'-diphosphate diphosphatase.
KO:K00005	0.000234758	glycerol dehydrogenase
PF14775	0.00023446	Sperm tail C-terminal domain
KO:K02444	0.0002344	DeoR family transcriptional regulator, glycerol-3-phosphate regulon repressor
COG0294	0.000234163	dihydropteroate synthase
KO:K11532	0.000233943	fructose-1,6-bisphosphatase II / sedoheptulose-1,7-bisphosphatase
KO:K00878	0.000233642	hydroxyethylthiazole kinase
KO:K19032	0.000233151	30S ribosomal protein 3
PF04471	0.000232458	Restriction endonuclease
KO:K15503	0.000232449	serine/threonine-protein phosphatase 6 regulatory ankyrin repeat subunit B
PF03734	0.000232252	L,D-transpeptidase catalytic domain
COG4647	0.000232147	acetone carboxylase gamma subunit
COG5305	0.000232085	uncharacterized membrane protein
EC:3.1.3.83	0.000231865	D-glycero-alpha-D-manno-heptose-1,7-bisphosphate 7-phosphatase.
KO:K02945	0.000231854	small subunit ribosomal protein S1
COG3817	0.000231845	uncharacterized membrane protein
PF09079	0.000231696	CDC6, C terminal winged helix domain
COG2046	0.000231471	ATP sulfurylase
KO:K18726	0.000231117	FAS-associated factor 2
PF07757	0.000230987	Predicted AdoMet-dependent methyltransferase
KO:K19043	0.000230881	E3 ubiquitin-protein ligase RHF
COG3554	0.000230701	hypothetical protein
PF11338	0.000230701	Protein of unknown function (DUF3140)
PF13476	0.000230353	AAA domain
KO:K19424	0.00023032	glycosyltransferase EpsF
COG4708	0.000229711	uncharacterized membrane protein
COG5331	0.000229711	hypothetical protein
KO:K01512	0.000229711	acylphosphatase
PF10686	0.000229711	YspA, cpYpsA-related SLOG family
COG5258	0.000229384	GTPase
KO:K06276	0.000229384	3-phosphoinositide dependent protein kinase-1
KO:K06126	0.000229384	ubiquinone biosynthesis monooxygenase Coq6
KO:K02966	0.000229384	small subunit ribosomal protein S19e
COG4914	0.00022933	predicted nucleotidyltransferase
EC:2.7.4.7	0.00022933	phosphooxymethylpyrimidine kinase.
COG3066	0.000229127	DNA mismatch repair protein MutH
EC:2.7.11.7	0.000228874	[myosin heavy-chain] kinase.
COG1251	0.000228569	NAD(P)H-nitrite reductase large subunit
PF04214	0.00022846	Protein of unknown function, DUF
PF01881	0.00022846	CRISPR associated protein Cas6
EC:2.4.1.32	0.000228135	glucomannan 4-beta-mannosyltransferase.
KO:K08660	0.000227808	cytosolic nonspecific dipeptidase
KO:K05836	0.000227739	GntR family transcriptional regulator, histidine utilization repressor
PF09857	0.000227334	Putative toxin of bacterial toxin-antitoxin pair
EC:6.3.2.12	0.000227098	dihydrofolate synthase.
COG1805	0.0002266	Na+-transporting NADH:ubiquinone oxidoreductase subunit NqrB
KO:K13071	0.000226087	pheophorbide a oxygenase
KO:K06975	0.000226068	uncharacterized protein
COG0562	0.000225426	UDP-galactopyranose mutase
KO:K19403	0.000225061	microcephalin
COG2028	0.000224866	hypothetical protein
COG1583	0.000224431	CRISPR/Cas system endoribonuclease Cas6 (RAMP superfamily)
PF07198	0.000223595	Protein of unknown function (DUF1410)
PF06262	0.000223489	Zincin-like metallopeptidase
COG0371	0.000223277	glycerol dehydrogenase-like iron-containing ADH family enzyme
KO:K14682	0.000223277	amino-acid N-acetyltransferase
PF15902	0.000223277	Sortilin, neurotensin receptor 3,
COG4814	0.000223171	uncharacterized alpha/beta hydrolase family protein
KO:K02502	0.000223065	ATP phosphoribosyltransferase regulatory subunit
COG4749	0.000223057	hypothetical protein
KO:K13592	0.00022296	regulator of CtrA degradation
KO:K05795	0.00022296	tellurium resistance protein TerD
PF04508	0.00022296	Viral A-type inclusion protein repeat
KO:K08064	0.000222951	nuclear transcription factor Y, alpha
COG4813	0.000222855	trehalose utilization protein
PF01373	0.000222854	Glycosyl hydrolase family 14
KO:K15216	0.000222696	RNA polymerase I-specific transcription initiation factor RRN3
PF00458	0.000222604	WHEP-TRS domain
KO:K01455	0.000222553	formamidase
KO:K07454	0.000222534	putative restriction endonuclease
COG5375	0.00022245	hypothetical protein
KO:K11777	0.000222326	HAD superfamily phosphatase
EC:2.3.1.178	0.000222064	diaminobutyrate acetyltransferase.
EC:1.2.7.1	0.000222049	pyruvate synthase.
PF07636	0.000222011	PSRT
PF03304	0.000221802	Mlp lipoprotein family
COG2939	0.000221695	carboxypeptidase C (cathepsin A)
PF14844	0.000221598	PH domain associated with Beige/BEACH
EC:3.2.2.23	0.000221478	DNA-formamidopyrimidine glycosylase.
KO:K14447	0.000221478	ethylmalonyl-CoA mutase
EC:1.2.1.68	0.000221478	coniferyl-aldehyde dehydrogenase.
KO:K18534	0.000221478	MPBQ/MSBQ methyltransferase
PF11833	0.000221478	Protein CHAPERONE-LIKE PROTEIN OF POR1-like
KO:K18336	0.000221478	2,4-didehydro-3-deoxy-L-rhamnonate hydrolase
PF04921	0.000221382	XAP5, circadian clock regulator
PF08583	0.000221244	Cytochrome c oxidase biogenesis protein Cmc1 like
KO:K01926	0.00022109	redox-sensing transcriptional repressor
COG1875	0.000220828	predicted ribonuclease YlaK
PF05315	0.000220561	ICEA Protein
EC:4.1.1.32	0.000220457	phosphoenolpyruvate carboxykinase (GTP).
KO:K13571	0.000220457	proteasome accessory factor A
KO:K12603	0.00022033	CCR4-NOT transcription complex subunit 6
KO:K13379	0.000219997	reversibly glycosylated polypeptide / UDP-arabinopyranose mutase
EC:3.6.3.16	0.000219867	Transferred entry: 7.3.2.7.
KO:K10841	0.000219738	DNA excision repair protein ERCC-6
PF12692	0.000219733	S-adenosyl-L-methionine methyltransferase
PF05786	0.00021933	Condensin complex subunit 2
PF03524	0.000219152	Conjugal transfer protein
PF10677	0.000219088	Protein of unknown function (DUF2490)
PF13715	0.000219045	CarboxypepD_reg-like domain
EC:4.2.3.1	0.000218958	threonine synthase.
KO:K07827	0.000218958	GTPase KRas
KO:K00179	0.00021875	indolepyruvate ferredoxin oxidoreductase, alpha subunit
PF09499	0.000218656	ApaLI-like restriction endonuclease
KO:K03978	0.000218579	GTP-binding protein
PF09743	0.000218373	E3 UFM1-protein ligase 1
PF11314	0.00021811	Protein of unknown function (DUF3117)
KO:K13892	0.000218073	glutathione transport system ATP-binding protein
KO:K07807	0.000217998	uncharacterized protein
KO:K02109	0.00021792	F-type H+-transporting ATPase subunit b
KO:K06676	0.000217696	condensin complex subunit 2
COG4136	0.000217658	ABC-type uncharacterized transport system YnjBCD ATPase subunit
COG0198	0.000217259	ribosomal protein L24
COG1683	0.000217036	uncharacterized protein YbbK (DUF523 family)
COG1705	0.000216556	flagellum-specific peptidoglycan hydrolase FlgJ
KO:K10765	0.000216304	alkylated DNA repair protein alkB homolog 1
PF12009	0.000216285	Telomerase ribonucleoprotein complex - RNA binding domain
PF17070	0.000215918	30S ribosomal protein Thx
EC:1.1.3.21	0.000215902	glycerol-3-phosphate oxidase.
PF00629	0.000215466	MAM domain, meprin/A5/mu
KO:K09181	0.000215405	acetyltransferase
PF15669	0.000215363	Coiled-coil domain-containing protein 24 family
PF05935	0.000215099	Arylsulfotransferase (ASST)
KO:K09983	0.000215099	uncharacterized protein
PF04342	0.000214997	Putative member of DMT superfamily (DUF486)
PF01612	0.000214997	3'-5' exonuclease
PF14500	0.000214997	Dos2-interacting transcription regulator of RNA-Pol-II
COG4717	0.000214801	uncharacterized protein YhaN
KO:K07779	0.000214563	chondroitin 4-sulfotransferase 13
COG1038	0.000214092	pyruvate carboxylase
PF08009	0.000214092	CDP-alcohol phosphatidyltransferase 2
COG3041	0.000214092	mRNA-degrading endonuclease YafQ of YafQ-DinJ toxin-antitoxin module
PF03686	0.0002138	Uncharacterised protein family (UPF0146)
PF03152	0.000213375	Ubiquitin fusion degradation protein UFD1
PF11011	0.000213327	Protein of unknown function (DUF2849)
COG3612	0.000213255	hypothetical protein
COG2718	0.000213114	uncharacterized sporulation protein YeaH/YhbH (DUF444 family)
PF12255	0.000212765	Insecticide toxin TcdB middle/C-terminal region
KO:K03818	0.000212716	putative colanic acid biosynthesis acetyltransferase WcaF
PF11907	0.000212695	Domain of unknown function (DUF3427)
KO:K19158	0.000212695	toxin YoeB
PF03110	0.000212619	SBP domain
PF06632	0.000212341	DNA double-strand break repair and V(D)J recombination protein XRCC4
KO:K19701	0.000212341	aminopeptidase YwaD
PF01465	0.000211546	GRIP domain
KO:K05710	0.000211476	3-phenylpropionate/trans-cinnamate dioxygenase ferredoxin component
EC:2.1.1.133	0.000211476	precorrin-4 C(11)-methyltransferase.
COG0430	0.000211476	RNA 3'-terminal phosphate cyclase
KO:K11907	0.000211248	type VI secretion system protein VasG
PF14254	0.000211117	Domain of unknown function (DUF4348)
PF12612	0.000210886	Tubulin folding cofactor D C terminal
PF06826	0.000210886	Predicted Permease Membrane Region
PF08485	0.000210702	Polysaccharide biosynthesis protein C-terminal
PF01778	0.000210489	Ribosomal L28e protein family
PF00634	0.000210379	BRCA2 repeat
PF10661	0.000210376	WXG100 protein secretion system (Wss), protein EssA
PF06859	0.000210175	Bicoid-interacting protein 3 (Bin3)
KO:K00021	0.000209978	hydroxymethylglutaryl-CoA reductase (NADPH)
PF08273	0.000209836	Zinc-binding domain of primase-helicase
COG3917	0.000209836	2-hydroxychromene-2-carboxylate isomerase
KO:K12817	0.000209836	pre-mRNA-splicing factor 18
KO:K19068	0.00020972	UDP-2-acetamido-2,6-beta-L-arabino-hexul-4-ose reductase
COG1497	0.00020968	predicted transcriptional regulator
KO:K12887	0.000209429	heterogeneous nuclear ribonucleoprotein M
KO:K14392	0.000209294	sodium/pantothenate symporter
EC:1.1.1.363	0.000209223	glucose-6-phosphate dehydrogenase [NAD(P)(+)].
KO:K08744	0.000209223	cardiolipin synthase (CMP-forming)
KO:K01501	0.000209223	nitrilase
PF12544	0.000209223	Lysine-2,3-aminomutase
COG3100	0.000209223	uncharacterized protein YcgL (UPF0745 family)
EC:3.1.1.3	0.000209161	triacylglycerol lipase.
COG0252	0.000209124	L-asparaginase/Glu-tRNA(Gln) amidotransferase subunit D
PF12893	0.000209072	Putative lumazine-binding
COG0268	0.00020902	ribosomal protein S20
PF04100	0.000208828	Vps53-like, N-terminal
KO:K08592	0.000208828	sentrin-specific protease 1
PF09509	0.000208828	Protein of unknown function (Hypoth_ymh)
KO:K01340	0.000208762	tryptase
PF02709	0.000208728	N-terminal domain of galactosyltransferase
PF03801	0.000208489	HEC/Ndc80p family
PF13959	0.000208293	Domain of unknown function (DUF4217)
KO:K01734	0.000208099	methylglyoxal synthase
KO:K00542	0.000207849	guanidinoacetate N-methyltransferase
COG3948	0.00020753	phage-related baseplate assembly protein
KO:K00232	0.000206776	acyl-CoA oxidase
KO:K07577	0.000206776	putative mRNA 3-end processing factor
KO:K03497	0.000206713	ParB family transcriptional regulator, chromosome partitioning protein
KO:K19091	0.000206646	CRISPR-associated endoribonuclease Cas6
COG1982	0.00020638	arginine/lysine/ornithine decarboxylase
KO:K19181	0.00020576	1,5-anhydro-D-fructose reductase (1,5-anhydro-D-mannitol-forming)
COG0233	0.000205614	ribosome recycling factor
KO:K04040	0.000205526	chlorophyll/bacteriochlorophyll a synthase
KO:K19233	0.000205329	ECM component-binding autotransporter adhesin
COG4214	0.000205318	ABC-type xylose transport system permease subunit
KO:K11452	0.000205099	E3 SUMO-protein ligase CBX4
KO:K16167	0.000204846	alkylresorcinol/alkylpyrone synthase
KO:K12847	0.000204759	U4/U6.U5 tri-snRNP-associated protein 2
PF13640	0.000204759	2OG-Fe(II) oxygenase superfamily
EC:3.2.1.50	0.000204759	alpha-N-acetylglucosaminidase.
KO:K08870	0.000204744	twinfilin
PF05398	0.000204496	PufQ cytochrome subunit
KO:K08803	0.000204447	death-associated protein kinase
PF13568	0.000204335	Outer membrane protein beta-barrel domain
EC:2.1.1.17	0.000204061	phosphatidylethanolamine N-methyltransferase.
KO:K02735	0.000204013	20S proteasome subunit beta 3
COG4392	0.000203627	branched-subunit amino acid transport protein
KO:K00914	0.000203595	phosphatidylinositol 3-kinase
PF12261	0.000203317	Thermostable hemolysin
PF00198	0.000203076	2-oxoacid dehydrogenases acyltransferase (catalytic domain)
PF03451	0.000202883	HELP motif
COG1774	0.000202494	cell fate regulator YaaT (PSP1 superfamily)
PF13716	0.000202451	Divergent CRAL/TRIO domain
KO:K02081	0.000202397	DeoR family transcriptional regulator, aga operon transcriptional repressor
KO:K08068	0.000202388	UDP-N-acetylglucosamine 2-epimerase (hydrolysing)
PF14592	0.00020214	Chondroitinase B
KO:K00002	0.000202045	alcohol dehydrogenase (NADP+)
EC:3.1.2.30	0.00020194	(3S)-malyl-CoA thioesterase.
COG3884	0.000201894	acyl-ACP thioesterase
KO:K06955	0.000201603
KO:K17580	0.000201266	cancer susceptibility candidate protein 1
KO:K01061	0.00020114	carboxymethylenebutenolidase
PF08776	0.000201094	VASP tetramerisation domain
PF07287	0.000200997	Acyclic terpene utilisation family protein AtuA
KO:K07722	0.000200949	CopG family transcriptional regulator, nickel-responsive regulator
COG3957	0.000200949	phosphoketolase
KO:K02912	0.000200949	large subunit ribosomal protein L32e
EC:3.1.3.23	0.000200949	sugar-phosphatase.
PF06646	0.000200774	High affinity transport system protein p37
PF12770	0.000200759	CHAT domain
KO:K16091	0.000200759	Fe(3+) dicitrate transport protein
PF03946	0.000200759	Ribosomal protein L11, N-terminal domain
EC:3.2.1.170	0.000200745	mannosylglycerate hydrolase.
KO:K14548	0.000200711	U3 small nucleolar RNA-associated protein 4
PF04848	0.000200711	Poxvirus A22 protein
PF08149	0.000200569	BING4CT (NUC141) domain
PF07385	0.000200564	D-lyxose isomerase
PF01655	0.000200379	Ribosomal protein L32
KO:K07889	0.000200379	Ras-related protein Rab-5C
PF00680	0.000200353	Viral RNA-dependent RNA polymerase
PF05891	0.000200298	AdoMet dependent proline di-methyltransferase
PF10079	0.000200175	Bacillithiol biosynthesis BshC
PF01066	0.000199898	CDP-alcohol phosphatidyltransferase
COG0783	0.000199844	DNA-binding ferritin-like protein
KO:K16054	0.000199676	methylthioribulose 1-phosphate dehydratase / enolase-phosphatase E1
KO:K02225	0.000199603	cobalamin biosynthesis protein CobC
KO:K01590	0.000199383	histidine decarboxylase
KO:K07110	0.000199383	XRE family transcriptional regulator, fatty acid utilization regulator
PF14229	0.000198899	Domain of unknown function (DUF4332)
COG0642	0.000198894	signal transduction histidine kinase
KO:K02192	0.000198258	bacterioferritin-associated ferredoxin
PF06667	0.000198258	Phage shock protein B
PF00170	0.000198251	bZIP transcription factor
KO:K19680	0.000198157	TRAF3-interacting protein 1
KO:K18806	0.000198143	kinesin family member 7
KO:K12991	0.000197952	rhamnosyltransferase
PF04722	0.000197543	Ssu72-like protein
PF04178	0.000197334	Got1/Sft2-like family
KO:K04418	0.00019714	mitogen-activated protein kinase kinase kinase 10
PF07313	0.000196999	Protein of unknown function (DUF1460)
KO:K16033	0.000196916	FADH2-dependent halogenase
EC:2.7.1.36	0.000196891	mevalonate kinase.
COG3044	0.000196869	predicted ABC-class ATPase
KO:K07330	0.000196386	archaeal flagellar protein FlaG
KO:K02208	0.000196027	cyclin-dependent kinase 8/11
KO:K14997	0.000195902	solute carrier family 38 (sodium-coupled neutral amino acid transporter), member 11
KO:K14328	0.000195661	regulator of nonsense transcripts 3
COG0237	0.000195496	dephospho-CoA kinase
KO:K01796	0.000195408	alpha-methylacyl-CoA racemase
PF00543	0.000195387	Nitrogen regulatory protein P-II
PF16932	0.000195255	Type IV secretory system, conjugal DNA-protein transfer
KO:K06895	0.000195182	L-lysine exporter family protein LysE/ArgO
KO:K10915	0.000194712	CAI-1 autoinducer synthase
EC:1.1.1.388	0.000194349	glucose-6-phosphate dehydrogenase (NAD(+)).
COG3780	0.000194292	intein-encoded DNA endonuclease-like protein
KO:K13337	0.000194292	peroxin-19
PF03797	0.000194292	Autotransporter beta-domain
KO:K05955	0.000193853	protein farnesyltransferase/geranylgeranyltransferase type-1 subunit alpha
KO:K12662	0.000193773	U4/U6 small nuclear ribonucleoprotein PRP4
EC:2.7.11.17	0.000193496	calcium/calmodulin-dependent protein kinase.
EC:2.1.1.192	0.000193415	23S rRNA (adenine(2503)-C(2))-methyltransferase.
KO:K11481	0.000193334	aurora kinase A
PF09883	0.000193325	Uncharacterized protein conserved in archaea (DUF2110)
KO:K08880	0.000193182	serine/threonine kinase 19
KO:K14145	0.000193147	rhoptry neck protein 2
KO:K17203	0.000193086	erythritol transport system permease protein
PF02181	0.000192398	Formin Homology 2 Domain
PF03477	0.000191906	ATP cone domain
PF04400	0.00019144	(Na+)-NQR maturation NqrM
PF07476	0.000191426	Methylaspartate ammonia-lyase C-terminus
KO:K03294	0.000191426	basic amino acid/polyamine antiporter, APA family
KO:K18697	0.000191426	phosphatidylglycerophosphatase C
PF08331	0.000191426	Domain of unknown function (DUF1730)
COG3643	0.00019129	glutamate formiminotransferase
EC:1.1.1.267	0.00019129	1-deoxy-D-xylulose-5-phosphate reductoisomerase.
KO:K07874	0.00019129	Ras-related protein Rab-1A
EC:3.1.1.53	0.00019129	sialate O-acetylesterase.
COG0540	0.00019129	aspartate carbamoyltransferase catalytic subunit
PF10188	0.000191243	Organic solute transport protein 1
COG3315	0.000191222	O-methyltransferase involved in polyketide biosynthesis
PF05598	0.000191188	Transposase domain (DUF772)
KO:K15012	0.000191108	two-component system, response regulator RegA
KO:K03256	0.000191108	tRNA (adenine58-N1)-methyltransferase non-catalytic subunit
EC:4.4.1.8	0.000191108	Transferred entry: 4.4.1.13.
COG3214	0.000191108	uncharacterized protein YcaQ
COG4638	0.000190882	phenylpropionate dioxygenase-like ring-hydroxylating dioxygenase large terminal subunit
PF14656	0.00019088	Rab3 GTPase-activating protein regulatory subunit C-terminus
COG1192	0.00019076	cellulose biosynthesis protein BcsQ
KO:K02886	0.000190643	large subunit ribosomal protein L2
COG2219	0.000190383	DNA primase large subunit
PF06640	0.00019018	P protein C-terminus
COG1057	0.000190156	nicotinic acid mononucleotide adenylyltransferase
COG5184	0.000190023	alpha-tubulin suppressor-like RCC1 family protein
EC:3.6.4.3	0.000189786	Transferred entry: 5.6.1.1.
COG3388	0.000189621	predicted transcriptional regulator
KO:K03314	0.000189336	Na+:H+ antiporter, NhaB family
KO:K15544	0.000189329	RNA polymerase II subunit A C-terminal domain phosphatase SSU72
KO:K01922	0.000189215	phosphopantothenate---cysteine ligase (ATP)
PF02847	0.000189189	MA3 domain
EC:2.8.2.17	0.000189052	chondroitin 6-sulfotransferase.
EC:1.3.1.1	0.000188994	dihydrouracil dehydrogenase (NAD(+)).
COG4972	0.000188994	Tfp pilus assembly PilM family ATPase
PF12725	0.000188994	Protein of unknown function (DUF3810)
PF04383	0.000188874	KilA-N domain
EC:3.1.3.5	0.000188837	5'-nucleotidase.
COG2915	0.000188771	CII-binding regulator of phage lambda lysogenization HflD
PF13085	0.000188569	2Fe-2S iron-sulfur cluster binding domain
KO:K01305	0.00018839	beta-aspartyl-dipeptidase (metallo-type)
EC:2.7.4.1	0.00018839	ATP-polyphosphate phosphotransferase.
KO:K14379	0.00018839	tartrate-resistant acid phosphatase type 5
KO:K00594	0.00018839	alditol oxidase
EC:2.7.7.7	0.000188211	DNA-directed DNA polymerase.
PF08818	0.000188211	Domain of unknown function (DU1801)
KO:K09920	0.000188211	uncharacterized protein
KO:K07335	0.000188211	basic membrane protein A and related proteins
PF02271	0.000188032	Ubiquinol-cytochrome C reductase complex 14kD subunit
PF04176	0.000188001	TIP41-like family
EC:3.1.27.1	0.000187874	Transferred entry: 4.6.1.19.
PF01050	0.000187855	Mannose-6-phosphate isomerase
PF06799	0.000187824	Conserved in the green lineage and diatoms 27
PF09608	0.00018782	Putative transmembrane protein (Alph_Pro_TM)
PF10634	0.000187808	Fe2+ transport protein
PF16953	0.000187651	Protein-only RNase P
PF09564	0.000187526	NgoBV restriction endonuclease
PF07996	0.000187292	Type IV secretion system proteins
EC:3.5.1.4	0.000186757	amidase.
PF08564	0.00018674	Cdc37 C terminal domain
KO:K10725	0.000186733	archaeal cell division control protein 6
PF05871	0.000186596	ESCRT-II complex subunit
KO:K01046	0.000186596	triacylglycerol lipase
EC:1.2.7.5	0.00018653	aldehyde ferredoxin oxidoreductase.
PF01980	0.000186388	tRNA-methyltransferase O
PF01737	0.000186374	YCF9
PF08709	0.000185853	Inositol 1,4,5-trisphosphate/ryanodine receptor
KO:K02727	0.000185745	20S proteasome subunit alpha 7
PF04967	0.000185582	HTH DNA binding domain
KO:K03609	0.000185581	septum site-determining protein MinD
COG4044	0.000185534	hypothetical protein
COG2512	0.000185489	uncharacterized membrane protein
EC:2.6.1.76	0.00018524	diaminobutyrate--2-oxoglutarate transaminase.
PF02836	0.000185184	Glycosyl hydrolases family 2, TIM barrel domain
COG1769	0.000185113	CRISPR/Cas system CMR-associated protein Cmr3 (group 5 of RAMP superfamily)
COG3513	0.000184723	CRISPR/Cas system Type II protein with McrA/HNH and RuvC-like nuclease domain
PF13642	0.000184704	protein structure with unknown function
PF11589	0.000184465	Domain of unknown function (DUF3244)
KO:K03830	0.000184287	putative acetyltransferase
KO:K00329	0.00018427
KO:K11710	0.000184009	manganese/zinc/iron transport system ATP- binding protein
KO:K09988	0.000183997	D-lyxose ketol-isomerase
PF05472	0.000183865	DNA replication terminus site-binding protein (Ter protein)
COG4850	0.000183744	phosphatidate phosphatase APP1
KO:K06222	0.000183737	2,5-diketo-D-gluconate reductase B
PF17088	0.000183613	Uncharacterised protein family
KO:K05286	0.000183606	GPI mannosyltransferase 3
KO:K07751	0.00018344	PepB aminopeptidase
KO:K01281	0.000183437	X-Pro dipeptidyl-peptidase
KO:K00105	0.000183287	alpha-glycerophosphate oxidase
COG3130	0.000183279	ribosome modulation factor
PF07689	0.000183279	KaiB domain
KO:K08770	0.000183096	ubiquitin C
COG3857	0.000182855	ATP-dependent helicase/DNAse subunit B
PF05023	0.000182855	Phytochelatin synthase
KO:K08823	0.000182769	dual specificity protein kinase CLK2/3
PF12551	0.000182768	Poly-beta-hydroxybutyrate polymerase N terminal
KO:K07778	0.000182768	two-component system, NarL family, sensor histidine kinase DesK
COG1579	0.000182768	predicted nucleic acid-binding Zn-ribbon protein
KO:K19138	0.000182768	CRISPR-associated protein Csm2
EC:1.13.11.75	0.000182768	all-trans-8'-apo-beta-carotenal 15,15'-oxygenase.
PF03820	0.000182758	Sideroflexins
EC:1.3.1.43	0.000182595	arogenate dehydrogenase.
PF16392	0.000182396	Ig-like domain
PF12970	0.000181989	Domain of Unknown Function with PDB structure (DUF3858)
KO:K19126	0.000181898	CRISPR system Cascade subunit CasE
KO:K01216	0.000181896	licheninase
KO:K14617	0.000181855	LMBR1 domain-containing protein 1
COG3918	0.00018178	uncharacterized membrane protein
PF02731	0.000181474	SKIP/SNW domain
PF07628	0.000181386	Protein of unknown function (DUF1589)
COG3767	0.000181265	uncharacterized low-complexity protein
COG1302	0.000181265	uncharacterized alkaline shock family protein YloU
COG2177	0.000181265	cell division protein FtsX
PF14639	0.000181265	Holliday-junction resolvase-like of SPT6
KO:K01638	0.000181265	malate synthase
KO:K06175	0.000181265	tRNA pseudouridine65 synthase
PF11238	0.000181265	Protein of unknown function (DUF3039)
KO:K00264	0.000181265	glutamate synthase (NADH)
KO:K15770	0.000181015	arabinogalactan oligomer / maltooligosaccharide transport system substrate-binding protein
PF03606	0.000180958	C4-dicarboxylate anaerobic carrier
EC:2.1.1.207	0.000180714	tRNA (cytidine(34)-2'-O)-methyltransferase.
KO:K03828	0.000180373	putative acetyltransferase
COG2096	0.00018022	cob(I)alamin adenosyltransferase
PF00884	0.00017976	Sulfatase
COG2870	0.000179529	bifunctional ADP-heptose synthase (sugar kinase/adenylyltransferase)
KO:K19641	0.000179462	two-component system, NtrC family, response regulator HupR/HoxA
PF01828	0.000179462	Peptidase A4 family
KO:K00367	0.000179249	ferredoxin-nitrate reductase
COG2014	0.000179249	uncharacterized protein (DUF4213/DUF364 family)
COG1282	0.000179249	NAD/NADP transhydrogenase beta subunit
COG3254	0.000179202	L-rhamnose mutarotase
KO:K09132	0.000179127	uncharacterized protein
PF06823	0.000179037	Protein of unknown function (DUF1236)
EC:1.1.1.90	0.000178941	aryl-alcohol dehydrogenase.
EC:2.7.1.8	0.000178941	glucosamine kinase.
COG1606	0.000178834	PP-loop superfamily ATP-utilizing enzyme
KO:K18897	0.000178718	sarcosine/dimethylglycine N-methyltransferase
KO:K06864	0.000178664	pyridinium-3,5-biscarboxylic acid mononucleotide sulfurtransferase
KO:K19501	0.000178599	anoctamin-7
COG4748	0.000178537	hypothetical protein
COG1767	0.00017841	triphosphoribosyl-dephospho-CoA synthetase
KO:K00937	0.00017841	polyphosphate kinase
COG2351	0.00017841	5-hydroxyisourate hydrolase-like protein (transthyretin family)
PF00553	0.000178157	Cellulose binding domain
PF00887	0.000178157	Acyl CoA binding protein
KO:K00979	0.000178157	3-deoxy-manno-octulosonate cytidylyltransferase (CMP-KDO synthetase)
COG1589	0.000178053	cell division septal protein FtsQ
PF14374	0.000178052	60S ribosomal protein L4 C-terminal domain
KO:K11934	0.000178038	outer membrane protein X
KO:K13348	0.000177934	protein Mpv17
KO:K09961	0.000177753	uncharacterized protein
KO:K09839	0.000177647	violaxanthin de-epoxidase
COG2092	0.000177182	translation elongation factor EF-1beta
KO:K01089	0.000177182	imidazoleglycerol-phosphate dehydratase / histidinol-phosphatase
KO:K01114	0.000177182	phospholipase C
PF05151	0.000177182	Photosystem II reaction centre M protein (PsbM)
PF04029	0.000177182	2-phosphosulpholactate phosphatase
COG3102	0.000177182	predicted metalloenzyme YecM
KO:K12381	0.000177143	arylsulfatase G
KO:K01669	0.000176966	deoxyribodipyrimidine photo-lyase
COG0625	0.00017623	glutathione S-transferase
EC:2.3.1.228	0.00017623	isovaleryl-homoserine lactone synthase.
KO:K10849	0.000175998	DNA excision repair protein ERCC-1
PF03389	0.000175831	MobA/MobL family
PF02359	0.000175582	Cell division protein 48 (CDC48), N-terminal domain
PF01904	0.000175573	Protein of unknown function DUF72
KO:K10446	0.00017556	kelch-like protein 8
PF00045	0.000175241	Hemopexin
EC:2.7.11.15	0.000175055	[beta-adrenergic-receptor] kinase.
PF04145	0.000174613	Ctr copper transporter family
EC:1.14.11.1	0.000174366	gamma-butyrobetaine dioxygenase.
KO:K06287	0.000174229	septum formation protein
KO:K11910	0.00017415	type VI secretion system protein VasJ
KO:K00902	0.000174046	dolichol kinase
KO:K19281	0.000173925	beta-methylmalyl-CoA/(S)-malyl-CoA lyase
KO:K01015	0.000173829	alcohol sulfotransferase
PF12877	0.00017362	Domain of unknown function (DUF3827)
COG3313	0.000173578	predicted Fe-S protein YdhL (DUF1289 family)
COG1418	0.000173578	HD superfamily phosphodiesterase
PF15492	0.000173549	Neuroblastoma-amplified sequence, N terminal
COG4022	0.000173532	hypothetical protein
KO:K02654	0.000173395	leader peptidase (prepilin peptidase) / N-methyltransferase
KO:K16137	0.000173025	TetR/AcrR family transcriptional regulator, transcriptional repressor for nem operon
PF08666	0.000173025	SAF domain
PF04317	0.000172971	YcjX-like family, DUF463
PF11003	0.000172923	Protein of unknown function (DUF2842)
KO:K11128	0.000172734	H/ACA ribonucleoprotein complex subunit 1
PF01731	0.000172701	Arylesterase
PF00582	0.000172283	Universal stress protein family
COG3122	0.000172242	uncharacterized protein YaiL (DUF2058 family)
KO:K04565	0.000172242	superoxide dismutase, Cu-Zn family
PF01174	0.000171997	SNO glutamine amidotransferase family
KO:K12820	0.000171997	pre-mRNA-splicing factor ATP-dependent RNA helicase DHX15/PRP43
EC:3.1.4.14	0.000171997	[acyl-carrier-protein] phosphodiesterase.
KO:K00710	0.000171997	polypeptide N-acetylgalactosaminyltransferase
KO:K09156	0.000171924	taxis protein CheF
COG3616	0.000171707	D-serine deaminase-like pyridoxal phosphate-dependent protein
KO:K15984	0.000171439	16S rRNA (guanine1516-N2)-methyltransferase
KO:K09803	0.000171345	uncharacterized protein
KO:K06973	0.000171164	uncharacterized protein
COG3490	0.000170781	hypothetical protein
PF01036	0.000170611	Bacteriorhodopsin-like protein
COG0016	0.000170584	phenylalanyl-tRNA synthetase alpha subunit
PF16927	0.000170541	N-terminal 7TM region of histidine kinase
EC:4.6.1.1	0.000170175	adenylate cyclase.
KO:K19592	0.000170156	MerR family transcriptional regulator, gold-responsive activator of gol and ges genes
EC:3.4.21.4	0.000170118	trypsin.
PF05728	0.000170034	Uncharacterised protein family (UPF0227)
EC:3.5.4.16	0.000170001	GTP cyclohydrolase I.
PF09446	0.000169804	VMA21-like domain
EC:1.1.1.101	0.000169499	acylglycerone-phosphate reductase.
PF14872	0.000169264	Hypothetical glycoside hydrolase 5
EC:4.3.1.17	0.000169034	L-serine ammonia-lyase.
PF11949	0.000168998	Protein of unknown function (DUF3466)
PF01970	0.000168869	Tripartite tricarboxylate transporter TctA family
COG2945	0.000168745	alpha/beta superfamily hydrolase
PF09797	0.000168745	N-acetyltransferase B complex (NatB) non catalytic subunit
PF04992	0.000168745	RNA polymerase Rpb1, domain 6
KO:K07890	0.000168709	Ras-related protein Rab-21
PF09344	0.00016855	CT1975-like protein
EC:3.4.24.85	0.000168097	S2P endopeptidase.
EC:1.3.3.3	0.000167856	coproporphyrinogen oxidase.
COG5474	0.000167378	hypothetical protein
KO:K09780	0.000167378	uncharacterized protein
PF09999	0.000167378	Uncharacterized protein conserved in archaea (DUF2240)
EC:2.4.1.173	0.000167378	sterol 3beta-glucosyltransferase.
KO:K02874	0.000167299	large subunit ribosomal protein L14
COG3785	0.000167299	heat shock protein HspQ
PF14113	0.000167299	Type VI secretion system (T6SS), amidase effector protein 4
PF14528	0.000167299	LAGLIDADG-like domain
COG0851	0.000167299	septum formation topological specificity factor MinE
COG0085	0.000167299	DNA-directed RNA polymerase beta subunit
KO:K03307	0.000167299	solute:Na+ symporter, SSS family
COG2058	0.000166965	ribosomal protein L12E/L44/L45/RPP1/RPP2
EC:6.2.1.3	0.00016673	long-chain-fatty-acid--CoA ligase.
KO:K09528	0.000166585	DnaJ homolog subfamily C member 8
COG2469	0.000166466	helix-turn-helix protein
KO:K08688	0.000166462	creatinase
PF07898	0.00016609	Protein of unknown function (DUF1676)
COG3627	0.000165882	alpha-D-ribose 1-methylphosphonate 5-phosphate C-P lyase
KO:K11606	0.00016569	manganese/iron transport system permease protein
COG3524	0.000165534	capsule polysaccharide export protein KpsE/RkpR
KO:K03019	0.000165525	DNA-directed RNA polymerase III subunit RPC11
PF13263	0.000165355	PHP-associated
PF13423	0.000165318	Ubiquitin carboxyl-terminal hydrolase
KO:K15720	0.00016497	NEDD4-binding protein 2
COG0799	0.000164481	ribosomal silencing factor RsfS
PF08755	0.000164481	Hemimethylated DNA-binding protein YccV like
PF03742	0.000164481	PetN
COG4829	0.000164481	muconolactone delta-isomerase
PF04113	0.000164323	Gpi16 subunit, GPI transamidase component
EC:4.7.1.1	0.000164079	alpha-D-ribose 1-methylphosphonate 5-phosphate C-P-lyase.
COG1017	0.000164079	hemoglobin-like flavoprotein
PF12979	0.000164079	Domain of Unknown Function with PDB structure (DUF3863)
PF00137	0.000164079	ATP synthase subunit C
COG1966	0.000164079	carbon starvation protein CstA
EC:3.5.1.44	0.000164079	protein-glutamine glutaminase.
KO:K00568	0.000164079	2-polyprenyl-6-hydroxyphenyl methylase / 3-demethylubiquinone-9 3-methyltransferase
COG1592	0.000164079	rubrerythrin
EC:1.3.8.1	0.000164079	short-chain acyl-CoA dehydrogenase.
PF16315	0.000163808	Domain of unknown function (DUF4955)
PF14126	0.000163742	Domain of unknown function (DUF4293)
COG0410	0.000163729	ABC-type branched-subunit amino acid transport system ATPase component
EC:2.4.1.69	0.000163247	type 1 galactoside alpha-(1,2)-fucosyltransferase.
PF02082	0.000162962	Iron-dependent Transcriptional regulator
COG3206	0.000162654	uncharacterized protein involved in exopolysaccharide biosynthesis
PF01389	0.000162654	OmpA-like transmembrane domain
PF08685	0.000162604	GON domain
COG0766	0.000161976	UDP-N-acetylglucosamine enolpyruvyl transferase
KO:K01055	0.00016191	3-oxoadipate enol-lactonase
KO:K00016	0.000160951	L-lactate dehydrogenase
EC:3.1.26.5	0.000160951	ribonuclease P.
COG2041	0.00016076	DMSO/TMAO reductase YedYZ molybdopterin-dependent catalytic subunit
COG3963	0.00016076	phospholipid N-methyltransferase
KO:K18923	0.000160569	antitoxin StbD
PF14670	0.000160569	Coagulation Factor Xa inhibitory site
PF04884	0.000160569	Vitamin B6 photo-protection and homoeostasis
KO:K14951	0.000160569	cation-transporting P-type ATPase 13A3/4/5
COG5524	0.000160452	bacteriorhodopsin
PF11205	0.000160182	Protein of unknown function (DUF2987)
EC:2.1.1.34	0.000160166	tRNA (guanosine(18)-2'-O)-methyltransferase.
PF07971	0.000159922	Glycosyl hydrolase family 92
COG4935	0.000159902	subtilisin-like proprotein convertase family protein
KO:K08336	0.000159697	ubiquitin-like protein ATG12
EC:3.-	0.000159658
PF00404	0.000159543	Dockerin type I domain
PF05069	0.000159522	Phage virion morphogenesis family
PF00988	0.000159522	Carbamoyl-phosphate synthase small chain, CPSase domain
COG0740	0.000159522	ATP-dependent protease ClpP protease subunit
PF05575	0.000159505	Vibrio cholerae RfbT protein
PF12122	0.000159466	Cytoplasmic N-terminal domain of rhomboid serine protease
KO:K13954	0.000159408	alcohol dehydrogenase
PF13699	0.000159408	Domain of unknown function (DUF4157)
COG4107	0.000159408	ABC-type phosphonate transport system ATPase subunit
KO:K10002	0.000159408	glutamate/aspartate transport system permease protein
PF04362	0.000159408	Bacterial Fe(2+) trafficking
KO:K01028	0.000159236	3-oxoacid CoA-transferase subunit A
PF00778	0.000158917	DIX domain
COG0539	0.000158607	ribosomal protein S1
KO:K09826	0.000158607	Fur family transcriptional regulator, iron response regulator
EC:1.7.1.3	0.000158607	nitrate reductase (NADPH).
PF12046	0.000158607	Cofactor assembly of complex C subunit B
COG1815	0.000158607	flagellar basal body rod protein FlgB
PF09923	0.000158607	Uncharacterized protein conserved in bacteria (DUF2155)
PF05569	0.000158607	BlaR1 peptidase M56
KO:K09640	0.000157533	transmembrane protease serine 9
PF06877	0.000157495	Regulator of ribonuclease activity B
EC:2.6.1.98	0.000157495	UDP-2-acetamido-2-deoxy-ribo-hexuluronate aminotransferase.
COG3771	0.000157495	uncharacterized membrane protein YciS (DUF1049 family)
PF06315	0.000157495	Isocitrate dehydrogenase kinase/phosphatase (AceK)
KO:K04774	0.000157458	serine protease SohB
KO:K01948	0.000157304	carbamoyl-phosphate synthase (ammonia)
PF13701	0.000157141	Transposase DDE domain group 1
PF06398	0.000157141	Integral peroxisomal membrane peroxin
PF01235	0.000156992	Sodium:alanine symporter family
PF06140	0.000156694	Interferon-induced 6-16 family
PF11969	0.000156658	Scavenger mRNA decapping enzyme C-term binding
PF01475	0.000156658	Ferric uptake regulator family
KO:K07507	0.000156658	putative Mg2+ transporter-C (MgtC) family protein
COG3784	0.000156635	uncharacterized protein YdbL (DUF1318 family)
PF11575	0.000156621	FhuF 2Fe-2S C-terminal domain
PF12895	0.000156621	Anaphase-promoting complex, cyclosome, subunit 3
KO:K14808	0.000156294	ATP-dependent RNA helicase DDX54/DBP10
COG0369	0.000156294	sulfite reductase alpha subunit-like flavoprotein
KO:K11103	0.00015625	aerobic C4-dicarboxylate transport protein
PF01874	0.000156146	ATP:dephospho-CoA triphosphoribosyl transferase
COG5515	0.000156112	hypothetical protein
PF06699	0.000156057	GPI biosynthesis protein family Pig-F
KO:K03060	0.000156053	DNA-directed RNA polymerase subunit omega
PF13026	0.000155998	Protein of unknown function (DUF3887)
KO:K01151	0.000155779	deoxyribonuclease IV
KO:K03379	0.000155644	cyclohexanone monooxygenase
KO:K06906	0.000155335	uncharacterized protein
PF04117	0.000154987	Mpv17 / PMP22 family
COG4309	0.000154668	uncharacterized protein (DUF2249 family)
PF16162	0.00015465	Domain of unknown function (DUF4868)
PF05071	0.00015465	NADH ubiquinone oxidoreductase subunit NDUFA12
PF02028	0.000154513	BCCT, betaine/carnitine/choline family transporter
KO:K02080	0.000154441	galactosamine-6-phosphate isomerase
PF11023	0.00015432	Zinc-ribbon containing domain
KO:K14937	0.00015432	methyl farnesoate epoxidase / farnesoate epoxidase
KO:K10934	0.000154111	toxin coregulated pilus biosynthesis protein E
KO:K00295	0.000154062	methylenetetrahydrofolate dehydrogenase (NAD+)
PF07471	0.000154009	Phage DNA packaging protein Nu1
[truncated: 43,540 more rows]

## Sheet: KNN Aquatic>Marine
Gene ID	Feature importances using MDI	Annotation name
KO:K05801	0.00924816	DnaJ like chaperone protein
KO:K08974	0.009017	putative membrane protein
KO:K09922	0.00890575	uncharacterized protein
KO:K00350	0.00818043	Na+-transporting NADH:ubiquinone oxidoreductase subunit E
KO:K16052	0.00697974	MscS family membrane protein
PF05099	0.00624193	Tellurite resistance protein TerB
COG1613	0.00617686	ABC-type sulfate transport system substrate-binding protein
COG2060	0.00589204	K+-transporting ATPase A subunit
KO:K02045	0.00577693	sulfate/thiosulfate transport system ATP-binding protein
COG1115	0.00541431	Na+/alanine symporter
COG1757	0.00538958	Na+/H+ antiporter NhaC
KO:K16053	0.00489103	miniconductance mechanosensitive channel
COG3169	0.00488625	uncharacterized protein (DUF486 family)
KO:K05844	0.00485436	ribosomal protein S6--L-glutamate ligase
PF12857	0.00476724	TOBE-like domain
KO:K07184	0.00460486	SH3 domain protein
COG2915	0.00460439	CII-binding regulator of phage lambda lysogenization HflD
KO:K08688	0.00451565	creatinase
KO:K01548	0.00449843	potassium-transporting ATPase KdpC subunit
KO:K00346	0.00448914	Na+-transporting NADH:ubiquinone oxidoreductase subunit A
PF04185	0.00448679	Phosphoesterase family
COG4764	0.00443057	hypothetical protein
PF01235	0.00414641	Sodium:alanine symporter family
COG4208	0.00410454	ABC-type sulfate transport system permease subunit
COG5310	0.0040134	homospermidine synthase
PF16640	0.00400261	Bacterial Ig-like domain (group 3)
KO:K18989	0.00397166	multidrug efflux pump
PF00209	0.00393074	Sodium:neurotransmitter symporter family
PF04356	0.00383135	Protein of unknown function (DUF489)
KO:K01547	0.00382938	potassium-transporting ATPase ATP-binding subunit
KO:K00351	0.00375588	Na+-transporting NADH:ubiquinone oxidoreductase subunit F
KO:K00348	0.00375523	Na+-transporting NADH:ubiquinone oxidoreductase subunit C
COG4103	0.00373833	uncharacterized tellurite resistance protein B-like protein
PF12228	0.00371626	Protein of unknown function (DUF3604)
PF03814	0.00371093	Potassium-transporting ATPase A subunit
KO:K00349	0.00370421	Na+-transporting NADH:ubiquinone oxidoreductase subunit D
PF04018	0.0036506	Domain of unknown function (DUF368)
KO:K03796	0.00363323	Bax protein
KO:K01546	0.00361605	potassium-transporting ATPase potassium-binding subunit
COG0586	0.00361159	membrane protein DedA with SNARE-associated domain
COG2216	0.00359493	high-affinity K+ transport system ATPase subunit B
KO:K00347	0.00355811	Na+-transporting NADH:ubiquinone oxidoreductase subunit B
KO:K03451	0.003489	betaine/carnitine transporter, BCCT family
COG4132	0.00347167	ABC-type uncharacterized transport system permease subunit
PF11071	0.00340712	Nucleoside 2-deoxyribosyltransferase YtoQ
COG3865	0.00339614	predicted 3-demethylubiquinone-9 3-methyltransferase (glyoxalase superfamily)
KO:K11103	0.00336565	aerobic C4-dicarboxylate transport protein
COG1726	0.00336143	Na+-transporting NADH:ubiquinone oxidoreductase subunit NqrA
COG2992	0.00331745	uncharacterized FlgJ-related protein
COG4585	0.00324185	signal transduction histidine kinase
KO:K03315	0.00321204	Na+:H+ antiporter, NhaC family
KO:K15782	0.00318706	Lrp/AsnC family transcriptional regulator, regulator of ectoine-degradation genes
PF00924	0.00310013	Mechanosensitive ion channel
KO:K13776	0.00309116	citronellyl-CoA synthetase
KO:K15984	0.00309103	16S rRNA (guanine1516-N2)-methyltransferase
PF11973	0.00305158	NQRA C-terminal domain
COG2035	0.00305059	uncharacterized membrane protein
KO:K01531	0.00302505	P-type Mg2+ transporter
KO:K07789	0.00300329	multidrug efflux pump
KO:K03851	0.00298076	taurine-pyruvate aminotransferase
EC:2.6.1.77	0.00297263	taurine--pyruvate aminotransferase.
PF05896	0.00294307	Na(+)-translocating NADH-quinone reductase subunit A (NQRA)
COG3785	0.00290114	heat shock protein HspQ
KO:K03683	0.00285645	ribonuclease T
COG4517	0.0028511	hypothetical protein
PF16187	0.00284956	Middle or third domain of peptidase_M16
COG0168	0.00284336	Trk-type K+ transport system membrane component
KO:K02047	0.00282783	sulfate/thiosulfate transport system permease protein
PF04267	0.00281584	Sarcosine oxidase, delta subunit family
KO:K09902	0.0027003	uncharacterized protein
EC:3.1.6.12	0.00269338	N-acetylgalactosamine-4-sulfatase.
COG0555	0.00268561	ABC-type sulfate transport system permease component
PF06844	0.00268196	Protein of unknown function (DUF1244)
KO:K00315	0.00266295	dimethylglycine dehydrogenase
COG4531	0.00266133	ABC-type Zn2+ transport system substrate-binding protein/surface adhesin
KO:K00835	0.00264557	valine--pyruvate aminotransferase
KO:K10831	0.00264536	taurine transport system ATP-binding protein
PF13718	0.0026214	GNAT acetyltransferase 2
COG3158	0.00261423	K+ transporter
KO:K05952	0.00260762	uncharacterized protein
KO:K03549	0.00260421	KUP system potassium uptake protein
KO:K03314	0.00259099	Na+:H+ antiporter, NhaB family
EC:1.5.1.21	0.00258849	1-piperideine-2-carboxylate/1-pyrroline-2-carboxylate reductase (NADPH).
KO:K16953	0.00257309	dimethylpropiothetin dethiomethylase
COG5505	0.00256724	uncharacterized membrane protein
KO:K15783	0.00253478	ectoine hydrolase
COG4067	0.00253127	hypothetical protein
KO:K09895	0.00241833	uncharacterized protein
KO:K05794	0.00241234	tellurite resistance protein TerC
COG1347	0.00238728	Na+-transporting NADH:ubiquinone oxidoreductase subunit NqrD
EC:2.1.1.200	0.00238699	tRNA (cytidine(32)/uridine(32)-2'-O)-methyltransferase.
COG5393	0.00237886	uncharacterized membrane protein YqjE
PF12525	0.00237794	Protein of unknown function (DUF3726)
PF09604	0.0023619	F subunit of K+-transporting ATPase (Potass_KdpF)
KO:K07153	0.00234747	high frequency lysogenization protein
COG4420	0.00232624	uncharacterized membrane protein
COG1292	0.00231191	choline-glycine betaine transporter
COG2991	0.00229618	hypothetical protein
KO:K04774	0.00228144	serine protease SohB
KO:K13979	0.00221529	alcohol dehydrogenase (NADP+)
PF08496	0.00221009	Peptidase family S49 N-terminal
PF12038	0.00219804	Domain of unknown function (DUF3524)
COG5646	0.00218517	uncharacterized protein YdhG (YjbR/CyaY superfamily)
PF04445	0.00217939	Putative SAM-dependent methyltransferase
PF05166	0.00217908	YcgL domain
COG1805	0.00216763	Na+-transporting NADH:ubiquinone oxidoreductase subunit NqrB
KO:K03310	0.00215838	alanine or glycine:cation symporter, AGCS family
KO:K08312	0.00212416	ADP-ribose diphosphatase
EC:1.13.11.-	0.0020908	With incorporation of two atoms of oxygen.
KO:K03308	0.0020821	neurotransmitter:Na+ symporter, NSS family
KO:K01135	0.00207541	arylsulfatase B
PF14563	0.00205335	Domain of unknown function (DUF4444)
KO:K03975	0.00203976	membrane-associated protein
EC:2.3.1.193	0.0020344	tRNA(Met) cytidine acetyltransferase.
COG2871	0.00196685	Na+-transporting NADH:ubiquinone oxidoreductase subunit NqrF
KO:K07276	0.00196001	uncharacterized protein
PF02412	0.00195338	Thrombospondin type 3 repeat
KO:K06884	0.00193484	uncharacterized protein
COG2209	0.0018973	Na+-transporting NADH:ubiquinone oxidoreductase subunit NqrE
PF02508	0.00189455	Rnf-Nqr subunit, membrane protein
COG0733	0.00188607	SNF family Na+-dependent transporter
PF16403	0.00185113	Domain of unknown function (DUF5011)
KO:K00054	0.00182736	hydroxymethylglutaryl-CoA reductase
KO:K01716	0.00182589	3-hydroxyacyl-[acyl-carrier protein] dehydratase / trans-2-decenoyl-[acyl-carrier protein] isomerase
PF04115	0.00181919	Ureidoglycolate lyase
EC:4.4.1.3	0.00181545	dimethylpropiothetin dethiomethylase.
KO:K00808	0.00181288	homospermidine synthase
PF02922	0.00179831	Carbohydrate-binding module 48 (Isoamylase N-terminal domain)
PF14312	0.00179492	FG-GAP repeat
KO:K15918	0.00177867	D-glycerate 3-kinase
PF02669	0.00175886	K+-transporting ATPase, c chain
KO:K07113	0.00175676	UPF0716 protein FxsA
EC:2.1.4.1	0.00174851	glycine amidinotransferase.
KO:K02484	0.00174819	two-component system, OmpR family, sensor kinase
KO:K01804	0.0017287	L-arabinose isomerase
COG3194	0.00171132	ureidoglycolate hydrolase
KO:K04030	0.00170173	ethanolamine utilization protein EutQ
PF05721	0.00168595	Phytanoyl-CoA dioxygenase (PhyH)
COG2236	0.00166828	hypoxanthine phosphoribosyltransferase
KO:K18990	0.00166491	membrane fusion protein, multidrug efflux system
COG2925	0.00165132	exonuclease I
KO:K03761	0.00165128	MFS transporter, MHS family, alpha-ketoglutarate permease
KO:K09972	0.00163091	general L-amino acid transport system ATP-binding protein
KO:K07788	0.00163058	multidrug efflux pump
EC:4.1.2.9	0.00161924	phosphoketolase.
COG3100	0.0015985	uncharacterized protein YcgL (UPF0745 family)
PF03401	0.0015963	Tripartite tricarboxylate transporter family receptor
PF11932	0.00159248	Protein of unknown function (DUF3450)
KO:K01573	0.00156941	oxaloacetate decarboxylase (Na+ extruding) subunit gamma
EC:2.1.1.269	0.00156704	dimethylsulfoniopropionate demethylase.
PF07568	0.00155504	Histidine kinase
KO:K07667	0.00154696	two-component system, OmpR family, KDP operon response regulator KdpE
COG2156	0.00153912	K+-transporting ATPase c subunit
KO:K07301	0.00153751	cation:H+ antiporter
EC:1.6.5.-	0.00148659	With a quinone or similar compound as acceptor.
KO:K07240	0.00147563	chromate transporter
KO:K02168	0.00146789	choline/glycine/proline betaine transport protein
COG2222	0.00146516	fructoselysine-6-P-deglycase FrlB-like protein
KO:K00613	0.00146135	glycine amidinotransferase
PF05618	0.0014551	Putative ATP-dependant zinc protease
KO:K00394	0.00143153	adenylylsulfate reductase, subunit A
PF01337	0.00141411	Barstar (barnase inhibitor)
COG0530	0.00140469	Ca2+/Na+ antiporter
KO:K13640	0.00139869	MerR family transcriptional regulator, heat shock protein HspR
PF03894	0.00139561	D-xylulose 5-phosphate/D-fructose 6-phosphate phosphoketolase
KO:K14683	0.00138931	solute carrier family 34 (sodium-dependent phosphate cotransporter)
COG4962	0.00136177	Flp pilus assembly CpaF family ATPase
KO:K15396	0.00135742	tRNA (cytidine32/uridine32-2'-O)-methyltransferase
PF13493	0.00134981	Domain of unknown function (DUF4118)
KO:K02001	0.00134928	glycine betaine/proline transport system permease protein
COG0668	0.00133123	small-conductance mechanosensitive channel
COG5649	0.0013263	hypothetical protein
PF01566	0.00131965	Natural resistance-associated macrophage protein
PF02702	0.0013138	Osmosensitive K+ channel His kinase sensor domain
KO:K01187	0.00131331	alpha-glucosidase
KO:K07003	0.00130945	uncharacterized protein
COG2869	0.00130808	Na+-transporting NADH:ubiquinone oxidoreductase subunit NqrC
KO:K15792	0.00130595	MurE/MurF fusion protein
KO:K07002	0.00127665	uncharacterized protein
COG1076	0.00127183	DnaJ-domain-containing protein 1
PF11874	0.00126458	Domain of unknown function (DUF3394)
PF04277	0.00125026	Oxaloacetate decarboxylase, gamma chain
EC:1.5.8.4	0.00123233	dimethylglycine dehydrogenase.
EC:2.5.1.44	0.00121479	homospermidine synthase.
COG1118	0.00120375	ABC-type sulfate/molybdate transport systems ATPase subunit
PF03553	0.00120241	Na+/H+ antiporter family
PF08669	0.00119481	Glycine cleavage T-protein C-terminal barrel domain
PF00629	0.0011936	MAM domain, meprin/A5/mu
KO:K03322	0.00117402	manganese transport protein
EC:3.1.11.1	0.00116811	exodeoxyribonuclease I.
EC:3.5.3.3	0.00116449	creatinase.
EC:5.3.3.14	0.00114891	trans-2-decenoyl-[acyl-carrier-protein] isomerase.
PF04120	0.00114852	Low affinity iron permease
EC:3.2.1.20	0.00114659	alpha-glucosidase.
EC:3.5.3.17	0.00113714	guanidinopropionase.
KO:K09906	0.001133	elongation factor P hydroxylase
KO:K15553	0.00113173	sulfonate transport system substrate-binding protein
COG3067	0.00112997	Na+/H+ antiporter NhaB
EC:2.1.1.250	0.00112777	[trimethylamine--corrinoid protein] Co-methyltransferase.
PF02806	0.00110993	Alpha amylase, C-terminal all-beta domain
COG3795	0.00110323	hypothetical protein
COG5108	0.00109794	DNA-directed RNA polymerase
COG0471	0.00109742	di/tricarboxylate transporter
COG5345	0.00109022	hypothetical protein
EC:1.1.1.108	0.00108996	carnitine 3-dehydrogenase.
EC:4.3.2.3	0.00106734	ureidoglycolate lyase.
KO:K14445	0.00105606	solute carrier family 13 (sodium-dependent dicarboxylate transporter), member 2/3/5
KO:K01483	0.00104674	ureidoglycolate lyase
COG5285	0.00104645	ectoine hydroxylase-related dioxygenase (phytanoyl-CoA dioxygenase family)
PF08547	0.00103214	Complex I intermediate-associated protein 30 (CIA30)
KO:K08972	0.00102832	putative membrane protein
KO:K02046	0.0010233	sulfate/thiosulfate transport system permease protein
COG3660	0.00101802	mitochondrial fission protein ELM1
PF03861	0.00100182	ANTAR domain
KO:K00305	0.000999147	sarcosine oxidase, subunit gamma
PF04225	0.000997343	Opacity-associated protein A LysM-like domain
PF01741	0.000992735	Large-conductance mechanosensitive channel, MscL
COG3151	0.0009897	uncharacterized protein YqiB (DUF1249 family)
PF14235	0.00098579	Domain of unknown function (DUF4337)
KO:K18459	0.000982576	guanidinopropionase
PF05685	0.000978368	Putative restriction endonuclease
KO:K07075	0.000977105	uncharacterized protein
PF13304	0.000975048	AAA domain, putative AbiEii toxin, Type IV TA system
PF05532	0.000962058	CsbD-like
KO:K07400	0.000959235	Fe/S biogenesis protein NfuA
KO:K03528	0.000958377	cell division protein ZipA
KO:K12253	0.00094548	5-guanidino-2-oxopentanoate decarboxylase
PF00122	0.000941958	E1-E2 ATPase
PF04205	0.000941932	FMN-binding domain
KO:K06994	0.000940841	putative drug exporter of the RND superfamily
COG1274	0.000938088	GTP-dependent phosphoenolpyruvate carboxykinase
PF06210	0.000932632	Protein of unknown function (DUF1003)
KO:K07241	0.000926818	nickel/cobalt transporter (NiCoT) family protein
KO:K17325	0.000920753	glycerol transport system ATP-binding protein
KO:K15777	0.000917937	4,5-DOPA dioxygenase extradiol
PF05116	0.000917047	Sucrose-6F-phosphate phosphohydrolase
COG0296	0.000904122	1,4-alpha-glucan branching enzyme
PF06295	0.00090166	Protein of unknown function (DUF1043)
PF09585	0.000893513	Conserved hypothetical protein (Lin0512_fam)
COG1033	0.000892537	predicted RND superfamily exporter protein
COG4240	0.000888883	pantothenate kinase-related protein Tda10
COG5598	0.000887699	trimethylamine:corrinoid methyltransferase-like protein
KO:K06156	0.000886965	Gnt-I system low-affinity gluconate transporter
KO:K07665	0.000886732	two-component system, OmpR family, copper resistance phosphate regulon response regulator CusR
PF07332	0.000881623	Putative Actinobacterial Holin-X, holin superfamily III
KO:K11939	0.000878486	inner membrane transporter RhtA
PF01850	0.000876476	PIN domain
EC:3.1.3.70	0.000873314	mannosyl-3-phosphoglycerate phosphatase.
PF03567	0.000872869	Sulfotransferase family
COG3115	0.000863183	FtsZ-interacting cell division protein ZipA
KO:K03327	0.000859237	multidrug resistance protein, MATE family
PF13560	0.000855633	Helix-turn-helix domain
KO:K07009	0.000855451	lipid II isoglutaminyl synthase (glutamine-hydrolysing)
KO:K17735	0.000854721	carnitine 3-dehydrogenase
PF03977	0.000851036	Na+-transporting oxaloacetate decarboxylase beta subunit
PF05235	0.000850444	CHAD domain
KO:K03548	0.000849491	putative permease
KO:K08720	0.000838311	outer membrane protein OmpU
KO:K02283	0.000832731	pilus assembly protein CpaF
COG1218	0.000830783	3'-phosphoadenosine 5'-phosphosulfate (PAPS) 3'-phosphatase
PF02028	0.000829655	BCCT, betaine/carnitine/choline family transporter
COG5450	0.000822332	Arc/MetJ family transcription regulator
PF02657	0.000814839	Fe-S metabolism associated domain
KO:K15372	0.000813288	taurine---2-oxoglutarate transaminase
COG3707	0.000812109	AmiR/NasT family two-component response regulator
COG0531	0.000803158	amino acid transporter
KO:K09928	0.000796785	uncharacterized protein
KO:K00700	0.000795629	1,4-alpha-glucan branching enzyme
COG3249	0.000793807	hypothetical protein
PF03711	0.000789141	Orn/Lys/Arg decarboxylase, C-terminal domain
KO:K12255	0.000783764	guanidinobutyrase
PF01165	0.000782902	Ribosomal protein S21
KO:K02036	0.000782264	phosphate transport system ATP-binding protein
KO:K09694	0.000778867	lipooligosaccharide transport system permease protein
PF04400	0.000772936	(Na+)-NQR maturation NqrM
PF08351	0.000772774	Domain of unknown function (DUF1726)
KO:K07064	0.000767638	uncharacterized protein
PF02037	0.000765776	SAP domain
COG2968	0.000764815	uncharacterized protein YggE
PF12349	0.000763451	Sterol-sensing domain of SREBP cleavage-activation
KO:K18966	0.000757609	sulfinoalanine decarboxylase / aspartate 1-decarboxylase
PF02610	0.000754309	L-arabinose isomerase
KO:K06214	0.000752569	curli production assembly/transport component CsgG
KO:K00557	0.000751527	tRNA (uracil-5-)-methyltransferase
PF01276	0.000744366	Orn/Lys/Arg decarboxylase, major domain
PF01769	0.000742887	Divalent cation transporter
COG4175	0.000740862	ABC-type proline/glycine betaine transport system ATPase subunit
KO:K03744	0.000738796	LemA protein
KO:K04691	0.000735805	serine protease DegS
PF09526	0.000735537	Probable metal-binding protein (DUF2387)
KO:K01136	0.000734651	iduronate 2-sulfatase
KO:K07171	0.000733354	mRNA interferase MazF
KO:K07646	0.000732807	two-component system, OmpR family, sensor histidine kinase KdpD
KO:K03473	0.000731575	erythronate-4-phosphate dehydrogenase
KO:K03294	0.00073018	basic amino acid/polyamine antiporter, APA family
EC:2.6.1.55	0.000729887	taurine--2-oxoglutarate transaminase.
KO:K12141	0.000727651	hydrogenase-4 component F
COG0828	0.000727152	ribosomal protein S21
PF05649	0.000723563	Peptidase family M13
PF16392	0.000723308	Ig-like domain
COG4118	0.000720548	antitoxin (DNA-binding transcriptional repressor) of toxin-antitoxin stability system
KO:K02048	0.00071203	sulfate/thiosulfate transport system substrate-binding protein
COG1489	0.000710797	DNA-binding sugar fermentation-stimulating protein
KO:K03735	0.000708619	ethanolamine ammonia-lyase large subunit
EC:5.1.3.3	0.000706586	aldose 1-epimerase.
KO:K06131	0.00070527	cardiolipin synthase A/B
COG5659	0.000703414	SRSO17 transposase
PF09364	0.000695164	XFP N-terminal domain
PF13490	0.000694654	Putative zinc-finger
PF01554	0.000693729	MatE
EC:2.1.1.242	0.000693292	16S rRNA (guanine(1516)-N(2))-methyltransferase.
COG3139	0.000691279	uncharacterized protein YeaC (DUF1315 family)
EC:3.2.1.86	0.000690707	6-phospho-beta-glucosidase.
KO:K05523	0.000690456	D-lactate dehydratase / protein deglycase
PF12139	0.000688811	Adenosine-5'-phosphosulfate reductase beta subunit
COG2246	0.000686847	putative flippase GtrA
KO:K01407	0.000686793	protease III
KO:K12510	0.000686368	tight adherence protein B
EC:2.4.1.7	0.00068484	sucrose phosphorylase.
PF13556	0.000684769	PucR C-terminal helix-turn-helix domain
KO:K00302	0.000684211	sarcosine oxidase, subunit alpha
EC:2.7.1.5	0.000681913	rhamnulokinase.
PF00545	0.000676833	ribonuclease
KO:K16147	0.000665155	starch synthase (maltosyl-transferring)
KO:K09807	0.000664395	uncharacterized protein
EC:3.4.24.55	0.000652513	pitrilysin.
PF02705	0.000651651	K+ potassium transporter
KO:K15893	0.000651281	glycerate dehydrogenase
PF03116	0.000645176	NQR2, RnfD, RnfE family
COG4113	0.000644101	predicted nucleic acid-binding protein
PF05593	0.000644003	RHS Repeat
PF03551	0.000641214	Transcriptional regulator PadR-like family
COG2361	0.000636984	uncharacterized protein with HEPN domain
KO:K04097	0.000635295	prostaglandin-H2 D-isomerase / glutathione transferase
PF02604	0.000634025	Antitoxin Phd_YefM, type II toxin-antitoxin system
COG2382	0.000633406	enterochelin esterase-like enzyme
KO:K09815	0.000633087	zinc transport system substrate-binding protein
KO:K08305	0.000619261	membrane-bound lytic murein transglycosylase B
COG3031	0.000618832	type II secretory pathway component PulC
KO:K04333	0.000605929	LuxR family transcriptional regulator, csgAB operon transcriptional regulatory protein
COG0581	0.000603563	ABC-type phosphate transport system permease subunit
COG2920	0.000599229	sulfur relay (sulfurtransferase) DsrC/TusE family protein
COG2943	0.000596954	membrane glycosyltransferase
PF07811	0.000592421	TadE-like protein
KO:K09920	0.000578635	uncharacterized protein
EC:1.14.11.-	0.000576759	With 2-oxoglutarate as one donor, and incorporation of one atom each of oxygen into both donors.
KO:K00853	0.000570774	L-ribulokinase
COG4656	0.00056868	Na+-translocating ferredoxin:NAD+ oxidoreductase RnfC subunit
EC:2.4.99.16	0.000564211	starch synthase (maltosyl-transferring).
PF00862	0.000548268	Sucrose synthase
KO:K09826	0.000544721	Fur family transcriptional regulator, iron response regulator
KO:K00569	0.000542863	thiopurine S-methyltransferase
PF10396	0.000532058	GTP-binding protein TrmE N-terminus
KO:K11912	0.000529461	serine/threonine-protein kinase PpkA
KO:K03617	0.000527683	Na+-translocating ferredoxin:NAD+ oxidoreductase subunit A
COG2059	0.000527441	chromate transport protein ChrA
PF08443	0.000527381	RimK-like ATP-grasp domain
COG1916	0.000524937	pheromone shutdown protein TraB
EC:1.1.1.290	0.000520557	4-phosphoerythronate dehydrogenase.
EC:3.1.21.5	0.000518888	type III site-specific deoxyribonuclease.
KO:K18425	0.000518435	3-hydroxy-D-aspartate aldolase
KO:K17950	0.00051028	L-cysteate sulfo-lyase
KO:K17486	0.000504139	dimethylsulfoniopropionate demethylase
PF01061	0.000502612	ABC-2 type transporter
PF00685	0.000497187	Sulfotransferase domain
EC:1.20.4.3	0.000494021	mycoredoxin.
EC:2.4.1.315	0.000493613	diglucosyl diacylglycerol synthase (1,6-linking).
KO:K09762	0.000483898	cell division protein WhiA
KO:K14611	0.000480966	solute carrier family 23 (nucleobase transporter), member 1
KO:K03614	0.000480392	Na+-translocating ferredoxin:NAD+ oxidoreductase subunit D
EC:1.2.1.81	0.000479938	sulfoacetaldehyde dehydrogenase (acylating).
KO:K03293	0.000476819	amino acid transporter, AAT family
COG5421	0.000475487	transposase
KO:K01082	0.000474562	3'(2'), 5'-bisphosphate nucleotidase
COG1897	0.000473556	homoserine trans-succinylase
PF16778	0.000471722	Phage tail assembly chaperone protein
COG3079	0.00046384	uncharacterized protein YgfB (UPF0149 family)
PF04358	0.000463128	DsrC like protein
EC:6.3.2.3	0.000462529	glutathione synthase.
KO:K03852	0.000461325	sulfoacetaldehyde acetyltransferase
COG0053	0.00046069	divalent metal cation (Fe/Co/Zn/Cd) transporter
EC:2.4.1.18	0.000453763	1,4-alpha-glucan branching enzyme.
PF02505	0.000446802	Methyl-coenzyme M reductase operon protein D
COG0842	0.00044634	ABC-type multidrug transport system permease subunit
KO:K00304	0.000442544	sarcosine oxidase, subunit delta
PF02667	0.000441353	Short chain fatty acid transporter
PF04679	0.000438472	ATP dependent DNA ligase C terminal region
PF13486	0.000437167	Reductive dehalogenase subunit
COG0573	0.000436263	ABC-type phosphate transport system permease subunit
KO:K19465	0.000433024	mitochondrial genome maintenance exonuclease 1
PF06472	0.000422429	ABC transporter transmembrane region 2
PF02498	0.000422163	BRO family, N-terminal domain
COG0675	0.000421934	transposase
PF06925	0.000421561	Monogalactosyldiacylglycerol (MGDG) synthase
KO:K03612	0.000420766	Na+-translocating ferredoxin:NAD+ oxidoreductase subunit G
KO:K10794	0.000419481	D-proline reductase (dithiol) PrdB
COG1970	0.000415462	large-conductance mechanosensitive channel
PF15919	0.00041455	HicB_like antitoxin of bacterial toxin-antitoxin system
KO:K09916	0.000412894	uncharacterized protein
KO:K03615	0.000411475	Na+-translocating ferredoxin:NAD+ oxidoreductase subunit C
PF00128	0.00041098	Alpha amylase, catalytic domain
EC:1.8.99.2	0.000409708	adenylyl-sulfate reductase.
PF12339	0.000408443	DNA-J related protein
KO:K18473	0.000406959	acetoacetyl-[acyl-carrier protein] synthase
KO:K13671	0.00039738	alpha-1,2-mannosyltransferase
COG0671	0.000395023	membrane-associated phospholipid phosphatase
KO:K03184	0.000394479	3-demethoxyubiquinol 3-hydroxylase
PF01339	0.000393286	CheB methylesterase
COG4446	0.000391741	uncharacterized protein (DUF1499 family)
PF05977	0.00038973	Transmembrane secretion effector
KO:K03498	0.000387677	trk system potassium uptake protein
COG1835	0.00038637	peptidoglycan/LPS O-acetylase OafA/YrhL
COG3215	0.000385261	Tfp pilus assembly protein PilZ
PF04342	0.000384891	Putative member of DMT superfamily (DUF486)
COG3107	0.000381861	outer membrane PBP1 activator LpoA protein
KO:K03808	0.000381425	paraquat-inducible protein A
EC:2.7.11.1	0.000378506	non-specific serine/threonine protein kinase.
KO:K01167	0.000376464	ribonuclease T1
PF06983	0.000374936	3-demethylubiquinone-9 3-methyltransferase
KO:K09938	0.00037403	uncharacterized protein
COG0791	0.000373346	cell wall-associated NlpC family hydrolase
PF14338	0.000370915	Mrr N-terminal domain
PF14524	0.000369449	Wzt C-terminal domain
COG0694	0.000367235	Fe-S cluster biogenesis protein NfuA
PF12795	0.000362816	Mechanosensitive ion channel porin domain
PF04952	0.000362722	Succinylglutamate desuccinylase / Aspartoacylase family
KO:K10025	0.000359736	arginine/ornithine transport system ATP-binding protein
COG5375	0.000359255	hypothetical protein
PF06821	0.00035914	Serine hydrolase
PF02661	0.00035884	Fic/DOC family
KO:K06972	0.00035881	presequence protease
COG1664	0.00035872	cytoskeletal protein CcmA (bactofilin family)
COG0234	0.000358603	co-chaperonin GroES (HSP10)
KO:K10908	0.000358325	DNA-directed RNA polymerase, mitochondrial
COG0474	0.000358073	magnesium-transporting ATPase (P-type)
KO:K07026	0.000357696	mannosyl-3-phosphoglycerate phosphatase
KO:K03580	0.00035754	ATP-dependent helicase HepA
COG4160	0.000356168	ABC-type arginine/histidine transport system permease subunit
KO:K09919	0.000354989	uncharacterized protein
KO:K03272	0.000353982	D-beta-D-heptose 7-phosphate kinase / D-beta-D-heptose 1-phosphate adenosyltransferase
COG3030	0.000353534	UPF0716 family protein affecting phage T7 exclusion
COG1834	0.000352592	N-dimethylarginine dimethylaminohydrolase
KO:K13609	0.00034821	delta1-piperideine-2-carboxylate reductase
COG2503	0.000345698	predicted secreted acid phosphatase
COG2856	0.000345393	Zn-dependent peptidase ImmA (M78 family)
KO:K10561	0.000343176	rhamnose transport system permease protein
COG0749	0.000341527	DNA polymerase I-like protein with 3'-5' exonuclease and polymerase domains
KO:K00695	0.000341325	sucrose synthase
KO:K17938	0.000339753	peptide/bleomycin uptake transporter
COG0598	0.00033946	Mg2+ and Co2+ transporter CorA
KO:K13592	0.000339036	regulator of CtrA degradation
COG5410	0.00033771	hypothetical protein
PF01263	0.00033658	Aldose 1-epimerase
COG5606	0.000336432	predicted XRE-type DNA-binding protein
KO:K18691	0.00033626	membrane-bound lytic murein transglycosylase F
PF03812	0.000336042	2-keto-3-deoxygluconate permease
KO:K09970	0.000335711	general L-amino acid transport system permease protein
KO:K13722	0.000333326	tricorn protease interacting factor F2/3
EC:1.1.1.308	0.000332625	sulfopropanediol 3-dehydrogenase.
KO:K10119	0.000332539	raffinose/stachyose/melibiose transport system permease protein
PF03749	0.000332063	Sugar fermentation stimulation protein RE domain
KO:K07287	0.000328799	outer membrane protein assembly factor BamC
PF12518	0.000327238	Protein of unknown function
EC:4.2.1.42	0.000326773	galactarate dehydratase.
PF00939	0.000326524	Sodium:sulfate symporter transmembrane region
PF02080	0.000325384	TrkA-C domain
COG0189	0.000324116	glutathione synthase/RimK-type ligase-like ATP-grasp enzyme
COG1950	0.000323826	uncharacterized membrane protein YvlD (DUF360 family)
KO:K17680	0.000323303	twinkle protein
KO:K01477	0.000322794	allantoicase
PF02503	0.000321975	Polyphosphate kinase middle domain
COG1525	0.000321126	endonuclease YncB( thermonuclease family)
KO:K01461	0.000320131	N-acyl-D-glutamate deacylase
EC:3.1.21.3	0.000319933	type I site-specific deoxyribonuclease.
PF16867	0.000318184	Dimethlysulfonioproprionate lyase
EC:1.11.1.6	0.000317941	catalase.
KO:K16148	0.000316119	alpha-maltose-1-phosphate synthase
EC:3.2.1.172	0.000315792	unsaturated rhamnogalacturonyl hydrolase.
PF10614	0.00031531	Type VIII secretion system (T8SS), CsgF protein
KO:K09857	0.000315026	uncharacterized protein
KO:K09934	0.000314279	uncharacterized protein
EC:3.6.3.25	0.000314068	Transferred entry: 7.3.2.3.
KO:K05396	0.000313024	D-cysteine desulfhydrase
COG4683	0.000312112	hypothetical protein
KO:K00401	0.000310985	methyl-coenzyme M reductase beta subunit
KO:K02402	0.000308515	flagellar transcriptional activator FlhC
KO:K11940	0.000307325	heat shock protein HspQ
COG3137	0.00030675	putative salt-induced outer membrane protein YdiY
PF13769	0.000306446	Virulence factor
KO:K01114	0.000304416	phospholipase C
PF00877	0.000303283	NlpC/P60 family
KO:K01989	0.000303226	putative tryptophan/tyrosine transport system substrate-binding protein
PF09472	0.000302872	Tetrahydromethanopterin S-methyltransferase, F subunit (MtrF)
EC:4.2.1.130	0.000301766	D-lactate dehydratase.
COG5361	0.000301568	hypothetical protein
PF01155	0.000300354	Hydrogenase/urease nickel incorporation, metallochaperone, hypA
KO:K00364	0.000299704	GMP reductase
EC:2.4.1.14	0.000298028	sucrose-phosphate synthase.
KO:K03089	0.000295223	RNA polymerase sigma-32 factor
COG3840	0.000294031	ABC-type thiamine transport system ATPase subunit
COG3729	0.000291549	general stress protein YciG
EC:3.1.31.1	0.000290891	micrococcal nuclease.
EC:1.1.1.88	0.000290759	hydroxymethylglutaryl-CoA reductase.
COG4178	0.000290516	ABC-type uncharacterized transport system fused permease/ATPase subunit
KO:K01174	0.000289681	micrococcal nuclease
KO:K22300	0.000289396	HTH-type transcriptional regulator, cell division transcriptional repressor
KO:K09695	0.000288544	lipooligosaccharide transport system ATP-binding protein
KO:K08692	0.000287887	malate-CoA ligase subunit alpha
KO:K15554	0.0002878	sulfonate transport system permease protein
EC:1.5.99.6	0.00028738	spermidine dehydrogenase.
COG5362	0.000287092	phage terminase large subunit-like protein
PF00317	0.000286819	Ribonucleotide reductase, all-alpha domain
EC:4.2.1.40	0.000285993	glucarate dehydratase.
COG2854	0.000284368	ABC-type transporter MlaC component
KO:K08191	0.000284048	MFS transporter, ACS family, hexuronate transporter
KO:K10906	0.000283139	exodeoxyribonuclease VIII
COG4502	0.000283027	5'(3')-deoxyribonucleotidase
KO:K09945	0.000282817	uncharacterized protein
KO:K05566	0.000282233	multicomponent Na+:H+ antiporter subunit B
COG1807	0.000282211	4-amino-4-deoxy-L-arabinose transferase-like glycosyltransferase
COG2205	0.000281657	K+-sensing histidine kinase KdpD
COG1285	0.000281512	uncharacterized membrane protein YhiD involved in acid resistance
PF09317	0.000281054	Domain of unknown function (DUF1974)
KO:K09469	0.000280136	2-aminoethylphosphonate-pyruvate transaminase
COG3264	0.000279525	small-conductance mechanosensitive channel
KO:K00869	0.000276548	mevalonate kinase
KO:K05350	0.000275925	beta-glucosidase
KO:K03483	0.000274916	mannitol operon transcriptional antiterminator
COG1283	0.000274732	Na+/phosphate symporter
KO:K14083	0.000274267	trimethylamine---corrinoid protein Co-methyltransferase
COG2166	0.000273516	sulfur transfer protein SufE
PF01154	0.000273421	Hydroxymethylglutaryl-coenzyme A synthase N terminal
PF04609	0.000273376	Methyl-coenzyme M reductase operon protein C
KO:K19131	0.000272945	CRISPR-associated protein Csb1
KO:K00316	0.000272739	spermidine dehydrogenase
KO:K08261	0.000271712	D-sorbitol dehydrogenase (acceptor)
PF10095	0.000271095	Uncharacterized protein conserved in bacteria (DUF2333)
KO:K03694	0.000268637	ATP-dependent Clp protease ATP-binding subunit ClpA
COG2114	0.000268036	class 3 adenylate cyclase
PF17033	0.000265888	Carboxypeptidase controlling helical cell shape catalytic
PF08922	0.00026462	Domain of unknown function (DUF1905)
PF12137	0.000264574	RNA polymerase recycling family C-terminal
COG4657	0.000262445	Na+-translocating ferredoxin:NAD+ oxidoreductase RnfA subunit
KO:K09983	0.000260676	uncharacterized protein
KO:K04340	0.000260448	scyllo-inosamine-4-phosphate amidinotransferase 1
KO:K13021	0.000259166	MFS transporter, ACS family, tartrate transporter
PF11962	0.000259025	Peptidase_G2, IMC autoproteolytic cleavage domain
PF00232	0.000258633	Glycosyl hydrolase family 1
KO:K11209	0.000258583	GSH-dependent disulfide-bond oxidoreductase
KO:K01281	0.000258319	X-Pro dipeptidyl-peptidase
PF06213	0.00025721	Cobalamin biosynthesis protein CobT
KO:K19515	0.000255326	benzoyl-CoA reductase subunit BamB
COG5470	0.000255306	uncharacterized protein (DUF1330 family)
COG3511	0.000255154	phospholipase C
KO:K00303	0.000254375	sarcosine oxidase, subunit beta
COG2041	0.000253688	DMSO/TMAO reductase YedYZ molybdopterin-dependent catalytic subunit
KO:K07336	0.000253529	PKHD-type hydroxylase
KO:K03928	0.000253241	carboxylesterase
PF01326	0.000253073	Pyruvate phosphate dikinase, AMP/ATP-binding domain
COG4619	0.000252929	ABC-type iron transport system FetAB ATPase subunit
KO:K14266	0.000251887	tryptophan 7-halogenase
PF00856	0.000251311	SET domain
KO:K11179	0.000251296	tRNA 2-thiouridine synthesizing protein E
KO:K06957	0.00025094	tRNA(Met) cytidine acetyltransferase
KO:K05568	0.000250051	multicomponent Na+:H+ antiporter subunit D
COG2046	0.000249925	ATP sulfurylase
COG3529	0.000249657	Zn ribbon nucleic-acid-binding protein
KO:K00851	0.000249482	gluconokinase
COG2861	0.000248582	polysaccharide deacetylase 2 family uncharacterized protein YibQ
COG3222	0.000248484	glycosyltransferase A (GT-A) superfamily protein (DUF2064 family)
KO:K17324	0.000248176	glycerol transport system ATP-binding protein
PF06114	0.000247097	IrrE N-terminal-like domain
COG1113	0.000246752	L-asparagine transporter-like permease
KO:K11181	0.000246707	dissimilatory sulfite reductase beta subunit
PF00884	0.00024659	Sulfatase
PF01612	0.00024622	3'-5' exonuclease
EC:1.17.4.1	0.000245518	ribonucleoside-diphosphate reductase.
KO:K00090	0.000244238	glyoxylate/hydroxypyruvate/2-ketogluconate reductase
COG2409	0.000243892	uncharacterized membrane protein YdfJ with MMPL/SSD domain
PF06293	0.000243413	Lipopolysaccharide kinase (Kdo/WaaP) family
COG4213	0.000240447	ABC-type xylose transport system substrate-binding protein
EC:1.1.1.363	0.000240405	glucose-6-phosphate dehydrogenase [NAD(P)(+)].
PF04268	0.000240191	Sarcosine oxidase, gamma subunit family
COG4702	0.000240077	uncharacterized protein (UPF0303 family)
KO:K17497	0.000239303	phosphomannomutase
PF06863	0.000239223	Protein of unknown function (DUF1254)
PF04210	0.000238701	Tetrahydromethanopterin S-methyltransferase, subunit G
KO:K05297	0.000237879	rubredoxin---NAD+ reductase
KO:K15975	0.000237228	glyoxalase family protein
PF08679	0.000236584	Dissimilatory sulfite reductase D (DsrD)
PF04204	0.000235334	Homoserine O-succinyltransferase
COG4660	0.000235334	Na+-translocating ferredoxin:NAD+ oxidoreductase RnfE subunit
KO:K11712	0.000235195	two-component system, LuxR family, response regulator DctR
KO:K05802	0.000235168	potassium-dependent mechanosensitive channel
PF01087	0.000234817	Galactose-1-phosphate uridyl transferase, N-terminal domain
EC:1.3.-	0.000234655
PF13638	0.000232747	PIN domain
COG3036	0.000231704	stalled ribosome alternative rescue factor ArfA
COG0393	0.000231464	uncharacterized protein YbjQ (UPF0145 family)
COG1715	0.000231442	restriction endonuclease Mrr
PF13439	0.00023044	Glycosyltransferase Family 4
KO:K00966	0.000229975	mannose-1-phosphate guanylyltransferase
EC:2.1.1.67	0.000226924	thiopurine S-methyltransferase.
PF17948	0.000226752	DnaT DNA-binding domain
PF03741	0.000226612	Integral membrane protein TerC family
PF13641	0.000225217	Glycosyltransferase like family 2
PF13542	0.000223692	Helix-turn-helix domain of transposase family ISL3
KO:K01563	0.00022352	haloalkane dehalogenase
COG2189	0.000223367	adenine specific DNA methylase Mod
PF01544	0.000223026	CorA-like Mg2+ transporter protein
COG1133	0.000222561	ABC-type long-subunit fatty acid transport system fused permease/ATPase subunit
PF12069	0.000222474	Protein of unknown function (DUF3549)
COG2723	0.000221737	beta-glucosidase/6-phospho-beta-glucosidase/beta-galactosidase
KO:K02914	0.000220628	large subunit ribosomal protein L34
KO:K07150	0.000220371	uncharacterized protein
COG0553	0.000219586	SNF2 family DNA or RNA helicase
COG2995	0.000219223	uncharacterized paraquat-inducible protein A
COG3703	0.000218783	cation transport regulator ChaC
PF00391	0.000218756	PEP-utilising enzyme, mobile domain
KO:K00979	0.000218429	3-deoxy-manno-octulosonate cytidylyltransferase (CMP-KDO synthetase)
KO:K06213	0.000218357	magnesium transporter
COG1875	0.000218078	predicted ribonuclease YlaK
PF09704	0.000217039	CRISPR-associated protein (Cas_Cas5)
COG3816	0.000216975	hypothetical protein
KO:K15532	0.000216617	unsaturated rhamnogalacturonyl hydrolase
PF05367	0.000216436	Phage endonuclease I
PF14872	0.000216286	Hypothetical glycoside hydrolase 5
COG2111	0.000216267	multisubunit Na+/H+ antiporter MnhB subunit
KO:K07172	0.0002161	antitoxin MazE
COG3807	0.000215967	SH3-like domain-containing protein
KO:K03692	0.00021523	glucosylglycerol-phosphate synthase
PF00230	0.000215083	Major intrinsic protein
COG0854	0.000214411	pyridoxine 5'-phosphate synthase PdxJ
KO:K00362	0.000214334	nitrite reductase (NADH) large subunit
KO:K04087	0.000214267	modulator of FtsH protease HflC
COG1982	0.000214242	arginine/lysine/ornithine decarboxylase
PF16350	0.000214068	FAD dependent oxidoreductase central domain
KO:K06926	0.000213119	uncharacterized protein
PF06094	0.000212443	Gamma-glutamyl cyclotransferase, AIG2-like
PF10387	0.000212322	Protein of unknown function (DUF2442)
PF00520	0.000212095	Ion transport protein
PF12105	0.000211984	SpoU, rRNA methylase, C-terminal
KO:K17716	0.000211915	UDP-glucose 4-epimerase
PF09875	0.000211731	Uncharacterized protein conserved in archaea (DUF2102)
KO:K02336	0.000211369	DNA polymerase II
KO:K01854	0.000210476	UDP-galactopyranose mutase
PF04299	0.000210227	Putative FMN-binding domain
KO:K00690	0.000209623	sucrose phosphorylase
PF07690	0.000209479	Major Facilitator Superfamily
PF01142	0.000208741	tRNA pseudouridine synthase D (TruD)
COG3009	0.000208532	uncharacterized lipoprotein YmbA
PF02931	0.000208233	Neurotransmitter-gated ion-channel ligand binding domain
COG4583	0.000208153	sarcosine oxidase gamma subunit
KO:K00164	0.000207994	2-oxoglutarate dehydrogenase E1 component
EC:1.14.14.1	0.000207305	unspecific monooxygenase.
COG1883	0.000206456	Na+-transporting methylmalonyl-CoA/oxaloacetate decarboxylase beta subunit
EC:3.6.3.12	0.000206347	Transferred entry: 7.2.2.6.
EC:4.3.1.30	0.000206209	dTDP-4-amino-4,6-dideoxy-D-glucose ammonia-lyase.
EC:5.3.1.-	0.000206109	Interconverting aldoses and ketoses.
KO:K00285	0.000205662	D-amino-acid dehydrogenase
KO:K02439	0.000205253	thiosulfate sulfurtransferase
COG1343	0.000202816	CRISPR/Cas system-associated endoribonuclease Cas2
COG3162	0.000201806	uncharacterized membrane protein (DUF485 family)
KO:K02536	0.00020157	UDP-3-O-[3-hydroxymyristoyl] glucosamine N-acyltransferase
COG1002	0.000201116	type II restriction/modification system DNA methylase subunit YeeA
COG3743	0.000200514	predicted flap endonuclease-1-like 5' DNA nuclease
COG3492	0.000200046	hypothetical protein
COG0226	0.000199886	ABC-type phosphate transport system substrate-binding protein
PF08803	0.000199849	Putative mono-oxygenase ydhR
KO:K00525	0.000199385	ribonucleoside-diphosphate reductase alpha chain
PF13759	0.000199288	Putative 2OG-Fe(II) oxygenase
KO:K02000	0.000198655	glycine betaine/proline transport system ATP-binding protein
COG2879	0.000198646	uncharacterized short protein YbdD (DUF466 family)
KO:K00647	0.000198574	3-oxoacyl-[acyl-carrier-protein] synthase I
COG2327	0.00019843	polysaccharide pyruvyl transferase WcaK-like protein
COG1457	0.000197976	purine-cytosine permease-like protein
EC:5.2.1.13	0.000197803	prolycopene isomerase.
COG0025	0.000197521	NhaP-type Na+/H+ or K+/H+ antiporter
PF16190	0.000197048	Ubiquitin-activating enzyme E1 FCCH domain
PF00196	0.000196723	Bacterial regulatory proteins, luxR family
COG5006	0.000196481	threonine/homoserine efflux transporter RhtA
COG4214	0.000195939	ABC-type xylose transport system permease subunit
COG4658	0.000195861	Na+-translocating ferredoxin:NAD+ oxidoreductase RnfD subunit
COG3408	0.000195749	glycogen debranching enzyme
COG1721	0.000195197	uncharacterized protein (DUF58 family)
PF02374	0.000195193	Anion-transporting ATPase
KO:K02039	0.000195036	phosphate transport system protein
PF09529	0.000194933	Integral membrane protein (intg_mem_TP0381)
PF12846	0.000194477	AAA-like domain
KO:K00342	0.000194258	NADH-quinone oxidoreductase subunit M
EC:2.4.1.25	0.000193425	4-alpha-glucanotransferase.
EC:3.1.2.30	0.000193238	(3S)-malyl-CoA thioesterase.
COG1434	0.000193227	uncharacterized SAM-binding protein YcdF (DUF218 family)
PF03522	0.000192944	Solute carrier family 12
EC:3.5.1.78	0.000192035	glutathionylspermidine amidase.
KO:K02167	0.000191606	TetR/AcrR family transcriptional regulator, transcriptional repressor of bet genes
COG1179	0.000191587	tRNA A37 threonylcarbamoyladenosine dehydratase
PF00174	0.000191271	Oxidoreductase molybdopterin binding domain
COG2604	0.000191136	hypothetical protein
KO:K02651	0.000190223	pilus assembly protein Flp/PilA
KO:K04080	0.000190007	molecular chaperone IbpA
EC:1.14.11.1	0.000189732	gamma-butyrobetaine dioxygenase.
EC:2.7.1.44	0.000188803	galacturonokinase.
PF05974	0.000188469	Domain of unknown function (DUF892)
KO:K10544	0.0001876	D-xylose transport system permease protein
PF03600	0.000187393	Citrate transporter
EC:5.2.1.4	0.000186054	maleylpyruvate isomerase.
EC:4.1.1.3	0.000185892	Transferred entry: 4.1.1.112 and 7.2.4.2.
KO:K08344	0.000185812	suppressor for copper-sensitivity B
COG4549	0.00018517	uncharacterized protein YcnI
EC:3.2.1.78	0.000184457	mannan endo-1,4-beta-mannosidase.
PF00528	0.000183274	Binding-protein-dependent transport system inner membrane component
KO:K03732	0.000183254	ATP-dependent RNA helicase RhlB
KO:K01825	0.000182955	3-hydroxyacyl-CoA dehydrogenase / enoyl-CoA hydratase / 3-hydroxybutyryl-CoA epimerase / enoyl-CoA isomerase
KO:K15599	0.000182949	putative hydroxymethylpyrimidine transport system permease protein
EC:4.1.3.41	0.000182719	3-hydroxy-D-aspartate aldolase.
PF06742	0.000182608	Protein of unknown function (DUF1214)
PF13203	0.000182372	Putative metallopeptidase domain
COG3608	0.000182357	predicted deacylase
KO:K00471	0.000182316	gamma-butyrobetaine dioxygenase
PF13245	0.000182189	AAA domain
PF03824	0.000181832	High-affinity nickel-transport protein
KO:K02529	0.000181495	LacI family transcriptional regulator
EC:4.6.1.1	0.00018125	adenylate cyclase.
KO:K07317	0.000181186	adenine-specific DNA-methyltransferase
KO:K19784	0.000181153	chromate reductase, NAD(P)H dehydrogenase (quinone)
EC:2.4.1.12	0.000180805	cellulose synthase (UDP-forming).
KO:K00228	0.000180735	coproporphyrinogen III oxidase
PF07282	0.000180563	Putative transposase DNA-binding domain
EC:3.1.6.6	0.000179912	choline-sulfatase.
KO:K15600	0.000179892	putative hydroxymethylpyrimidine transport system ATP-binding protein
KO:K02002	0.000179181	glycine betaine/proline transport system substrate-binding protein
COG2853	0.000179134	ABC-type transporter lipoprotein component MlaA
PF11873	0.000178865	Membrane-bound lytic murein transglycosylase C, N-terminal domain
PF02493	0.000178523	MORN repeat
PF11171	0.000178286	Protein of unknown function (DUF2958)
PF00083	0.000177797	Sugar (and other) transporter
KO:K11105	0.000177523	potassium/hydrogen antiporter
EC:6.2.1.22	0.000177329	[citrate (pro-3S)-lyase] ligase.
KO:K02038	0.000177212	phosphate transport system permease protein
PF13377	0.00017711	Periplasmic binding protein-like domain
KO:K05569	0.000176815	multicomponent Na+:H+ antiporter subunit E
PF13640	0.000176777	2OG-Fe(II) oxygenase superfamily
COG3585	0.000176416	molybdopterin-binding protein
COG3728	0.000176238	phage terminase small subunit
PF02433	0.000174839	Cytochrome C oxidase, mono-heme subunit/FixO
PF13937	0.000174192	Domain of unknown function (DUF4212)
KO:K00395	0.000173886	adenylylsulfate reductase, subunit B
PF06714	0.000173059	Gp5 N-terminal OB domain
KO:K18800	0.000172692	2-polyprenylphenol 6-hydroxylase
COG3526	0.000172589	predicted Rdx family selenoprotein
COG4536	0.000172069	Mg2+/Co2+ transporter CorB
KO:K07390	0.000171892	monothiol glutaredoxin
COG2732	0.000171843	RNAse (barnase) inhibitor barstar
COG0021	0.000171665	transketolase
PF06347	0.000171593	Bacterial SH3 domain
COG4733	0.000171357	predicted phage tail protein
PF13375	0.00017075	RnfC Barrel sandwich hybrid domain
PF08712	0.000170018	Scaffold protein Nfu/NifU N terminal
COG4341	0.00016968	predicted HD phosphohydrolase
KO:K03413	0.0001693	two-component system, chemotaxis family, chemotaxis protein CheY
COG0366	0.000169182	glycosidase
KO:K03412	0.000169046	two-component system, chemotaxis family, protein-glutamate methylesterase/glutaminase
KO:K14084	0.000168868	trimethylamine corrinoid protein
COG5451	0.00016881	predicted secreted protein
COG3652	0.000168746	predicted outer membrane protein
PF08291	0.000168542	Peptidase M15
COG0861	0.000167784	predicted tellurium resistance membrane protein TerC
KO:K01138	0.000167752	uncharacterized sulfatase
KO:K00846	0.000166993	ketohexokinase
EC:2.4.1.213	0.000166929	glucosylglycerol-phosphate synthase.
KO:K01597	0.000166863	diphosphomevalonate decarboxylase
COG2318	0.000166558	uncharacterized damage-inducible protein DinB
PF00150	0.000166421	Cellulase (glycosyl hydrolase family 5)
KO:K03774	0.000166228	FKBP-type peptidyl-prolyl cis-trans isomerase SlpA
COG3108	0.000166129	uncharacterized protein YcbK (DUF882 family)
KO:K09768	0.000166108	uncharacterized protein
KO:K01582	0.000165853	lysine decarboxylase
EC:2.5.1.55	0.000164318	3-deoxy-8-phosphooctulonate synthase.
COG1320	0.000164184	multisubunit Na+/H+ antiporter MnhG subunit
EC:6.3.1.13	0.000163375	L-cysteine:1D-myo-inositol 2-amino-2-deoxy-alpha-D-glucopyranoside
EC:3.6.3.2	0.000163364	Transferred entry: 7.2.2.14.
KO:K01844	0.000162559	beta-lysine 5,6-aminomutase alpha subunit
KO:K01711	0.000161635	GDPmannose 4,6-dehydratase
COG3384	0.000161362	aromatic ring-opening dioxygenase catalytic subunit (LigB family)
PF04480	0.000161089	Protein of unknown function (DUF559)
KO:K09948	0.000160921	uncharacterized protein
PF00356	0.000160564	Bacterial regulatory proteins, lacI family
PF10507	0.000160157	Transmembrane protein 65
PF13155	0.000159919	Toprim-like
PF00044	0.000159761	Glyceraldehyde 3-phosphate dehydrogenase, NAD binding domain
EC:1.1.1.215	0.000159683	gluconate 2-dehydrogenase.
KO:K08995	0.000159597	putative membrane protein
COG4146	0.000159585	uncharacterized sodium:solute symporter family permease YidK
COG4801	0.000158878	predicted acyltransferase (DUF342 family)
KO:K00036	0.000158704	glucose-6-phosphate 1-dehydrogenase
KO:K01706	0.000156859	glucarate dehydratase
PF00565	0.000156499	Staphylococcal nuclease homologue
PF04665	0.000156131	Poxvirus A32 protein
PF01135	0.000155931	Protein-L-isoaspartate(D-aspartate) O-methyltransferase (PCMT)
PF14240	0.000155723	YHYH protein
KO:K13930	0.000154455	triphosphoribosyl-dephospho-CoA synthase
COG4934	0.000154375	subtilase family serine protease
KO:K01869	0.00015431	leucyl-tRNA synthetase
PF13970	0.000154291	Domain of unknown function (DUF4221)
KO:K04047	0.000153831	starvation-inducible DNA-binding protein
PF08239	0.000153604	Bacterial SH3 domain
COG3300	0.000153406	NO-binding membrane sensor protein with MHYT domain
PF14306	0.000153229	PUA-like domain
PF05231	0.000152993	MASE1
PF10707	0.000152664	PhoP regulatory network protein YrbL
COG1653	0.00015246	ABC-type glycerol-3-phosphate transport system substrate-binding protein
COG2921	0.000151961	putative lipoic acid-binding regulatory protein
PF08367	0.000151904	Peptidase M16C associated
PF04187	0.000151811	Haem-binding uptake, Tiki superfamily, ChaN
PF05127	0.000151161	Helicase
EC:3.5.3.23	0.000150362	N-succinylarginine dihydrolase.
PF06778	0.000150297	Chlorite dismutase
COG4357	0.000150126	uncharacterized CHY-type Zn-finger protein
KO:K04750	0.000149534	PhnB protein
KO:K07239	0.000148996	heavy-metal exporter, HME family
EC:3.1.13.-	0.000148701	Exoribonucleases producing 5'-phosphomonoesters.
KO:K01791	0.00014867	UDP-N-acetylglucosamine 2-epimerase (non-hydrolysing)
COG3331	0.00014789	penicillin-binding protein-related factor A (putative recombinase)
EC:3.5.1.82	0.000147458	N-acyl-D-glutamate deacylase.
PF02958	0.00014744	Ecdysteroid kinase-like family
PF04996	0.000147124	Succinylarginine dihydrolase
COG2113	0.000146915	ABC-type proline/glycine betaine transport system substrate-binding protein
COG4623	0.000146892	membrane-bound lytic murein transglycosylase MltF
PF12048	0.000146826	Protein of unknown function (DUF3530)
KO:K00805	0.000146588	heptaprenyl diphosphate synthase
KO:K09165	0.000146361	dodecin
KO:K15200	0.000146225	general transcription factor 3C polypeptide 2
COG2197	0.000145992	DNA-binding NarL/FixJ family response regulator
COG3160	0.000145759	regulator of sigma D
PF02900	0.000145636	Catalytic LigB subunit of aromatic ring-opening dioxygenase
COG2808	0.000145597	predicted FMN-binding regulatory protein PaiB
COG4747	0.000145535	hypothetical protein
PF07833	0.000144985	Copper amine oxidase N-terminal domain
COG0678	0.000144769	peroxiredoxin
EC:2.7.1.3	0.000144634	ketohexokinase.
KO:K03316	0.000144494	monovalent cation:H+ antiporter, CPA1 family
PF09697	0.000144357	Protein of unknown function (Porph_ging)
PF11376	0.000144209	Protein of unknown function (DUF3179)
COG5483	0.00014402	uncharacterized protein (DUF488 family)
KO:K11537	0.000144001	MFS transporter, NHS family, xanthosine permease
KO:K02040	0.000143973	phosphate transport system substrate-binding protein
COG3128	0.000143815	predicted 2-oxoglutarate/Fe(II)-dependent dioxygenase YbiX
KO:K02106	0.000143786	short-chain fatty acids transporter
COG4258	0.000143482	predicted exporter
KO:K19058	0.000142811	mercuric ion transport protein
PF03881	0.000142661	Fructosamine kinase
KO:K13098	0.000142261	RNA-binding protein FUS
KO:K01663	0.000141889	imidazole glycerol-phosphate synthase
PF16347	0.00014173	Domain of unknown function (DUF4976)
KO:K00426	0.00014153	cytochrome bd ubiquinol oxidase subunit II
KO:K09908	0.00014139	uncharacterized protein
PF07885	0.000141279	Ion channel
EC:4.2.1.91	0.000140949	arogenate dehydratase.
COG3053	0.00014088	citrate lyase synthetase
PF04784	0.000140495	Protein of unknown function, DUF547
PF06147	0.000140325	Protein of unknown function (DUF968)
KO:K08195	0.000140261	MFS transporter, AAHS family, 4-hydroxybenzoate transporter
KO:K19191	0.000140215	4-methylaminobutanoate oxidase (formaldehyde-forming)
KO:K07637	0.00014019	two-component system, OmpR family, sensor histidine kinase PhoQ
KO:K12536	0.000140031	ATP-binding cassette, subfamily C, bacterial exporter for protease/lipase
KO:K04078	0.000139896	chaperonin GroES
COG4822	0.00013983	cobalamin biosynthesis Co2+ chelatase CbiK
PF02467	0.000139784	Transcription factor WhiB
KO:K07740	0.000139475	regulator of sigma D
KO:K01061	0.000138906	carboxymethylenebutenolidase
KO:K07448	0.000138558	restriction system protein
COG5342	0.000137961	invasion protein IalB
KO:K01654	0.000137912	N-acetylneuraminate synthase
KO:K00329	0.000137856
KO:K03496	0.000137809	chromosome partitioning protein
PF06949	0.000137705	Protein of unknown function (DUF1292)
KO:K12527	0.000137257	putative selenate reductase
PF10298	0.000137247	WhiA N-terminal LAGLIDADG-like domain
COG4056	0.00013721	methyl coenzyme M reductase subunit C
PF01867	0.000136652	CRISPR associated protein Cas1
PF00498	0.000136365	FHA domain
COG0364	0.000136349	glucose-6-phosphate 1-dehydrogenase
KO:K00694	0.000135972	cellulose synthase (UDP-forming)
PF01609	0.000135726	Transposase DDE domain
PF09967	0.000135146	VWA-like domain (DUF2201)
EC:2.7.7.70	0.000135001	D-glycero-beta-D-manno-heptose 1-phosphate adenylyltransferase.
KO:K14157	0.000134338	alpha-aminoadipic semialdehyde synthase
EC:1.5.1.9	0.000133997	saccharopine dehydrogenase (NAD(+), L-glutamate-forming).
COG5007	0.000133881	acid stress-induced BolA-like protein IbaG/YrbA
PF14501	0.000133397	GHKL domain
KO:K10118	0.000133391	raffinose/stachyose/melibiose transport system permease protein
KO:K15509	0.00013338	sulfopropanediol 3-dehydrogenase
KO:K18958	0.000132978	WhiB family transcriptional regulator, redox-sensing transcriptional regulator
KO:K01460	0.000132271	glutathionylspermidine amidase/synthetase
PF11649	0.000131519	Virus neck protein
PF03481	0.000130763	Putative GTP-binding controlling metal-binding
PF07336	0.000130562	Putative stress-induced transcription regulator
KO:K00688	0.000130495	glycogen phosphorylase
KO:K02478	0.000130052	two-component system, LytTR family, sensor kinase
[truncated: 44,639 more rows]

## Sheet: KNN Aquatic>Freshwater
Gene ID	Feature importances using MDI	Annotation name
[truncated: 45,539 more rows]

[truncated: 7 more sheets: KNN Overall, GOLD Terrestrial>Soil, GOLD Aquatic>Thermal springs, GOLD Aquatic>Non-marine Saline, GOLD Aquatic>Marine, GOLD Aquatic>Freshwater, GOLD Overall]
